# Supplementary material for: Tungsten carbide cobalt nanoparticles exert hypoxia-like effects on the gene expression level in human keratinocytes
Source: BMC Genomics. 2010 Jan 27;11:65. doi: 10.1186/1471-2164-11-65 (PMC2824725; doi:10.1186/1471-2164-11-65)
Supplement: Additional file 1 — Table contains all significantly altered expressed genes and fold changes for all treatments [file 1471-2164-11-65-S1.XLS]

## Sheet: alle ab 2fold
		F:\Arrays aktuell\arrays_okt_2008\TM4					081023_3h+3d_normH2Oje+cocl2_logRatios_probeUIDsortiert.txt					analysiert
mehrfache eliminiert
WC 3h	WC-Co 3h	CoCl2 3h	WC 3d	WC-Co 3d	CoCl2 3d	GeneName	FeatureNum	accessions	chr_coord	ProbeUID	ProbeName	SystematicName	Description
0.955166	1.70328	3.05094	4.04616	17.7025	23.4011	BNIP3	29331	ref|NM_004052|ens|ENST00000368636|gb|CR626676|gb|AF002697	chr10:133631360-133631301	26774	A_23_P138635	NM_004052	Homo sapiens BCL2/adenovirus E1B 19kDa interacting protein 3 (BNIP3), nuclear gene encoding mitochondrial protein, mRNA [NM_004052]
0.891889	1.01236	1.30608	3.94869	16.3602	21.381	CA9	21599	ref|NM_001216|ens|ENST00000378357|ens|ENST00000291153|gb|CR590646	chr9:35667817-35669204	19754	A_23_P157793	NM_001216	Homo sapiens carbonic anhydrase IX (CA9), mRNA [NM_001216]
0.70249	0.589104	0.682892	0.886634	2.952	20.672	THC2316753	14173	thc|THC2316753	chr1:47943408-47943349	13031	A_32_P232214	THC2316753	Q91TG6 (Q91TG6) T130, partial (7%) [THC2316753]
1.04971	1.18928	1.35128	1.05754	1.00318	19.0074	ENST00000343903	27453	ens|ENST00000343903|gb|BC008048|gb|XM_496618|ref|XM_938708	chr2:223011824-223011883	25198	A_24_P221745	ENST00000343903	Homo sapiens hypothetical gene supported by BC008048, mRNA (cDNA clone IMAGE:3631157), partial cds. [BC008048]
0.983232	1.14	0.995742	2.42015	13.0684	17.346	LOXL2	23135	ref|NM_002318|gb|U89942|gb|AK124508|gb|AK098436	chr8:23210790-23210731	1194	A_23_P111995	NM_002318	Homo sapiens lysyl oxidase-like 2 (LOXL2), mRNA [NM_002318]
0.533054	1.76115	1.3389	2.15079	8.12566	15.6205	EGLN3	6202	ref|NM_022073|gb|BC105939|gb|AK123350|ens|ENST00000250457	chr14:33464451-33464392	5720	A_23_P360379	NM_022073	Homo sapiens egl nine homolog 3 (C. elegans) (EGLN3), mRNA [NM_022073]
1.00849	0.926174	0.943033	0.78071	1.68411	15.4182	XAGE2	11831	ref|NM_130777|ens|ENST00000286049|ens|ENST00000330906|ens|ENST00000359233	chrX:51948736-51948795	10759	A_23_P34031	NM_130777	Homo sapiens X antigen family, member 2 (XAGE2), mRNA [NM_130777]
0.734197	0.902507	5.37252	0.951233	0.598097	14.795	THC2408798	3933	thc|THC2408798	chr16:23928915-23928856	3531	A_32_P116538	THC2408798	Unknown
1.10896	1.60018	1.8402	2.98767	5.72184	14.3336	THC2369600	43236	thc|THC2369600	chr12:8007736-8007677	39573	A_24_P485271	THC2369600	ALU6_HUMAN (P39193) Alu subfamily SP sequence contamination warning entry, partial (12%) [THC2369600]
0.645036	0.76198	1.30273	1.0576	1.00714	14.1107	A_24_P918458	27539		chr7:127989462-127989403	25201	A_24_P918458	A_24_P918458	Unknown
0.516867	0.873684	1.23965	1.41364	0.472881	13.3624	GPX7	42033	ref|NM_015696|ens|ENST00000361314|ens|ENST00000262661|gb|AF091092	chr1:52786472-52786531	38497	A_23_P73972	NM_015696	Homo sapiens glutathione peroxidase 7 (GPX7), mRNA [NM_015696]
1.06765	2.07395	3.45771	2.15432	6.67068	10.7798	PPFIA4	21846	ref|NM_015053|ens|ENST00000367238|ens|ENST00000295706|ens|ENST00000367240	chr1:199779259-199779318	19896	A_23_P420692	NM_015053	Homo sapiens protein tyrosine phosphatase, receptor type, f polypeptide (PTPRF), interacting protein (liprin), alpha 4 (PPFIA4), mRNA [NM_015053]
0.974892	5.63381	6.60675	1.47046	11.1161	9.91449	ANGPTL4	11415	ref|NM_139314|ref|NM_001039667|ens|ENST00000301455|gb|AB056477	chr19:8345169-8345228	10464	A_23_P159325	NM_139314	Homo sapiens angiopoietin-like 4 (ANGPTL4), transcript variant 1, mRNA [NM_139314]
0.967772	2.51011	3.7327	1.9394	3.679	9.76953	ASB2	14079	ref|NM_016150|ens|ENST00000315988|gb|AB056723|gb|AK093271	chr14:93470413-93470354	12861	A_23_P205370	NM_016150	Homo sapiens ankyrin repeat and SOCS box-containing 2 (ASB2), mRNA [NM_016150]
0.829982	0.921403	1.50199	0.914372	0.725724	9.31617	BE930400	21335	gb|BE930400|gb|BF987475|gb|BE930423|gb|BE930416	chr19:48205986-48211119	19585	A_32_P107734	BE930400	BE930400 QV1-GN0063-290800-347-d10 GN0063 Homo sapiens cDNA, mRNA sequence [BE930400]
0.803979	0.731844	2.31472	1.19784	0.886262	9.30675	LOC200726	36537	gb|XM_117266|ref|XM_937259|thc|THC2312440	chr2:207334828-207338899	33420	A_24_P783008	XM_117266	PREDICTED: Homo sapiens hypothetical LOC200726 (LOC200726), mRNA [XM_117266]
0.924999	0.79471	1.32067	0.759019	1.66834	8.84794	PELO	27367	gb|AF118075	chr5:52137014-52137073	25038	A_24_P66239	AF118075	Homo sapiens PRO1770 mRNA, complete cds. [AF118075]
0.823954	1.70363	0.799151	0.937926	0.771121	8.66284	BC069815	41707	gb|BC069815|gb|BC069286|gb|BC069446	chr22:29925904-29925845	38207	A_23_P29215	BC069815	Homo sapiens cDNA clone IMAGE:7262692. [BC069815]
0.931233	1.01168	1.36125	1.1903	2.9162	8.24923	CST6	39833	ref|NM_001323|ens|ENST00000312134|gb|AK092391|gb|AX747517	chr11:65537414-65537473	36488	A_23_P146946	NM_001323	Homo sapiens cystatin E/M (CST6), mRNA [NM_001323]
0.98348	4.7714	6.0606	1.36901	9.23774	7.57943	A_23_P170719	3781		chr19:008344985-008345228	3405	A_23_P170719	A_23_P170719	Unknown
0.85924	1.02557	2.46755	0.760188	0.46085	7.48592	WDR64	34081	ref|NM_144625|gb|AK057540|ens|ENST00000366549|ens|ENST00000366552	chr1:238290741-238290800	31264	A_23_P399116	NM_144625	Homo sapiens WD repeat domain 64 (WDR64), mRNA [NM_144625]
0.831888	1.01295	1.35231	1.05766	1.85957	7.44102	THC2337493	27537	thc|THC2337493	chr11:111669879-111669938	25197	A_32_P169847	THC2337493	Unknown
0.80419	1.25424	2.51151	2.05124	5.449	7.28656	PDK1	42258	ref|NM_002610|gb|DQ234350|gb|L42450|ens|ENST00000282077	chr2:173286064-173286123	38598	A_23_P10614	NM_002610	Homo sapiens pyruvate dehydrogenase kinase, isozyme 1 (PDK1), nuclear gene encoding mitochondrial protein, mRNA [NM_002610]
0.482682	0.700783	3.94065	2.12345	1.32605	6.93343	SORCS3	30593	ref|NM_014978|ens|ENST00000369701|gb|AB028982|gb|BC045754	chr10:107014726-107014785	27982	A_24_P13001	NM_014978	Homo sapiens sortilin-related VPS10 domain containing receptor 3 (SORCS3), mRNA [NM_014978]
1.03078	0.909741	1.42265	1.42601	1.57603	6.7558	AU158345	22545	gb|AU158345|gb|AA219130|gb|AA664218|gb|H05459	chr3:187247082-187247141	20560	A_32_P33802	AU158345	AU158345 PLACE2 Homo sapiens cDNA clone PLACE2000081 3', mRNA sequence [AU158345]
1.08388	1.64227	1.50623	1.48916	5.38125	6.7542	PPP1R3C	37734	ref|NM_005398|gb|BC012625|ens|ENST00000371664|ens|ENST00000238994	chr10:93378269-93378210	34518	A_23_P35414	NM_005398	Homo sapiens protein phosphatase 1, regulatory (inhibitor) subunit 3C (PPP1R3C), mRNA [NM_005398]
0.356688	0.573224	11.1221	0.543242	0.479197	6.66337	THC2315334	15070	thc|THC2315334|thc|THC2315333	chr5:29417799-29417740	13725	A_32_P173571	THC2315334	Unknown
1.03089	0.999204	0.619106	1.47487	2.50345	6.60068	ENST00000366930	32144	ens|ENST00000366930|ens|ENST00000366929|gb|AK021874|thc|THC2372124	chr1:215005644-215005703	29435	A_24_P148261	ENST00000366930	Homo sapiens cDNA FLJ11812 fis, clone HEMBA1006364. [AK021874]
0.907065	0.58906	1.25009	0.683036	0.775083	6.47841	LOC221362	14766	gb|AK095359|gb|AK095807|gb|BC003416|gb|AL049354	chr6:52640995-52641054	13488	A_24_P500422	AK095359	Homo sapiens cDNA FLJ38040 fis, clone CTONG2013985. [AK095359]
0.992523	1.36811	1.01668	1.06703	1.00205	6.38501	GPR65	33972	ref|NM_003608|ens|ENST00000267549|gb|BC035633|gb|BC071715	chr14:87547778-87547837	31066	A_23_P14564	NM_003608	Homo sapiens G protein-coupled receptor 65 (GPR65), mRNA [NM_003608]
1.12786	1.05614	0.45417	1.46409	0.6199	6.35471	CACNG5	11241	ref|NM_145811|ref|NM_014404|gb|BC101633|ens|ENST00000307139	chr17:62307178-62307237	10306	A_23_P414328	NM_145811	Homo sapiens calcium channel, voltage-dependent, gamma subunit 5 (CACNG5), transcript variant 1, mRNA [NM_145811]
1.09268	1.38312	1.34878	1.07623	1.0374	6.35248	CBLN4	9450	ref|NM_080617|ens|ENST00000371396|ens|ENST00000064571|gb|BC069488	chr20:54009208-54007173	8584	A_23_P313428	NM_080617	Homo sapiens cerebellin 4 precursor (CBLN4), mRNA [NM_080617]
0.930143	1.70906	1.52675	1.43798	3.64691	6.34418	HK2	20306	ref|NM_000189|gb|BC064369|gb|CR600120|ens|ENST00000290573	chr2:75031986-75032045	18630	A_32_P175739	NM_000189	Homo sapiens hexokinase 2 (HK2), mRNA [NM_000189]
1.07174	0.972214	0.952235	1.31018	3.65504	6.21312	FN1	26315	ref|NM_212482|ref|NM_212475|ref|NM_002026|ref|NM_212478	chr2:216062167-216060632	24034	A_24_P85539	NM_212482	Homo sapiens fibronectin 1 (FN1), transcript variant 1, mRNA [NM_212482]
0.920625	1.1151	1.23783	0.948151	1.56122	6.16599	DFNB31	33900	gb|AK056190|ens|ENST00000374057	chr9:114320214-114320155	31090	A_24_P376129	AK056190	Homo sapiens cDNA FLJ31628 fis, clone NT2RI2003344, weakly similar to PRESYNAPTIC PROTEIN SAP97. [AK056190]
1.02195	1.25855	2.36657	1.27163	5.31338	6.06004	LOC653068	33969	gb|XM_925841|gb|BQ378199|gb|BM661708|gb|BE293791	chrX_random:1396864-1396923	31060	A_32_P138042	XM_925841	PREDICTED: Homo sapiens similar to TBP-associated factor 9L (LOC653068), mRNA [XM_925841]
1.17433	1.27692	1.59284	0.871484	1.06946	5.91238	THC2277731	2311	thc|THC2277731|gb|W05495|gb|AA515481|gb|BF000446	chr11:557275-557335	1910	A_24_P623553	THC2277731	OST17804 zhb0008.1 {Oryza sativa (indica cultivar-group);} , partial (9%) [THC2277731]
1.15825	0.983012	1.42232	1.08836	1.69947	5.90272	ENST00000332107	38042	ens|ENST00000332107|ens|ENST00000341446|gb|G65686|gb|AF284094	chr12:124035691-124035750	34775	A_24_P275386	ENST00000332107	A117 Human Homo sapiens STS cDNA, sequence tagged site. [G65686]
1.06566	1.07802	1.86985	1.39862	4.76261	5.83991	ENO2	18504	ref|NM_001975|ens|ENST00000229277|gb|CR607583|gb|M22349	chr12:6902743-6902802	16895	A_24_P236091	NM_001975	Homo sapiens enolase 2 (gamma, neuronal) (ENO2), mRNA [NM_001975]
0.759935	0.854345	1.27581	1.11205	2.6337	5.78297	ENST00000358356	14011	ens|ENST00000358356|gb|D43967|gb|X90980|gb|X90981	chr21:35115512-35115453	12888	A_24_P34155	ENST00000358356	Homo sapiens mRNA for AML1a protein, complete cds. [D43967]
1.00064	1.04635	1.15212	1.08287	1.33812	5.77955	A_24_P126246	39255		chrY:012991610-012991551	35908	A_24_P126246	A_24_P126246	Unknown
1.03835	1.0815	1.21708	1.54522	3.74248	5.61494	GPI	21215	ref|NM_000175|ens|ENST00000356487|gb|CR614183|gb|X16539	chr19:39583014-39583073	19360	A_24_P108451	NM_000175	Homo sapiens glucose phosphate isomerase (GPI), mRNA [NM_000175]
0.792557	0.918393	1.01621	0.916647	1.17272	5.55752	MCHR1	14853	ref|NM_005297|gb|BC001736|gb|BC021146|gb|CR593233	chr22:39402690-39402749	13642	A_23_P211543	NM_005297	Homo sapiens melanin-concentrating hormone receptor 1 (MCHR1), mRNA [NM_005297]
1.08743	0.906201	1.38742	1.69727	0.94518	5.50505	A_24_P940079	29279		chr2:218678098-218678157	26830	A_24_P940079	A_24_P940079	Unknown
0.978983	1.17776	1.39677	0.776683	0.624788	5.48064	ENST00000332902	12978	ens|ENST00000332902|ref|XM_926871|ref|XM_942342|thc|THC2407585	chr9:137341715-137341407	11919	A_24_P350261	ENST00000332902	PREDICTED: Homo sapiens hypothetical protein LOC643570 (LOC643570), mRNA [XM_926871]
1.07476	1.12191	1.2374	0.74806	1.26836	5.41807	MGAT4A	22901	ref|NM_012214|ens|ENST00000264968|gb|CR610346|gb|AB000616	chr2:98700774-98700715	20901	A_23_P28507	NM_012214	Homo sapiens mannosyl (alpha-1,3-)-glycoprotein beta-1,4-N-acetylglucosaminyltransferase, isozyme A (MGAT4A), mRNA [NM_012214]
1.11756	0.963715	1.57675	1.60836	2.75954	5.37373	CDH2	44891	ref|NM_001792|ens|ENST00000269141|gb|S42303|gb|BC021695	chr18:23786138-23786079	40853	A_23_P38732	NM_001792	Homo sapiens cadherin 2, type 1, N-cadherin (neuronal) (CDH2), mRNA [NM_001792]
1.08711	1.54465	1.74427	1.60742	4.24472	5.37219	SLC2A14	19656	gb|BC060766|gb|AK126026|gb|AK122783|ens|ENST00000340749	chr12:7856529-7856470	17921	A_32_P47754	BC060766	Homo sapiens solute carrier family 2 (facilitated glucose transporter), member 14, mRNA (cDNA clone MGC:71510 IMAGE:5297510), complete cds. [BC060766]
1.13318	0.968081	0.985079	0.73318	0.673562	5.34035	THC2386413	15299	thc|THC2386413	chr15:66229966-66230025	13983	A_32_P114860	THC2386413	Unknown
1.00258	1.21354	0.931219	0.937805	3.765	5.33944	VLDLR	7516	ref|NM_003383|ref|NM_001018056|gb|AK092381|ens|ENST00000382100	chr9:2643897-2643956	6893	A_23_P43476	NM_003383	Homo sapiens very low density lipoprotein receptor (VLDLR), transcript variant 1, mRNA [NM_003383]
0.709937	0.950296	1.91491	1.45958	1.26931	5.26318	THC2278819	38545	thc|THC2278819	chr11:060430984-060431043	35232	A_32_P122860	THC2278819	Unknown
1.06504	1.08564	1.51508	1.45732	3.30281	5.2337	BC031979	30298	gb|BC031979	chr11:130219432-130219373	27754	A_23_P436145	BC031979	Homo sapiens cDNA clone IMAGE:4838987. [BC031979]
0.681695	0.923826	1.66541	0.90359	0.865586	5.23196	ITIH5	9412	ref|NM_030569|ref|NM_032817|ens|ENST00000298441|ens|ENST00000256861	chr10:7644511-7644452	8666	A_23_P104252	NM_030569	Homo sapiens inter-alpha (globulin) inhibitor H5 (ITIH5), transcript variant 1, mRNA [NM_030569]
1.11977	0.922886	0.776351	1.16459	1.59402	5.22537	LRP8	12202	ref|NM_033300|ref|NM_004631|ref|NM_001018054|ref|NM_017522	chr1:53423299-53423240	11116	A_23_P200222	NM_033300	Homo sapiens low density lipoprotein receptor-related protein 8, apolipoprotein e receptor (LRP8), transcript variant 2, mRNA [NM_033300]
1.24876	1.28675	0.742565	0.923829	2.55925	5.12355	PTGS2	13834	ref|NM_000963|gb|AY151286|ens|ENST00000367468|ens|ENST00000186982	chr1:183374823-183374765	12724	A_24_P77008	NM_000963	Homo sapiens prostaglandin-endoperoxide synthase 2 (prostaglandin G/H synthase and cyclooxygenase) (PTGS2), mRNA [NM_000963]
1.00084	1.01042	1.16384	1.26068	2.82443	5.07928	PLOD2	29036	ref|NM_182943|ref|NM_000935|ens|ENST00000282903|ens|ENST00000360060	chr3:147271169-147271110	26546	A_23_P211910	NM_182943	Homo sapiens procollagen-lysine, 2-oxoglutarate 5-dioxygenase 2 (PLOD2), transcript variant 1, mRNA [NM_182943]
1.41778	2.54065	2.03608	2.02736	3.55553	5.05373	A_32_P55414	23672		chr19:039567384-039567443	21696	A_32_P55414	A_32_P55414	Unknown
0.665535	0.833967	1.6694	0.91035	1.0692	5.04553	SAA3P	32274	gb|AY209188|ens|ENST00000278207|thc|NP110391|thc|NP1072305	chr11:18090861-18090802	29519	A_24_P556318	AY209188	Homo sapiens truncated serum amyloid A3 precursor (SAA3) mRNA, complete cds. [AY209188]
1.11386	1.47463	1.12785	1.0201	0.974765	4.99332	MYO3A	22877	ref|NM_017433|ens|ENST00000265944|ens|ENST00000376308|gb|AF229172	chr10:26531910-26531969	20858	A_23_P86411	NM_017433	Homo sapiens myosin IIIA (MYO3A), mRNA [NM_017433]
0.784529	1.31425	2.23001	0.993055	0.859511	4.98289	THC2314249	23791	thc|THC2314249	chr6:21463406-21463347	21756	A_32_P30730	THC2314249	Unknown
0.963368	0.873297	0.212234	0.915225	1.25022	4.9787	PRO2266	1795	ref|NR_002767|thc|THC2399510	chr6:88466910-88466851	1433	A_23_P19243	NR_002767	Homo sapiens hypothetical protein PRO2266 (PRO2266) on chromosome 6 [NR_002767]
0.915434	0.92009	1.08543	0.796666	1.3554	4.95076	MGC40579	1879	gb|BX648681|gb|BC032470|ens|ENST00000310139|thc|THC2240802	chr3:143387476-143387282	1584	A_24_P362805	BX648681	Homo sapiens mRNA; cDNA DKFZp686M0154 (from clone DKFZp686M0154). [BX648681]
0.865385	1.01171	1.47679	0.999913	1.08903	4.93217	GGTLA1	14389	ref|NM_004121|gb|BC073999|ens|ENST00000327365|ens|ENST00000263112	chr22:22945789-22945592	13115	A_23_P166376	NM_004121	Homo sapiens gamma-glutamyltransferase-like activity 1 (GGTLA1), mRNA [NM_004121]
1.07028	1.06432	1.18777	1.34826	1.06807	4.92781	EGF	3827	ref|NM_001963|ens|ENST00000265171|gb|X04571|thc|THC2280042	chr4:111290293-111290352	3331	A_23_P155979	NM_001963	Homo sapiens epidermal growth factor (beta-urogastrone) (EGF), mRNA [NM_001963]
1.37553	1.47303	0.379356	1.61466	4.91723	4.9225	SLC2A3	41014	ref|NM_006931|ens|ENST00000075120|gb|BC039196|gb|AK074861	chr12:7964250-7964191	37557	A_24_P81900	NM_006931	Homo sapiens solute carrier family 2 (facilitated glucose transporter), member 3 (SLC2A3), mRNA [NM_006931]
1.43483	1.29501	1.85436	1.07436	0.556034	4.89896	CNN1	34590	ref|NM_001299|ens|ENST00000252456|gb|CR620483|gb|CR615873	chr19:11522005-11522064	31728	A_23_P125233	NM_001299	Homo sapiens calponin 1, basic, smooth muscle (CNN1), mRNA [NM_001299]
1.02611	1.19035	1.09533	1.37501	2.13313	4.85501	SAMD4A	21878	gb|AB028976|gb|AK074716|gb|BC011489|thc|THC2371923	chr14:54329345-54329404	19952	A_23_P335661	AB028976	Homo sapiens mRNA for KIAA1053 protein, partial cds. [AB028976]
0.968437	1.20325	1.64912	1.89585	4.07841	4.84554	LDHA	29013	ref|NM_005566|ens|ENST00000227157|gb|CR607173|gb|CR615630	chr11:18385895-18385954	26506	A_32_P231391	NM_005566	Homo sapiens lactate dehydrogenase A (LDHA), mRNA [NM_005566]
1.17957	1.39684	1.56792	1.06814	1.0276	4.80711	PRO1880	33187	gb|AF118080|gb|BC069810|ens|ENST00000328010	chr11:66720540-66720481	30408	A_23_P47110	AF118080	Homo sapiens PRO1880 mRNA, complete cds. [AF118080]
0.958219	1.04525	2.64103	1.07717	0.471043	4.80271	ENST00000283657	19611	ens|ENST00000283657|gb|S62210|gb|S56916|gb|X85148	chr2:89024682-89024741	17994	A_32_P157927	ENST00000283657	V kappa 4=immunoglobulin light chain variable region {complementarity determining regions} [human, CD5+ tonsillar B cells, mRNA PartialMutant, 303 nt]. [S62210]
0.98336	0.946698	0.738834	0.974614	1.43988	4.75987	GALNTL4	33987	gb|AF131852|thc|NP077578	chr11:11453398-11453339	31095	A_24_P924301	AF131852	Homo sapiens clone 25215 mRNA sequence, partial cds. [AF131852]
1.03187	2.04014	2.20112	1.84625	3.30643	4.69325	AK123483	29335	gb|AK123483|gb|BM716807|gb|BM049542|thc|THC2277730	chr11:557086-557027	26780	A_24_P886966	AK123483	Homo sapiens cDNA FLJ41489 fis, clone BRTHA2004582. [AK123483]
1.04589	1.06406	0.784658	1.78224	3.18221	4.64466	F3	41762	ref|NM_001993|ens|ENST00000334047|ens|ENST00000370208|ens|ENST00000370207	chr1:94707968-94707909	38148	A_23_P126782	NM_001993	Homo sapiens coagulation factor III (thromboplastin, tissue factor) (F3), mRNA [NM_001993]
1.14792	0.779774	0.820793	1.36824	1.53696	4.64455	LOC388381	17147	gb|XM_371053|ref|XM_936648|thc|THC2444320	chr17:34245095-34245036	15655	A_24_P23921	XM_371053	PREDICTED: Homo sapiens hypothetical LOC388381 (LOC388381), mRNA [XM_371053]
1.02874	0.695596	1.32248	2.01768	3.62642	4.61997	PNCK	20413	ref|NM_001039582|gb|CR611192|gb|BC064422|ens|ENST00000253123	chrX:152457097-152456889	18668	A_23_P62377	NM_001039582	Homo sapiens pregnancy upregulated non-ubiquitously expressed CaM kinase (PNCK), mRNA [NM_001039582]
0.578492	0.774413	0.768973	0.534559	0.671251	4.61925	A_24_P943612	16495		chr12:000255542-000255601	15080	A_24_P943612	A_24_P943612	Unknown
0.946222	1.07052	1.78625	1.85065	3.83102	4.61011	A_24_P170283	4728		chr4:005014688-005014629	4227	A_24_P170283	A_24_P170283	Unknown
0.894832	0.84065	0.881407	1.3049	3.1449	4.58732	TFPI2	34523	ref|NM_006528|gb|CR618383|gb|AK092499|gb|AK024817	chr7:93161285-93161226	31603	A_23_P393620	NM_006528	Homo sapiens tissue factor pathway inhibitor 2 (TFPI2), mRNA [NM_006528]
0.839853	1.33608	2.45744	1.29006	2.76862	4.58124	THC2409283	15123	thc|THC2409283	chr4:186768467-186768526	13819	A_32_P84728	THC2409283	Unknown
0.944477	0.964991	0.791862	1.42606	3.80209	4.559	ALDOC	14436	ref|NM_005165|ens|ENST00000226253|gb|CR598911|gb|BC106925	chr17:23924609-23924550	13199	A_23_P78108	NM_005165	Homo sapiens aldolase C, fructose-bisphosphate (ALDOC), mRNA [NM_005165]
0.937615	1.23362	1.73163	1.03205	0.789956	4.55105	PRND	19612	ref|NM_012409|ens|ENST00000305817|ens|ENST00000379422|gb|AF086354	chr20:4656988-4657047	17996	A_32_P68103	NM_012409	Homo sapiens prion protein 2 (dublet) (PRND), mRNA [NM_012409]
0.987161	1.03738	1.75243	1.84675	3.82941	4.51113	LOC442013	21392	ref|XM_941152	chr2:41958657-41958716	19532	A_24_P307126	XM_941152	PREDICTED: Homo sapiens similar to L-lactate dehydrogenase A chain (LDH-A) (LDH muscle subunit) (LDH-M) (Proliferation-inducing gene 19 protein) (LOC442013), mRNA [XM_941152]
1.03019	2.99437	2.03442	1.31352	2.79082	4.49862	TAF9B	43856	gb|AK074449|gb|BX537732|thc|THC2432456	chrX:77192694-77192753	40048	A_32_P627	AK074449	Homo sapiens cDNA FLJ23869 fis, clone LNG09860. [AK074449]
0.703593	0.509088	1.12933	1.51986	1.43088	4.48578	BC007917	9490	gb|BC007917	chr8:120921082-120921023	8654	A_24_P300610	BC007917	Homo sapiens cDNA clone IMAGE:4301562, partial cds. [BC007917]
1.02592	1.05681	1.34988	0.844429	1.01451	4.45414	IL2	30199	ref|NM_000586|ens|ENST00000226730|gb|S77835|gb|AF228636	chr4:123732553-123732494	4688	A_23_P30122	NM_000586	Homo sapiens interleukin 2 (IL2), mRNA [NM_000586]
0.907444	1.14324	0.87689	1.36706	4.04428	4.45136	WISP2	28361	ref|NM_003881|gb|BC058074|gb|AK129660|ens|ENST00000372868	chr20:42789761-42789820	25935	A_23_P102611	NM_003881	Homo sapiens WNT1 inducible signaling pathway protein 2 (WISP2), mRNA [NM_003881]
1.02559	1.06699	1.31979	0.811082	1.03061	4.43286	THC2364469	11071	thc|THC2364469	chr17:10559955-10559896	10146	A_24_P833256	THC2364469	MGN_HUMAN (P61326) Mago nashi protein homolog, partial (74%) [THC2364469]
0.855392	1.22452	1.64041	1.7672	0.669543	4.41651	ENST00000343571	20910	ens|ENST00000343571|gb|AK026254|thc|THC2243120	chrX:43763728-43763669	19105	A_23_P45338	ENST00000343571	Homo sapiens cDNA: FLJ22601 fis, clone HSI04471. [AK026254]
1.16988	1.15606	1.72177	0.626605	0.450195	4.38775	A_23_P393495	30636			28064	A_23_P393495	A_23_P393495	Unknown
1.123	0.892993	1.26099	0.729513	0.6615	4.35231	ENST00000340515	11520	ens|ENST00000340515	chr4:152856422-152856481	10500	A_24_P912366	ENST00000340515	Unknown
1.17665	1.00045	0.536247	1.02504	1.48778	4.33732	RBMS3	16716	ref|NM_014483|gb|AF023259|gb|BC030290|ens|ENST00000273139	chr3:29756275-29756334	15331	A_24_P359942	NM_014483	Homo sapiens RNA binding motif, single stranded interacting protein (RBMS3), transcript variant 2, mRNA [NM_014483]
0.922589	0.607005	1.08751	0.700842	1.04199	4.31973	AK096041	28084	gb|AK096041|thc|THC2298971	chr4:149010135-149010076	25740	A_24_P333394	AK096041	Homo sapiens cDNA FLJ38722 fis, clone KIDNE2010084. [AK096041]
1.11097	1.09989	1.03691	0.959819	1.16855	4.30522	PDE7A	13415	ref|NM_002603|ens|ENST00000379419|gb|BC058025|gb|U67932	chr8:66799575-66799091	12262	A_23_P123478	NM_002603	Homo sapiens phosphodiesterase 7A (PDE7A), transcript variant 1, mRNA [NM_002603]
0.884802	1.04606	8.66732	1.44839	1.01062	4.30485	AIPL1	12047	ref|NM_014336|ref|NM_001033055|ref|NM_001033054|gb|BX537907	chr17:6269209-6269150	10993	A_23_P100935	NM_014336	Homo sapiens aryl hydrocarbon receptor interacting protein-like 1 (AIPL1), transcript variant 1, mRNA [NM_014336]
0.967928	1.20105	1.54146	1.14059	4.09437	4.30135	C3orf28	34981	ref|NM_014367|gb|AF250321|gb|AK125835|ens|ENST00000232125	chr3:123611420-123611479	31978	A_23_P256542	NM_014367	Homo sapiens chromsome 3 open reading frame 28 (C3orf28), mRNA [NM_014367]
0.889125	0.978296	1.35377	0.566188	0.554851	4.29268	BEXL1	25365	gb|AK000959|ens|ENST00000372691|ens|ENST00000276150|ens|ENST00000372695	chrX:102277427-102277486	23223	A_24_P40551	AK000959	Homo sapiens cDNA FLJ10097 fis, clone HEMBA1002458, weakly similar to OVARIAN GRANULOSA CELL 13.0 KD PROTEIN HGR74. [AK000959]
1.23496	1.0694	0.737566	0.921991	0.862259	4.24324	AA731356	22287	gb|AA731356|gb|BU681720|gb|CK820365|gb|BU077433	chr11:59697080-59697139	20393	A_32_P132300	AA731356	AA731356 nz98a12.s1 NCI_CGAP_GCB1 Homo sapiens cDNA clone IMAGE:1303486 3', mRNA sequence [AA731356]
1.01344	0.931506	1.11627	0.964767	0.915399	4.19683	LOC283624	30709	gb|BC035145|thc|THC2434049	chr14:20743354-20743295	28041	A_24_P931030	BC035145	Homo sapiens cDNA clone IMAGE:5264647. [BC035145]
0.838877	0.862764	1.27881	0.702231	0.340791	4.18294	ENST00000321925	33510	ens|ENST00000321925|gb|AK123681|gb|L36121|gb|BC040128	chr18:41584239-41584298	30688	A_23_P55616	ENST00000321925	Homo sapiens cDNA FLJ41687 fis, clone HCASM2006632, highly similar to UREA TRANSPORTER, ERYTHROCYTE. [AK123681]
1.20899	1.17609	0.681788	1.34541	1.0465	4.12698	THC2283258	11090	thc|THC2283258|gb|CR739597|gb|BX099777	chr7:27052775-27052716	10183	A_24_P647507	THC2283258	COLJ_ONCMY (Q04618) Corticotropin-lipotropin B precursor (Pro-opiomelanocortin B) (POMC B) [Contains: NPP 2; Corticotropin (Adrenocorticotropic hormone) (ACTH); Melanotropin alpha 2 (Alpha-MSH 2); Corticotropin-like intermediary peptide 2 (CLIP-2);...
1.11295	0.703624	0.671005	1.32731	1.94805	4.09119	AK026784	25230	gb|AK026784|gb|BM680901	chr13:101170226-101170285	23137	A_24_P916965	AK026784	Homo sapiens cDNA: FLJ23131 fis, clone LNG08502. [AK026784]
0.756483	0.990929	1.67342	0.909501	0.792005	4.06856	ENST00000377171	10666	ens|ENST00000377171|ens|ENST00000377170|ens|ENST00000358688|ens|ENST00000383652	chr6:29176713-29176772	9720	A_23_P359804	ENST00000377171	Unknown
0.856122	1.08421	0.90167	1.08399	0.787287	4.03474	C6orf25	30886	ref|NM_138276|ref|NM_025260|ref|NM_138272|ref|NM_138273	chr6:31800521-31800580	28217	A_23_P81934	NM_138276	Homo sapiens chromosome 6 open reading frame 25 (C6orf25), transcript variant 6, mRNA [NM_138276]
1.08229	4.21084	4.37963	1.33721	3.02218	4.03278	ANKRD37	20659	ref|NM_181726|ens|ENST00000335174|gb|AK127395|gb|AY296056	chr4:186696442-186696501	18806	A_24_P237586	NM_181726	Homo sapiens ankyrin repeat domain 37 (ANKRD37), mRNA [NM_181726]
0.776408	1.08349	1.28369	1.06444	1.18307	4.0192	AK027179	24055	gb|AK027179|gb|BC073920|thc|THC2307616	chr12:52196579-52196638	22085	A_24_P750159	AK027179	Homo sapiens cDNA: FLJ23526 fis, clone LNG05662, highly similar to HSATFA Human mRNA for ATF-a transcription factor. [AK027179]
1.24027	1.32386	1.51466	1.06363	1.01329	4.01438	THC2313214	42308	thc|THC2313214	chr21:21837317-21837376	38689	A_32_P199429	THC2313214	Unknown
0.810174	1.0426	0.92409	1.11477	0.751133	3.97493	THC2347183	27538	thc|THC2347183	chr19:34277227-34277286	25199	A_32_P71352	THC2347183	Unknown
0.95946	0.836752	1.00264	0.781927	0.917414	3.9745	LOC646519	25422	ref|XM_929440|ref|XM_937587	chr19:58495897-58495838	23176	A_24_P758256	XM_929440	PREDICTED: Homo sapiens hypothetical protein LOC646519 (LOC646519), mRNA [XM_929440]
0.99722	1.04367	0.835175	1.25975	0.754044	3.96797	THC2400593	12277	thc|THC2400593	chr11:101609116-101609057	11255	A_32_P176174	THC2400593	Unknown
1.11068	1.13409	1.29581	0.794533	1.0637	3.95995	BM969194	9778	gb|BM969194	chr21:35658691-35658750	8872	A_24_P926719	BM969194	UI-CF-EN0-acp-g-04-0-UI.s1 UI-CF-EN0 Homo sapiens cDNA clone UI-CF-EN0-acp-g-04-0-UI 3', mRNA sequence [BM969194]
0.830126	0.682744	1.34343	1.05785	1.07978	3.95047	AK096256	17569	gb|AK096256|gb|XM_928487|thc|THC2262756	chr17:21372689-21372630	16117	A_24_P42373	AK096256	Homo sapiens cDNA FLJ38937 fis, clone NT2NE2015511. [AK096256]
0.328245	0.564825	6.06463	1.65838	1.0317	3.93388	A_32_P138939	1427		chr2:231411043-231410984	1242	A_32_P138939	A_32_P138939	Unknown
1.03656	1.08206	0.752858	1.73938	3.52844	3.90675	GKN1	6502	ref|NM_019617|gb|AB039886|ens|ENST00000303727|ens|ENST00000377938	chr2:69119632-69119691	5961	A_23_P44436	NM_019617	Homo sapiens gastrokine 1 (GKN1), mRNA [NM_019617]
1.07218	1.14491	1.32663	1.55621	0.996361	3.89573	THC2293989	45019	thc|THC2293989	chr7:44812359-44812300	40936	A_32_P111751	THC2293989	Unknown
1.08433	0.98473	1.34786	0.86414	0.693349	3.88314	C20orf141	31640	gb|AK129653|ens|ENST00000380593|thc|THC2240608	chr20:2746582-2746641	28978	A_32_P133182	AK129653	Homo sapiens cDNA FLJ26142 fis, clone TST04526. [AK129653]
1.00991	1.04501	1.10987	0.915484	1.13205	3.8454	FARP2	12675	gb|BC021301|ens|ENST00000373287|thc|THC2289544|thc|THC2238816	chr2:242125338-242125397	11524	A_24_P76759	BC021301	Homo sapiens FERM, RhoGEF and pleckstrin domain protein 2, mRNA (cDNA clone MGC:29593 IMAGE:5013180), complete cds. [BC021301]
1.02548	0.936673	0.873564	0.944692	0.93604	3.84138	PIP5K1A	32107	ref|NM_003557|gb|U78576|ens|ENST00000349792|ens|ENST00000271665	chr1:148028115-148033423	29368	A_23_P23572	NM_003557	Homo sapiens phosphatidylinositol-4-phosphate 5-kinase, type I, alpha (PIP5K1A), mRNA [NM_003557]
1.1026	0.809493	0.485047	1.08489	1.26099	3.82911	BE467780	20575	gb|BE467780|thc|THC2281332	chr1:53421049-53420990	18807	A_32_P98979	BE467780	hz74a10.x1 NCI_CGAP_Lu24 Homo sapiens cDNA clone IMAGE:3213690 3', mRNA sequence [BE467780]
1.03978	0.800526	1.15751	1.04249	1.49269	3.8191	BC084557	22528	gb|BC084557|thc|THC2433902	chr11:14869055-14868996	20529	A_23_P335190	BC084557	Homo sapiens cDNA clone IMAGE:6302083. [BC084557]
0.471462	0.948542	3.32972	0.956391	1.101	3.81304	ZNF114	39158	ref|NM_153608|ens|ENST00000315849|ens|ENST00000377454|gb|AK075062	chr19:53481966-53482025	35886	A_23_P368779	NM_153608	Homo sapiens zinc finger protein 114 (ZNF114), mRNA [NM_153608]
0.878908	0.780052	0.900049	1.43977	2.10999	3.81251	ITGBL1	39968	ref|NM_004791|gb|BC036788|ens|ENST00000376180|ens|ENST00000355866	chr13:101165980-101166039	36579	A_23_P113777	NM_004791	Homo sapiens integrin, beta-like 1 (with EGF-like repeat domains) (ITGBL1), mRNA [NM_004791]
1.07315	1.07072	0.494069	1.69635	1.03753	3.79402	WBSCR19	31107	ref|NM_175064|ref|NM_001023562|gb|BC047594|ens|ENST00000258704	chr7:43822645-43822704	28468	A_32_P177040	NM_175064	Homo sapiens Williams Beuren syndrome chromosome region 19 (WBSCR19), mRNA [NM_175064]
0.767369	0.539707	0.829289	0.85806	1.06002	3.78054	A_23_P144208	27967		chr3:099513828-099513887	25526	A_23_P144208	A_23_P144208	Unknown
1.09151	1.06669	1.27529	1.09879	0.832099	3.76537	AF035297	35264	gb|AF035297	chr17:41733740-41733681	32337	A_24_P737492	AF035297	Homo sapiens clone 23637 mRNA sequence. [AF035297]
0.777858	1.05557	1.03371	1.11874	0.890362	3.7507	ENST00000330655	39433	ens|ENST00000330655|gb|BC029306	chr17:77491571-77491512	36077	A_24_P110331	ENST00000330655	Homo sapiens, clone IMAGE:5172276, mRNA. [BC029306]
0.652143	0.697298	0.874073	1.08547	1.25746	3.73071	XAGE1	34154	ref|NM_133431|ref|NM_133430|ref|NM_020411|gb|BC009538	chrX:52074162-52074221	31242	A_24_P271696	NM_133431	Homo sapiens X antigen family, member 1 (XAGE1), transcript variant 2, mRNA [NM_133431]
0.859485	0.824885	0.711593	0.977308	1.29704	3.73055	A_24_P560431	12858		chr14:063130606-063130547	11695	A_24_P560431	A_24_P560431	Unknown
0.903245	0.954315	1.0494	0.922106	0.508882	3.72382	IL4	25610	ref|NM_000589|ref|NM_172348|ens|ENST00000231449|ens|ENST00000350025	chr5:132043513-132043572	6251	A_23_P213706	NM_000589	Homo sapiens interleukin 4 (IL4), transcript variant 1, mRNA [NM_000589]
1.02673	1.00667	1.89915	0.945444	1.38834	3.72265	KIAA1656	21653	gb|AB051443	chr22:29090760-29090701	19854	A_32_P378035	AB051443	Homo sapiens mRNA for KIAA1656 protein, partial cds. [AB051443]
0.862321	1.09788	0.525035	1.4578	1.12705	3.7173	LOC646663	13962	gb|XM_929606|ref|XM_938138	chr19:60980735-60980794	12805	A_23_P16370	XM_929606	PREDICTED: Homo sapiens similar to ret finger protein-like 1 (LOC646663), mRNA [XM_929606]
0.779296	0.889186	2.17231	0.683702	0.380324	3.70856	NODAL	362	ref|NM_018055|ens|ENST00000287139|ens|ENST00000373217|gb|BC112025	chr10:71865626-71865567	284	A_23_P127322	NM_018055	Homo sapiens nodal homolog (mouse) (NODAL), mRNA [NM_018055]
0.905675	0.923324	1.23968	0.633187	0.833256	3.702	CA4	32867	ref|NM_000717|ens|ENST00000300900|gb|CR541766|gb|BC074768	chr17:55590254-55590468	30139	A_23_P4096	NM_000717	Homo sapiens carbonic anhydrase IV (CA4), mRNA [NM_000717]
1.11345	1.1465	1.76321	1.19348	2.17494	3.69792	SLCO4A1	4244	ref|NM_016354|ens|ENST00000217159|ens|ENST00000370512|ens|ENST00000370509	chr20:60773892-60773951	3802	A_23_P5903	NM_016354	Homo sapiens solute carrier organic anion transporter family, member 4A1 (SLCO4A1), mRNA [NM_016354]
0.913211	1.06025	0.472477	1.04094	1.1415	3.66598	A_23_P343680	17281		chr7:148772295-148772236	15743	A_23_P343680	A_23_P343680	Unknown
1.09438	1.09084	0.83953	1.1608	1.89309	3.66429	TGM2	15224	ref|NM_004613|gb|AK126508|ens|ENST00000358501|ens|ENST00000361475	chr20:36191326-36191267	13846	A_32_P86763	NM_004613	Homo sapiens transglutaminase 2 (C polypeptide, protein-glutamine-gamma-glutamyltransferase) (TGM2), transcript variant 1, mRNA [NM_004613]
0.975612	1.06592	0.70589	0.933707	1.045	3.62937	THC2286492	12260	thc|THC2286492	chr13:112518869-112518810	11222	A_32_P93121	THC2286492	Unknown
1.00725	1.16246	1.01842	0.951849	1.80042	3.62505	HBB	27559	ref|NM_000518|ens|ENST00000380315|ens|ENST00000335295|gb|V00497	chr11:5203353-5203294	9016	A_23_P203558	NM_000518	Homo sapiens hemoglobin, beta (HBB), mRNA [NM_000518]
1.4255	3.4635	2.8155	2.08873	3.04951	3.61961	A_24_P655888	27389		chr8:134360730-134360671	25077	A_24_P655888	A_24_P655888	Unknown
1.04841	0.978208	1.47953	0.973143	1.51843	3.58112	DHFR	11753	ref|NM_000791|ref|XM_928156|gb|BC000192|gb|XM_932666	chr5:79960291-79960232	10771	A_23_P167553	NM_000791	Homo sapiens dihydrofolate reductase (DHFR), mRNA [NM_000791]
1.26644	0.792805	1.59162	1.18525	1.11872	3.57823	AW448973	41402	gb|AW448973	chr10:118582578-118582637	37797	A_23_P416536	AW448973	AW448973 UI-H-BI3-ake-b-06-0-UI.s1 NCI_CGAP_Sub5 Homo sapiens cDNA clone IMAGE:2734018 3', mRNA sequence [AW448973]
0.849146	1.17038	1.19214	1.32254	1.00685	3.56201	UTS2	37887	ref|NM_021995|ref|NM_006786|gb|BC025776|ens|ENST00000054668	chr1:7843971-7842155	34648	A_24_P45620	NM_021995	Homo sapiens urotensin 2 (UTS2), transcript variant 1, mRNA [NM_021995]
0.880396	0.852496	2.16894	1.08724	2.36568	3.5579	FOLR3	23391	ref|NM_000804|gb|U08470|gb|BC030285|ens|ENST00000325101	chr11:71528133-71528296	21337	A_24_P252996	NM_000804	Homo sapiens folate receptor 3 (gamma) (FOLR3), mRNA [NM_000804]
1.15075	1.1952	1.32692	0.906778	0.874965	3.55717	TNFRSF13B	19294	ref|NM_012452|gb|BC109392|ens|ENST00000261652|ens|ENST00000343345	chr17:16792855-16792796	17722	A_23_P84705	NM_012452	Homo sapiens tumor necrosis factor receptor superfamily, member 13B (TNFRSF13B), mRNA [NM_012452]
1.27766	1.17111	0.463272	0.741844	0.996451	3.53862	TEX14	21741	ref|NM_198393|ref|NM_031272|gb|BC040526|gb|BC045647	chr17:53989168-53989109	19861	A_23_P54996	NM_198393	Homo sapiens testis expressed sequence 14 (TEX14), transcript variant 1, mRNA [NM_198393]
1.03359	1.01373	1.08102	1.34567	1.59807	3.53856	CR622189	4606	gb|CR622189|thc|THC2438717	chr18:13533423-13533482	4160	A_32_P224157	CR622189	full-length cDNA clone CS0DI081YP18 of Placenta Cot 25-normalized of Homo sapiens (human). [CR622189]
0.93317	1.13835	1.38179	1.14046	1.07284	3.53853	AA975481	36862	gb|AA975481	chr11:15406697-15406756	33692	A_32_P85979	AA975481	on60g06.s1 Soares_NFL_T_GBC_S1 Homo sapiens cDNA clone IMAGE:1561114 3', mRNA sequence [AA975481]
0.762423	0.790612	1.35544	1.01105	0.659638	3.53057	CORIN	32499	ref|NM_006587|ens|ENST00000381547|ens|ENST00000273857|gb|AF133845	chr4:47437301-47437242	29774	A_23_P81131	NM_006587	Homo sapiens corin, serine peptidase (CORIN), mRNA [NM_006587]
1.07302	1.72806	2.40036	1.61135	5.64011	3.52903	FLJ40722	22314	ref|NM_173678|gb|AK098041|gb|AL832734|ens|ENST00000357344	chr7:142859739-142859798	20444	A_32_P214925	NM_173678	Homo sapiens hypothetical protein FLJ40722 (FLJ40722), mRNA [NM_173678]
0.953886	1.17612	1.16013	1.54508	2.28817	3.52378	SAMD4A	35123	ref|NM_015589|gb|AK024652|ens|ENST00000357634|ens|ENST00000305831	chr14:54325474-54325533	32078	A_24_P383523	NM_015589	Homo sapiens sterile alpha motif domain containing 4A (SAMD4A), mRNA [NM_015589]
1.14586	1.37692	0.669455	1.11719	0.924995	3.52084	PCDHB12	18629	ref|NM_018932|ens|ENST00000239450|gb|AF152491|gb|AF217746	chr5:140570902-140570961	16970	A_23_P156010	NM_018932	Homo sapiens protocadherin beta 12 (PCDHB12), mRNA [NM_018932]
1.07824	1.15623	1.53326	1.05418	1.95255	3.52053	BI869933	22723	gb|BI869933|gb|AI567808|gb|BE738698|gb|CA417026	chr10:66256509-66256568	20730	A_32_P85379	BI869933	603393173F1 NIH_MGC_90 Homo sapiens cDNA clone IMAGE:5403162 5', mRNA sequence [BI869933]
1.00029	0.679598	1.00757	0.760869	0.659092	3.5099	BQ026633	41520	gb|BQ026633|gb|AA725004|gb|AI040869|gb|AI015279	chr5:95154663-95154604	38014	A_24_P509420	BQ026633	BQ026633 UI-1-BB0-abt-g-05-0-UI.s1 NCI_CGAP_Pl4 Homo sapiens cDNA clone UI-1-BB0-abt-g-05-0-UI 3', mRNA sequence [BQ026633]
0.849796	1.0304	0.897134	1.11569	1.27901	3.50587	WDR21C	39497	ref|NM_152418|gb|AK093094|gb|AX747918|gb|AK097600	chr8:88953685-88953626	36187	A_23_P364619	NM_152418	Homo sapiens WD repeat domain 21C (WDR21C), mRNA [NM_152418]
0.837307	1.02809	1.23982	0.878922	1.0364	3.5023	THC2380758	9620	thc|THC2380758	chr6:157190678-157190737	8737	A_24_P463658	THC2380758	Q8RWQ1 (Q8RWQ1) At2g44720/F16B22.21, partial (3%) [THC2380758]
0.837169	0.919796	0.770887	1.03228	0.672182	3.50076	ENST00000304372	26696	ens|ENST00000304372|gb|BC070103|gb|BC094790	chr16:65880938-65880879	24422	A_23_P37785	ENST00000304372	Homo sapiens potassium channel tetramerisation domain containing 19, mRNA (cDNA clone IMAGE:5268205). [BC070103]
1.19339	0.746787	0.497506	1.07554	0.993942	3.48259	A_32_P90468	19231		chr17:068378180-068378121	17610	A_32_P90468	A_32_P90468	Unknown
0.788295	0.915104	1.00536	0.94201	1.20793	3.4742	CF527929	31990	gb|CF527929|gb|AI824395|gb|AI754151|gb|AA405020	chr6:159028176-159028235	29310	A_32_P174680	CF527929	CF527929 UI-1-BC0-aea-g-12-0-UI.s1 NCI_CGAP_Pl1 Homo sapiens cDNA clone UI-1-BC0-aea-g-12-0-UI 3', mRNA sequence [CF527929]
1.00654	1.11918	0.799042	1.09354	2.62727	3.47146	IL1RAP	26956	ref|NM_134470|gb|CR591396|gb|AF538734|gb|AF538732	chr3:191830396-191830455	24586	A_23_P336554	NM_134470	Homo sapiens interleukin 1 receptor accessory protein (IL1RAP), transcript variant 2, mRNA [NM_134470]
1.04024	0.910678	2.26948	1.30423	1.83197	3.46925	SH3BP5	16796	ref|NM_004844|ref|NM_001018009|gb|BC010123|ens|ENST00000383791	chr3:15273617-15273558	15323	A_24_P148750	NM_004844	Homo sapiens SH3-domain binding protein 5 (BTK-associated) (SH3BP5), transcript variant 1, mRNA [NM_004844]
0.873912	0.953214	1.18253	1.54625	1.07025	3.46758	LTF	386	ref|NM_002343|ens|ENST00000231751|gb|AK093852|gb|AF332168	chr3:46454493-46452724	332	A_23_P166848	NM_002343	Homo sapiens lactotransferrin (LTF), mRNA [NM_002343]
0.845195	0.852654	1.03315	1.42615	2.49529	3.46632	P4HA1	24701	ref|NM_000917|ref|NM_001017962|ens|ENST00000263556|ens|ENST00000307116	chr10:74444026-74440781	22644	A_24_P406693	NM_000917	Homo sapiens procollagen-proline, 2-oxoglutarate 4-dioxygenase (proline 4-hydroxylase), alpha polypeptide I (P4HA1), transcript variant 1, mRNA [NM_000917]
1.01333	1.06725	1.31799	1.30598	1.07231	3.46538	CCDC67	31304	ref|NM_181645|ens|ENST00000354243|ens|ENST00000298050|gb|BC017929	chr11:92743969-92744028	28672	A_24_P305993	NM_181645	Homo sapiens coiled-coil domain containing 67 (CCDC67), mRNA [NM_181645]
1.10889	1.26303	0.964378	1.0397	1.91545	3.45698	BE004814	34026	gb|BE004814|gb|BF439017|gb|AI380934|gb|BM667527	chr6:19232643-19232702	31166	A_32_P226525	BE004814	BE004814 MR2-BN0114-020500-006-e07 BN0114 Homo sapiens cDNA, mRNA sequence [BE004814]
0.886752	1.06959	0.967763	0.987703	1.37503	3.45515	AA181259	41889	gb|AA181259|gb|AA372247|gb|R50812	chr22:042366284-042366225	38385	A_32_P144815	AA181259	zp58d03.s1 Stratagene endothelial cell 937223 Homo sapiens cDNA clone IMAGE:624389 3' similar to gb:X56468_rna1 14-3-3 PROTEIN THETA (HUMAN);, mRNA sequence [AA181259]
0.985928	1.05574	2.0149	1.12648	1.25407	3.4505	RP1L1	14047	ref|NM_178857|ens|ENST00000382483|gb|AJ491324|gb|AY168346	chr8:10502080-10502021	12806	A_23_P309396	NM_178857	Homo sapiens retinitis pigmentosa 1-like 1 (RP1L1), mRNA [NM_178857]
0.90053	0.948695	0.859126	1.12821	1.74184	3.44538	THC2253672	15875	thc|THC2253672	chr6:142728143-142728202	14568	A_23_P59231	THC2253672	BC004536 carnitine deficiency-associated gene expressed in ventricle 1 {Homo sapiens;} , partial (7%) [THC2253672]
0.927431	0.883359	1.13767	1.00955	1.99192	3.44067	CCDC19	35019	ref|NM_012337|ens|ENST00000321913|ens|ENST00000368099|ens|ENST00000368098	chr1:156659517-156659458	32045	A_23_P62642	NM_012337	Homo sapiens coiled-coil domain containing 19 (CCDC19), mRNA [NM_012337]
0.94426	0.963585	0.878322	0.819253	1.34589	3.4391	ARHGAP29	13083	gb|BC022483|ens|ENST00000370217	chr1:94379614-94379555	11958	A_24_P333571	BC022483	Homo sapiens Rho GTPase activating protein 29, mRNA (cDNA clone IMAGE:4795792), complete cds. [BC022483]
0.59879	0.623931	0.457492	1.11551	1.21075	3.4162	CA10	9862	ref|NM_020178|gb|CR749607|ens|ENST00000285273|ens|ENST00000340813	chr17:47062778-47062719	9025	A_23_P207461	NM_020178	Homo sapiens carbonic anhydrase X (CA10), mRNA [NM_020178]
1.12663	1.70212	1.52598	1.26823	5.03184	3.41136	PFKFB4	40841	ref|NM_004567|gb|BC010269|ens|ENST00000232375|ens|ENST00000383734	chr3:48530517-48530458	37401	A_24_P362904	NM_004567	Homo sapiens 6-phosphofructo-2-kinase/fructose-2,6-biphosphatase 4 (PFKFB4), mRNA [NM_004567]
1.00434	1.06733	1.10795	1.22096	3.19463	3.39078	SPAG4	42990	ref|NM_003116|ens|ENST00000080856|ens|ENST00000374273|gb|AF262992	chr20:33671067-33672063	39302	A_23_P132027	NM_003116	Homo sapiens sperm associated antigen 4 (SPAG4), mRNA [NM_003116]
0.960598	1.85326	1.54539	1.24857	2.21234	3.38422	A_23_P57836	36979		chr3:005001479-005001539	33756	A_23_P57836	A_23_P57836	Unknown
1.00045	1.11733	1.26975	1.41346	1.20446	3.37625	CAMTA1	25952	ref|NM_015215|gb|BC051341|gb|AF111804|ens|ENST00000303635	chr1:7761309-7761368	23687	A_24_P220921	NM_015215	Homo sapiens calmodulin binding transcription activator 1 (CAMTA1), mRNA [NM_015215]
0.867307	0.847288	2.62191	1.90027	0.963648	3.37497	PCDHB9	29508	ref|NM_019119|gb|AF217749	chr5:140550269-140550328	26937	A_23_P18798	NM_019119	Homo sapiens protocadherin beta 9 (PCDHB9), mRNA [NM_019119]
0.969844	1.04388	1.24024	0.847243	1.3176	3.34268	EYA3	31114	ref|NM_001990|gb|BC041667|ens|ENST00000289074|ens|ENST00000327519	chr1:28015018-28010673	28480	A_23_P74737	NM_001990	Homo sapiens eyes absent homolog 3 (Drosophila) (EYA3), mRNA [NM_001990]
0.938277	1.09993	1.4896	1.23028	2.24523	3.3419	A_24_P470809	21949		chr15:094786421-094786362	20086	A_24_P470809	A_24_P470809	Unknown
0.809754	1.36123	1.57255	0.953664	1.95209	3.33222	AA593970	33317	gb|AA593970|gb|AW150984|gb|AA017151|gb|AI952308	chr2:70079192-70079133	30493	A_32_P30898	AA593970	AA593970 nn01c05.s1 NCI_CGAP_Co9 Homo sapiens cDNA clone IMAGE:1076456 3', mRNA sequence [AA593970]
0.972891	1.20135	1.77057	1.29743	2.7873	3.3218	DB379047	32253	gb|DB379047|gb|BU734416|gb|BU734997|gb|BU735365	chr1:8855384-8855443	29480	A_32_P229365	DB379047	DB379047 PLACE1 Homo sapiens cDNA clone PLACE1009676 3', mRNA sequence [DB379047]
0.718885	1.02056	1.68781	0.970997	1.13712	3.31626	FILIP1	1328	gb|AL832009|thc|THC2262564	chr6:76061830-76061771	1062	A_23_P410233	AL832009	Homo sapiens mRNA; cDNA DKFZp451B134 (from clone DKFZp451B134); complete cds. [AL832009]
0.726167	0.738673	1.05128	0.971905	0.91046	3.30757	SLC3A1	31385	ref|NM_000341|gb|DQ023514|gb|BC022386|ens|ENST00000378520	chr2:44459339-44459398	28668	A_24_P217234	NM_000341	Homo sapiens solute carrier family 3 (cystine, dibasic and neutral amino acid transporters, activator of cystine, dibasic and neutral amino acid transport), member 1 (SLC3A1), mRNA [NM_000341]
0.669252	0.957783	0.927865	1.09212	0.770321	3.30658	AGT	41470	ref|NM_000029|ens|ENST00000366667|ens|ENST00000258224|gb|CR618811	chr1:227145325-227145266	3200	A_23_P115261	NM_000029	Homo sapiens angiotensinogen (serpin peptidase inhibitor, clade A, member 8) (AGT), mRNA [NM_000029]
1.07288	1.05178	1.28473	1.19976	1.77848	3.30648	LOC646564	16505	ref|XM_929500|thc|THC2423318	chr16:12131108-12131167	15097	A_24_P933618	XM_929500	PREDICTED: Homo sapiens hypothetical protein LOC646564 (LOC646564), mRNA [XM_929500]
0.968873	1.12042	1.02198	1.74043	1.0239	3.30538	A_24_P187340	30646		chr5:065064680-065064734	28082	A_24_P187340	A_24_P187340	Unknown
0.94185	1.30637	2.32819	0.823024	0.495451	3.29093	CHST6	44429	ref|NM_021615|ens|ENST00000332272|gb|AF280086|gb|AK093904	chr16:74064547-74064523	40557	A_23_P106922	NM_021615	Homo sapiens carbohydrate (N-acetylglucosamine 6-O) sulfotransferase 6 (CHST6), mRNA [NM_021615]
1.38617	1.00827	0.221955	0.879716	0.990824	3.29048	A_32_P211048	1114		chr17:025230750-025230691	829	A_32_P211048	A_32_P211048	Unknown
1.05124	0.890964	1.67579	0.794467	0.761664	3.28871	ABO	15724	ref|NM_020469|gb|AF134415|ens|ENST00000319858|ens|ENST00000319878	chr9:133162382-133161271	14444	A_23_P112646	NM_020469	Homo sapiens ABO blood group (transferase A, alpha 1-3-N-acetylgalactosaminyltransferase; transferase B, alpha 1-3-galactosyltransferase) (ABO), mRNA [NM_020469]
0.685603	0.623864	0.867791	0.937589	1.00127	3.28714	CA946373	16800	gb|CA946373|gb|BX487369|gb|AA676226|gb|AA605002	chr3:46454514-46454573	15330	A_32_P5417	CA946373	CA946373 ni04a06.x1 Human lacrimal gland: ni Homo sapiens cDNA clone ni04a06 5', mRNA sequence [CA946373]
0.988301	0.929181	0.715782	1.43116	2.05289	3.28028	NRG1	12108	ref|NM_013961|ref|NM_004495|ref|NM_013958|ref|NM_013960	chr8:32593932-32705054	11097	A_23_P315815	NM_013961	Homo sapiens neuregulin 1 (NRG1), transcript variant GGF, mRNA [NM_013961]
0.849519	0.805884	1.0073	0.577481	0.859572	3.27375	U94902	31881	gb|U94902|thc|NP079346	chr11:35188205-35188264	29112	A_24_P919538	U94902	Human soluble CD44 (CD44) mRNA, with exon v9 extension, partial cds. [U94902]
1.07748	1.31749	1.63864	0.989146	1.80983	3.27125	CDKN2D	17390	ref|NM_001800|ref|NM_079421|ens|ENST00000335766|gb|CR614055	chr19:10538285-10538226	15942	A_23_P89941	NM_001800	Homo sapiens cyclin-dependent kinase inhibitor 2D (p19, inhibits CDK4) (CDKN2D), transcript variant 1, mRNA [NM_001800]
1.05189	0.715519	1.76975	0.975071	0.891789	3.26478	LOC647179	23761	gb|AK056855|ens|ENST00000327832|ref|XM_930210|ref|XM_941801	chr6:52855156-52855215	21705	A_24_P97995	AK056855	Homo sapiens cDNA FLJ32293 fis, clone PROST2001739. [AK056855]
1.2079	1.04796	1.0682	0.93644	0.947372	3.25786	KATNAL2	21342	gb|AL512748|thc|NP304570	chr18:42879254-42879313	19440	A_24_P927976	AL512748	Homo sapiens mRNA; cDNA DKFZp667C165 (from clone DKFZp667C165). [AL512748]
0.733317	0.743955	0.719606	1.01905	1.11087	3.2468	ACVRL1	276	ref|NM_000020|ens|ENST00000267008|gb|Z22533|gb|CR599504	chr12:50594562-50594621	151	A_24_P324783	NM_000020	Homo sapiens activin A receptor type II-like 1 (ACVRL1), mRNA [NM_000020]
1.01949	1.06382	1.13548	0.287485	0.486947	3.23765	THC2371963	34166	thc|THC2371963|gb|BM054849|gb|BE672687	chr15:60243129-60243070	31265	A_24_P788878	THC2371963	AIP1_HUMAN (Q86UL8) Atrophin-1 interacting protein 1 (Atrophin-1 interacting protein A) (Membrane associated guanylate kinase inverted-2) (MAGI-2), partial (3%) [THC2371963]
1.07935	1.27186	1.6082	1.0129	3.31576	3.23127	A_23_P123234	2936		chr7:100374532-100374591	2604	A_23_P123234	A_23_P123234	Unknown
1.02908	1.10306	1.29626	1.30187	2.39523	3.21504	MIF	30062	ref|NM_002415|ens|ENST00000215754|gb|BC051440|gb|M95775	chr22:22561900-22561959	10095	A_23_P91619	NM_002415	Homo sapiens macrophage migration inhibitory factor (glycosylation-inhibiting factor) (MIF), mRNA [NM_002415]
1.17019	1.04146	0.963758	1.03642	1.12618	3.20887	SNX19	32559	ref|NM_014758|gb|BC031620|gb|AF395843|ens|ENST00000265909	chr11:130285445-130285386	29731	A_24_P81691	NM_014758	Homo sapiens sorting nexin 19 (SNX19), mRNA [NM_014758]
1.14627	0.983127	0.862437	0.884791	0.872338	3.19886	AL109784	8094	gb|AL109784|thc|THC2439757	chr21:37674745-37674804	7330	A_32_P185361	AL109784	Homo sapiens mRNA full length insert cDNA clone EUROIMAGE 122871. [AL109784]
0.992981	0.791846	2.29379	0.673254	0.943912	3.1955	SEC14L2	39196	gb|AB051445|thc|THC2407123	chr22:29135282-29135223	35803	A_24_P401949	AB051445	Homo sapiens mRNA for KIAA1658 protein, partial cds. [AB051445]
0.986003	1.22086	1.00728	0.828306	0.814666	3.19429	MGC35154	6719	ref|NM_152614|ens|ENST00000313965|gb|BC034405|gb|BC063389	chr2:232283494-232283553	6051	A_23_P324419	NM_152614	Homo sapiens hypothetical protein MGC35154 (MGC35154), mRNA [NM_152614]
0.777796	0.788882	0.55252	1.81897	1.04013	3.19261	ENST00000299969	24740	ens|ENST00000299969|ens|ENST00000319327|gb|AK097682	chr15:41876780-41876721	22562	A_24_P160586	ENST00000299969	Homo sapiens cDNA FLJ40363 fis, clone TESTI2034718, weakly similar to Mus musculus membrane protein TMS-2 mRNA. [AK097682]
0.924516	1.01152	1.02829	0.427017	0.889196	3.19018	DES	34715	ref|NM_001927|ens|ENST00000273074|ens|ENST00000373960|gb|CR617766	chr2:220116728-220116787	31802	A_23_P90710	NM_001927	Homo sapiens desmin (DES), mRNA [NM_001927]
1.24335	0.956708	1.21789	0.897479	1.03452	3.18861	PARP4	22615	ref|NM_006437|ens|ENST00000381989|ens|ENST00000218883|gb|AF057160	chr13:23893222-23893163	20687	A_32_P144342	NM_006437	Homo sapiens poly (ADP-ribose) polymerase family, member 4 (PARP4), mRNA [NM_006437]
1.18044	1.72189	1.53373	1.37157	2.4101	3.16595	THC2393621	14897	thc|THC2393621	chr8:026363972-026364031	13572	A_32_P165753	THC2393621	O16646 (O16646) Vig (Drosophila vasa intronic gene) ortholog protein 1, isoform a, partial (6%) [THC2393621]
0.96014	1.00043	0.89801	1.09132	2.39734	3.16252	A_24_P565540	4093		chr7:009427960-009427901	3674	A_24_P565540	A_24_P565540	Unknown
2.10169	2.47303	1.53998	0.490338	0.813704	3.16059	THC2306650	43269	thc|THC2306650	chr4:140325917-140325976	39477	A_32_P73143	THC2306650	ALU7_HUMAN (P39194) Alu subfamily SQ sequence contamination warning entry, partial (17%) [THC2306650]
0.956851	1.06364	1.32677	1.18628	2.42879	3.15856	QSCN6	30832	ref|NM_002826|ref|NM_001004128|ens|ENST00000335913|ens|ENST00000367600	chr1:176898706-176898765	28272	A_23_P12463	NM_002826	Homo sapiens quiescin Q6 (QSCN6), transcript variant 1, mRNA [NM_002826]
0.96416	1.1933	1.5123	1.26516	3.25867	3.15313	PGK1	5932	ref|NM_000291|ens|ENST00000218265|gb|BC113568|gb|BC104837	chrX:77187947-77188006	5376	A_24_P254532	NM_000291	Homo sapiens phosphoglycerate kinase 1 (PGK1), mRNA [NM_000291]
0.956052	1.18912	0.457783	0.902112	0.817171	3.1492	SUGT1L1	39453	gb|BC020814|gb|AF086053|ens|ENST00000304932|ref|XM_928419	chr13:40384321-40384262	36110	A_24_P135255	BC020814	Homo sapiens SGT1, suppressor of G2 allele of SKP1 like 1 (S. cerevisiae), mRNA (cDNA clone MGC:23859 IMAGE:4295904), complete cds. [BC020814]
0.974275	1.57171	1.72096	1.59418	5.15474	3.14787	FUT11	23270	ref|NM_173540|ens|ENST00000372841|ens|ENST00000326248|gb|BC036037	chr10:75203867-75203926	21267	A_23_P413788	NM_173540	Homo sapiens fucosyltransferase 11 (alpha (1,3) fucosyltransferase) (FUT11), mRNA [NM_173540]
1.11265	1.23335	0.352207	1.08802	1.61741	3.14205	AW188034	21943	gb|AW188034	chr13:75076915-75076856	20075	A_32_P63897	AW188034	AW188034 xj91e12.x1 Soares_NFL_T_GBC_S1 Homo sapiens cDNA clone IMAGE:2664622 3' similar to gb:M30496 UBIQUITIN CARBOXYL-TERMINAL HYDROLASE ISOZYME L3 (HUMAN);, mRNA sequence [AW188034]
0.66174	0.566999	1.40992	0.978097	0.92344	3.14156	THC2336826	2893	thc|THC2336826	chr3:13496107-13496048	2523	A_32_P85009	THC2336826	Unknown
0.49287	0.685456	1.02445	0.830289	0.862642	3.1316	KIAA1804	24897	ref|NM_032435|ens|ENST00000272005|gb|AJ311798|thc|THC2261963	chr1:229825720-229825778	22842	A_24_P130959	NM_032435	Homo sapiens mixed lineage kinase 4 (KIAA1804), mRNA [NM_032435]
1.04377	0.883143	0.729245	1.03037	0.93298	3.10723	FAM46C	13662	ref|NM_017709|ens|ENST00000369448|ens|ENST00000328500|gb|AK091327	chr1:117881423-117881482	12556	A_24_P935893	NM_017709	Homo sapiens family with sequence similarity 46, member C (FAM46C), mRNA [NM_017709]
1.14672	0.806702	1.19708	1.0029	0.784875	3.09914	SPIC	27624	ref|NM_152323|ens|ENST00000299272|gb|AF518404|gb|BC032317	chr12:100382811-100382870	25357	A_32_P148275	NM_152323	Homo sapiens Spi-C transcription factor (Spi-1/PU.1 related) (SPIC), mRNA [NM_152323]
0.740066	0.465271	1.14156	0.908406	0.785644	3.09355	A_32_P112401	14124		chr3:111652277-111652218	12942	A_32_P112401	A_32_P112401	Unknown
0.787345	1.00078	3.2096	0.523454	0.500536	3.08342	AL110223	33811	gb|AL110223|thc|NP1168383	chr4:141033890-141033831	30924	A_24_P740906	AL110223	Homo sapiens mRNA; cDNA DKFZp434M063 (from clone DKFZp434M063). [AL110223]
1.01844	1.11621	1.19145	1.07771	1.81724	3.07613	SCARB1	29103	ref|NM_005505|gb|BC022087|ens|ENST00000261693|ens|ENST00000376788	chr12:123787164-123787105	26668	A_23_P203900	NM_005505	Homo sapiens scavenger receptor class B, member 1 (SCARB1), mRNA [NM_005505]
1.00909	1.10453	1.05959	1.3489	1.28475	3.06877	ANKFN1	2282	ref|NM_153228|ens|ENST00000318698|gb|AK095654|thc|THC2262666	chr17:51913047-51913106	2016	A_23_P350698	NM_153228	Homo sapiens ankyrin-repeat and fibronectin type III domain containing 1 (ANKFN1), mRNA [NM_153228]
1.01558	1.05159	1.50009	0.783554	0.744948	3.06822	SLC6A4	31227	ref|NM_001045|ens|ENST00000261707|gb|L05568|thc|THC2261981	chr17:25549128-25549069	1238	A_23_P152995	NM_001045	Homo sapiens solute carrier family 6 (neurotransmitter transporter, serotonin), member 4 (SLC6A4), mRNA [NM_001045]
0.692766	0.906432	0.572522	0.914206	0.924012	3.06379	HGF	14987	ref|NM_001010931|ens|ENST00000354224|gb|BC105797|gb|X57574	chr7:81031162-81026177	1587	A_23_P93787	NM_001010931	Homo sapiens hepatocyte growth factor (hepapoietin A; scatter factor) (HGF), transcript variant 2, mRNA [NM_001010931]
1.13065	0.985608	0.890043	0.90072	1.08407	3.05834	BC009228	9836	gb|BC009228|thc|THC2375095	chr1:162470289-162470348	8976	A_23_P377499	BC009228	Homo sapiens cDNA clone IMAGE:3952569, partial cds. [BC009228]
0.832464	0.785584	1.41866	0.919155	2.03314	3.05791	CR597260	37686	gb|CR597260|thc|THC2376108	chr17:35936273-35936332	34429	A_32_P44349	CR597260	full-length cDNA clone CS0DJ012YE21 of T cells (Jurkat cell line) Cot 10-normalized of Homo sapiens (human). [CR597260]
1.01981	1.04735	1.27814	1.50791	2.94869	3.05774	SLC6A10P	30113	ref|NR_003083|gb|AK125843|gb|BC068290|ens|ENST00000356682	chr16:32798263-32798122	27568	A_24_P15621	NR_003083	Homo sapiens solute carrier family 6 (neurotransmitter transporter, creatine), member 10 (pseudogene) (SLC6A10P) on chromosome 16 [NR_003083]
0.6675	0.711468	0.754188	0.846617	1.04616	3.04277	THC2406077	9185	thc|THC2406077	chr5:63289613-63289554	8405	A_32_P143778	THC2406077	Unknown
1.10948	1.24817	1.1101	0.507891	0.452231	3.04033	KIT	23368	ref|NM_000222|gb|BC071593|ens|ENST00000381345|ens|ENST00000288135	chr4:55447439-55447498	425	A_23_P110253	NM_000222	Homo sapiens v-kit Hardy-Zuckerman 4 feline sarcoma viral oncogene homolog (KIT), mRNA [NM_000222]
1.0217	1.13895	1.5038	1.06493	1.49328	3.03953	BF972140	21504	gb|BF972140|thc|THC2406901	chr3:130324989-130325048	19735	A_32_P89432	BF972140	602240180F1 NIH_MGC_46 Homo sapiens cDNA clone IMAGE:4329066 5', mRNA sequence [BF972140]
0.964271	0.80067	0.9207	1.12645	1.02005	3.03761	CER1	37932	ref|NM_005454|ens|ENST00000380911|ens|ENST00000276911|gb|BC069371	chr9:14712336-14712277	34727	A_23_P329798	NM_005454	Homo sapiens cerberus 1, cysteine knot superfamily, homolog (Xenopus laevis) (CER1), mRNA [NM_005454]
0.949727	1.0476	5.43143	1.45887	1.71983	3.03626	BX640843	2625	gb|BX640843|thc|THC2371448	chr3:187181244-187181303	2340	A_24_P68908	BX640843	Homo sapiens mRNA; cDNA DKFZp686B14224 (from clone DKFZp686B14224). [BX640843]
1.06123	1.41858	1.39888	1.20076	2.06755	3.03447	THC2280849	12155	thc|THC2280849	chr10:3097871-3097812	11184	A_32_P211414	THC2280849	Unknown
1.22726	1.17134	0.82357	0.947674	1.02102	3.03306	DNASE1L2	4880	ref|NM_001374|gb|AY298957|ens|ENST00000320700|ens|ENST00000382437	chr16:2228366-2228425	4355	A_23_P3643	NM_001374	Homo sapiens deoxyribonuclease I-like 2 (DNASE1L2), mRNA [NM_001374]
0.935275	1.06839	1.37467	1.33149	3.48344	3.03064	NDRG1	25526	ref|NM_006096|gb|AK096562|gb|BC003175|gb|AK095649	chr8:134335984-134331930	23367	A_24_P38387	NM_006096	Homo sapiens N-myc downstream regulated gene 1 (NDRG1), mRNA [NM_006096]
0.936437	0.891015	0.806269	1.15972	1.1695	3.02773	ZNF552	21186	gb|AK023769|thc|THC2430468	chr19:63018208-63018267	19305	A_24_P693448	AK023769	Homo sapiens cDNA FLJ13707 fis, clone PLACE2000347. [AK023769]
0.87187	0.970723	0.75808	1.33702	2.41563	3.02408	VPS53	17204	ref|NM_018289|gb|AF246287|gb|AY444797|ens|ENST00000291074	chr17:403443-403384	15757	A_24_P147398	NM_018289	Homo sapiens vacuolar protein sorting 53 (S. cerevisiae) (VPS53), mRNA [NM_018289]
1.04014	1.53846	4.63658	0.805355	1.72719	3.02364	BU618641	8692	gb|BU618641	chr7:100375772-100375713	7966	A_32_P10403	BU618641	UI-H-FH1-bfk-o-16-0-UI.s1 NCI_CGAP_FH1 Homo sapiens cDNA clone UI-H-FH1-bfk-o-16-0-UI 3', mRNA sequence [BU618641]
0.799948	0.820265	1.37918	0.901475	0.821158	3.01465	FLJ31951	1675	ref|NM_144726|gb|BC042684|gb|AK056513|ens|ENST00000274542	chr5:158517018-158516997	1378	A_24_P144773	NM_144726	Homo sapiens hypothetical protein FLJ31951 (FLJ31951), mRNA [NM_144726]
1.10435	1.24215	1.44931	1.08448	0.973402	3.00214	ARPP-21	21620	ref|NM_198399|ref|NM_001025069|ref|NM_001025068|ref|NM_016300	chr3:35698226-35698285	19794	A_23_P143838	NM_198399	Homo sapiens cyclic AMP-regulated phosphoprotein, 21 kD (ARPP-21), transcript variant 2, mRNA [NM_198399]
0.809056	0.991601	2.1757	0.862343	0.880283	2.99639	THC2404359	10510	thc|THC2404359	chr16:51635194-51635135	9587	A_32_P150152	THC2404359	Unknown
1.04418	1.08928	0.54919	1.5337	0.926451	2.99433	THC2361804	31219	thc|THC2361804	chr10:48920469-48920410	28517	A_24_P913546	THC2361804	Q07826 (Q07826) X-linked retinopathy protein protein (Fragment), partial (22%) [THC2361804]
1.19695	1.14939	3.63013	0.809308	0.736248	2.98656	BC011648	36014	gb|BC011648|gb|BM464171|thc|THC2457042	chr19:14315320-14315379	32936	A_24_P239451	BC011648	Homo sapiens cDNA clone IMAGE:4303615, partial cds. [BC011648]
1.00364	1.06178	1.1346	0.789753	0.782066	2.97373	AK098210	34700	gb|AK098210|gb|AK055270	chr12:42400783-42400724	31776	A_32_P214817	AK098210	Homo sapiens cDNA FLJ40891 fis, clone UTERU2001110. [AK098210]
1.2149	0.990235	0.910527	1.0175	1.57333	2.96527	DIAPH3	6487	ref|NM_030932|ens|ENST00000267215|ens|ENST00000377908|ens|ENST00000267214	chr13:59443026-59442174	5935	A_23_P419254	NM_030932	Homo sapiens diaphanous homolog 3 (Drosophila) (DIAPH3), transcript variant 2, mRNA [NM_030932]
1.1328	1.0041	1.04153	0.730406	0.612873	2.96463	KRTAP15-1	27579	ref|NM_181623|ens|ENST00000334067|gb|BC104927|gb|BC104925	chr21:30734712-30734771	25274	A_24_P348845	NM_181623	Homo sapiens keratin associated protein 15-1 (KRTAP15-1), mRNA [NM_181623]
1.34679	1.20051	0.883816	0.904199	0.887831	2.96401	RBJ	27154	ref|NM_016544|gb|AY094594|gb|AL137731|ens|ENST00000264711	chr2:25091665-25091606	24802	A_23_P17275	NM_016544	Homo sapiens Ras-associated protein Rap1 (RBJ), mRNA [NM_016544]
0.807769	0.861976	0.705835	0.812859	1.06235	2.96078	MYH11	43081	ref|NM_022844|ref|NM_001040113|ref|NM_001040114|ref|NM_002474	chr16:15705469-15705410	39455	A_24_P70183	NM_022844	Homo sapiens myosin, heavy polypeptide 11, smooth muscle (MYH11), transcript variant SM2A, mRNA [NM_022844]
0.992133	1.10511	1.3217	1.29015	2.50913	2.9566	A_32_P46700	33159		chr12:092537625-092537473	30355	A_32_P46700	A_32_P46700	Unknown
0.890956	0.784638	1.68555	0.93257	0.602761	2.94676	THC2376526	9327	thc|THC2376526	chr4:171578722-171578781	8511	A_32_P14222	THC2376526	Unknown
0.677311	0.694689	0.698347	0.751956	0.918793	2.94118	AK054768	7456	gb|AK054768|gb|XM_929392|ref|XM_939905|thc|THC2253729	chr1:25830018-25829959	6782	A_24_P144961	AK054768	Homo sapiens cDNA FLJ30206 fis, clone BRACE2001508, weakly similar to PROTEIN-LYSINE 6-OXIDASE PRECURSOR (EC 1.4.3.13). [AK054768]
0.838251	0.90991	0.937686	1.04907	1.01505	2.9388	XKR5	44361	ref|NM_207411|gb|AY534243|gb|AY534242	chr8:6655641-6655582	40454	A_32_P233877	NM_207411	Homo sapiens XK, Kell blood group complex subunit-related family, member 5 (XKR5), mRNA [NM_207411]
0.920579	1.10631	1.06404	0.94833	1.53492	2.92508	DKFZP586P0123	34420	ref|NM_015531|gb|AK125894|ens|ENST00000313663|ens|ENST00000289350	chr11:73423253-73423194	31572	A_24_P927325	NM_015531	Homo sapiens hypothetical protein (DKFZP586P0123), mRNA [NM_015531]
0.819575	0.710159	0.803045	1.06399	1.01322	2.91822	A_24_P933761	42223		chr12:093551617-093551558	38688	A_24_P933761	A_24_P933761	Unknown
0.774827	0.738427	1.00731	0.748278	1.12542	2.91657	CDH22	35125	ref|NM_021248|ens|ENST00000372262|ens|ENST00000279063|gb|AF035300	chr20:44235895-44235836	32082	A_23_P40184	NM_021248	Homo sapiens cadherin-like 22 (CDH22), mRNA [NM_021248]
1.42724	1.21567	0.714997	0.972681	0.990416	2.91559	THC2338707	15747	thc|THC2338707	chr13:51225055-51225114	14332	A_24_P64895	THC2338707	Unknown
0.817803	0.646597	0.772159	0.704468	1.07458	2.91242	ZNF625	34347	ref|NM_145233|ens|ENST00000355738|gb|BC007868|thc|THC2251490	chr19:12117413-12117354	31440	A_23_P4850	NM_145233	Homo sapiens zinc finger protein 625 (ZNF625), mRNA [NM_145233]
0.817674	1.38101	2.2718	1.13322	1.00746	2.91141	OXCT2	7960	ref|NM_022120|gb|BC072388|ens|ENST00000327582|ens|ENST00000361826	chr1:39905200-39905141	7240	A_23_P137896	NM_022120	Homo sapiens 3-oxoacid CoA transferase 2 (OXCT2), mRNA [NM_022120]
0.992343	1.05903	1.07897	0.760488	0.681074	2.90719	BC036599	24942	gb|BC036599|gb|BC047463|thc|THC2337054	chr11:106050203-106050144	22770	A_32_P44099	BC036599	Homo sapiens cDNA clone IMAGE:5273964. [BC036599]
1.0354	1.60218	2.11636	1.30703	2.81369	2.90435	KCTD11	31507	ref|NM_001002914|ens|ENST00000380678|ens|ENST00000333751|gb|AK056227	chr17:7198658-7198717	28893	A_23_P354027	NM_001002914	Homo sapiens potassium channel tetramerisation domain containing 11 (KCTD11), mRNA [NM_001002914]
0.948466	1.27505	1.66353	1.13981	1.55559	2.89623	BC010544	19460	gb|BC010544|thc|THC2436584|thc|THC2436582	chr19:926522-926581	17874	A_32_P34522	BC010544	Homo sapiens cDNA clone IMAGE:3462401, partial cds. [BC010544]
1.01662	1.36739	1.22745	0.94621	1.28413	2.89517	LOC200312	41529	ref|NM_001017981|ens|ENST00000215798|ens|ENST00000382363|thc|THC2366799	chr22:29099422-29099363	38030	A_32_P420563	NM_001017981	Homo sapiens similar to RIKEN cDNA 0610009J22 (LOC200312), mRNA [NM_001017981]
1.03986	1.14489	0.894427	0.920446	1.7544	2.89393	MDGA1	38482	ref|NM_153487|gb|AK090677|ens|ENST00000373401|ens|ENST00000297153	chr6:37708332-37708273	35274	A_23_P310460	NM_153487	Homo sapiens MAM domain containing glycosylphosphatidylinositol anchor 1 (MDGA1), mRNA [NM_153487]
0.814223	0.837757	0.929848	0.908801	1.57967	2.89306	DUSP10	35550	ref|NM_007207|ref|NM_144728|ref|NM_144729|ens|ENST00000366899	chr1:218264227-218264168	32556	A_24_P182494	NM_007207	Homo sapiens dual specificity phosphatase 10 (DUSP10), transcript variant 1, mRNA [NM_007207]
1.00173	1.07016	1.10623	1.38244	2.61097	2.89173	LOC649542	7762	ref|XM_938617	chrX:153447135-153447194	7035	A_32_P78285	XM_938617	PREDICTED: Homo sapiens hypothetical protein LOC649542 (LOC649542), mRNA [XM_938617]
0.823395	1.3938	1.81912	0.99691	2.16085	2.88987	MXD1	13929	ref|NM_002357|ens|ENST00000264444|gb|CR541692|gb|CR536495	chr2:70054177-70054953	12743	A_23_P408094	NM_002357	Homo sapiens MAX dimerization protein 1 (MXD1), mRNA [NM_002357]
1.01503	1.27267	1.69541	1.04348	3.47991	2.88869	A_23_P123234	9801		chr7:100374532-100374591	2604	A_23_P123234	A_23_P123234	Unknown
1.04977	0.870016	0.953659	1.14828	1.10474	2.8875	KIAA0090	43373	gb|BX648708|gb|D42044|gb|AK124740|ens|ENST00000375208	chr1:19289510-19289451	39660	A_23_P97553	BX648708	Homo sapiens mRNA; cDNA DKFZp686M0947 (from clone DKFZp686M0947). [BX648708]
0.977721	1.27659	1.76576	1.20597	2.35665	2.88019	ENST00000229270	38657	ens|ENST00000229270|gb|M10036|gb|AK222638|thc|THC2367761	chr12:6850277-6850336	35436	A_23_P53546	ENST00000229270	Human triosephosphate isomerase mRNA, complete cds. [M10036]
1.01612	1.11767	0.912321	1.07787	1.70123	2.8779	SOX9	2504	ref|NM_000346|ens|ENST00000245479|gb|Z46629|gb|BC018276	chr17:67633436-67633495	2109	A_23_P26847	NM_000346	Homo sapiens SRY (sex determining region Y)-box 9 (campomelic dysplasia, autosomal sex-reversal) (SOX9), mRNA [NM_000346]
0.814454	0.939139	0.766819	1.00305	1.03235	2.86981	SULT1A3	23723	gb|AK094769|thc|THC2306782	chr16:29375609-29375668	21633	A_24_P914573	AK094769	Homo sapiens cDNA FLJ37450 fis, clone BRAWH2010354, highly similar to MONOAMINE-SULFATING PHENOL SULFOTRANSFERASE (EC 2.8.2.1). [AK094769]
0.984852	0.903678	1.35923	1.23824	2.49979	2.86725	TPI1	26685	ref|NM_000365|ens|ENST00000229270|ens|ENST00000382270|gb|CR604097	chr12:6850007-6850066	24404	A_32_P95739	NM_000365	Homo sapiens triosephosphate isomerase 1 (TPI1), mRNA [NM_000365]
0.590732	0.72639	0.988832	0.581907	0.787991	2.85775	RFX4	33916	ref|NM_213594|ref|NM_032491|gb|BC030644|gb|AB095366	chr12:105658087-105658146	30960	A_23_P204342	NM_213594	Homo sapiens regulatory factor X, 4 (influences HLA class II expression) (RFX4), transcript variant 3, mRNA [NM_213594]
1.06042	1.10827	1.21776	1.38141	2.85637	2.84612	LOC284889	14600	gb|BC036909|thc|THC2275638	chr22:22561239-22561180	13341	A_32_P49334	BC036909	Homo sapiens, clone IMAGE:5164782, mRNA. [BC036909]
1.05176	1.07509	0.785464	0.870704	1.19937	2.84562	RBMS3	31942	ref|NM_001003793|ref|NM_001003792|ens|ENST00000383767|ens|ENST00000383766	chr3:30021323-30021382	29222	A_32_P228618	NM_001003793	Homo sapiens RNA binding motif, single stranded interacting protein (RBMS3), transcript variant 1, mRNA [NM_001003793]
0.970601	1.10949	1.46203	1.28153	2.60755	2.83629	A_24_P714707	27029		chr9:035933802-035933720	24727	A_24_P714707	A_24_P714707	Unknown
0.990613	0.545594	1.9935	0.857975	0.955833	2.83489	THC2283170	21707	thc|THC2283170	chr15:30578673-30578647	19799	A_24_P367421	THC2283170	HSMPP10 M phase phosphoprotein 10 {Homo sapiens;} , partial (31%) [THC2283170]
0.456943	0.554828	1.22622	0.84981	0.709401	2.8256	CMYA5	37804	ref|NM_153610|gb|BC111529|gb|AL832368|ens|ENST00000238522	chr5:79131333-79131392	34651	A_23_P124946	NM_153610	Homo sapiens cardiomyopathy associated 5 (CMYA5), mRNA [NM_153610]
0.798334	1.05069	1.05071	0.848191	1.12352	2.82361	CLCA1	43136	ref|NM_001285|ens|ENST00000234701|ens|ENST00000353619|gb|AF039400	chr1:86677836-86677895	39400	A_23_P51217	NM_001285	Homo sapiens chloride channel, calcium activated, family member 1 (CLCA1), mRNA [NM_001285]
0.819159	1.14255	1.26376	0.853863	0.729419	2.82193	C9orf121	44645	ref|NM_145283|ens|ENST00000375855|gb|BC022521	chr9:88419558-88419617	40617	A_23_P418464	NM_145283	Homo sapiens chromosome 9 open reading frame 121 (C9orf121), mRNA [NM_145283]
1.17896	1.29435	1.51892	0.758087	0.588645	2.82134	THC2282221	25504	thc|THC2282221	chr17:006298865-006298924	23326	A_32_P182683	THC2282221	Unknown
1.11295	1.02931	0.905176	1.13621	1.12128	2.82057	BC033528	26302	gb|BC033528|gb|AK125074	chr3:50275586-50275645	24012	A_24_P573514	BC033528	Homo sapiens cDNA clone IMAGE:4822684. [BC033528]
0.918499	0.895973	2.12258	0.833058	1.04168	2.81767	HNMT	29024	ref|NM_001024074|gb|BC005907|thc|THC2251160|thc|THC2284024	chr2:138555901-138555960	26525	A_24_P915806	NM_001024074	Homo sapiens histamine N-methyltransferase (HNMT), transcript variant 2, mRNA [NM_001024074]
1.06658	1.03905	1.11221	0.876342	0.924433	2.81582	BAZ2B	450	gb|BX641037|gb|BX537650|thc|THC2305466|thc|THC2305566	chr2:160392831-160392772	291	A_24_P932451	BX641037	Homo sapiens mRNA; cDNA DKFZp686H10114 (from clone DKFZp686H10114). [BX641037]
0.547339	0.787395	0.971572	1.06759	0.963627	2.8126	AU185665	35172	gb|AU185665|gb|BM503221|gb|AA404598|gb|AI453635	chr1:30875410-30875469	32170	A_32_P105273	AU185665	AU185665 AU185665 Homo sapiens T-cell library (Sugita Y) Homo sapiens cDNA clone B02151-007, mRNA sequence [AU185665]
0.890982	0.897088	1.11734	1.27359	1.7257	2.81169	LIPG	5533	ref|NM_006033|ens|ENST00000261292|gb|AF118767|gb|CR610175	chr18:45372611-45372670	4947	A_23_P78405	NM_006033	Homo sapiens lipase, endothelial (LIPG), mRNA [NM_006033]
0.932798	1.05732	1.37822	1.06929	0.849258	2.81141	SLC16A12	35751	gb|AK124901|gb|BC086873|gb|CR936657|gb|CR614627	chr10:91180254-91180195	32760	A_24_P13024	AK124901	Homo sapiens cDNA FLJ42911 fis, clone BRHIP3024118, weakly similar to Monocarboxylate transporter 4. [AK124901]
1.11463	0.760055	1.91264	1.47038	3.25398	2.8109	ALOX5AP	38964	ref|NM_001629|ens|ENST00000380490|ens|ENST00000255317|gb|X52195	chr13:30236155-30236214	35688	A_24_P347378	NM_001629	Homo sapiens arachidonate 5-lipoxygenase-activating protein (ALOX5AP), mRNA [NM_001629]
0.974259	1.14333	1.48808	0.869596	1.69484	2.79133	FAM83A	21972	ref|NM_207006|gb|BC007828|gb|AK095301|ens|ENST00000276699	chr8:124275519-124288586	20130	A_24_P43810	NM_207006	Homo sapiens family with sequence similarity 83, member A (FAM83A), transcript variant 2, mRNA [NM_207006]
1.32342	1.0472	0.723534	1.36223	1.76714	2.79071	MICAL3	30620	gb|AB037785|gb|BC064400|gb|AK094822|gb|AK127487	chr22:16697796-16697737	28032	A_23_P403195	AB037785	Homo sapiens mRNA for KIAA1364 protein, partial cds. [AB037785]
1.0503	1.03613	0.284382	0.965795	1.07233	2.78315	A_24_P915894	7492		chr6:106879198-106879257	6850	A_24_P915894	A_24_P915894	Unknown
0.939644	0.871409	1.13314	1.33487	2.39018	2.78163	BICD1	16691	gb|BC010091	chr12:32152605-32152664	15284	A_24_P916586	BC010091	Homo sapiens bicaudal D homolog 1 (Drosophila), mRNA (cDNA clone IMAGE:3050215), with apparent retained intron. [BC010091]
0.948633	0.817431	0.922552	1.04981	1.22561	2.78037	MBD1	37015	ref|NM_015845|ens|ENST00000382948|gb|AF078833|gb|AF078832	chr18:46057049-46056747	33823	A_24_P376322	NM_015845	Homo sapiens methyl-CpG binding domain protein 1 (MBD1), transcript variant 2, mRNA [NM_015845]
0.556555	0.647044	1.08133	0.665267	0.756957	2.77957	MYOM3	36817	ref|NM_152372|gb|AK093280|ens|ENST00000374434|ens|ENST00000374442	chr1:24128919-24128860	33613	A_23_P51213	NM_152372	Homo sapiens myomesin family, member 3 (MYOM3), mRNA [NM_152372]
0.94247	0.785178	1.31611	0.592065	0.501674	2.77699	EDNRB	26855	ref|NM_003991|ref|NM_000115|ens|ENST00000334286|ens|ENST00000377211	chr13:77368628-77368569	24557	A_24_P330263	NM_003991	Homo sapiens endothelin receptor type B (EDNRB), transcript variant 2, mRNA [NM_003991]
1.11189	1.06525	0.612231	1.00152	1.09463	2.76933	GPR137B	24798	gb|AL832142|thc|THC2381183	chr1:232693168-232693109	22665	A_24_P665185	AL832142	Homo sapiens mRNA; cDNA DKFZp686A22111 (from clone DKFZp686A22111). [AL832142]
0.903258	0.881807	0.477564	1.22083	1.46149	2.76769	AK090480	16963	gb|AK090480	chr15:94708405-94708464	15475	A_24_P247823	AK090480	Homo sapiens mRNA for FLJ00402 protein. [AK090480]
1.05017	1.16361	1.70655	1.4182	4.91064	2.76764	CR618093	9806	gb|CR618093|gb|AK124492|gb|AK125491|gb|BC010225	chr7:142947574-142947515	8922	A_24_P918907	CR618093	full-length cDNA clone CS0DI069YJ23 of Placenta Cot 25-normalized of Homo sapiens (human). [CR618093]
0.912242	1.09424	1.1886	0.971176	0.97132	2.76671	ZNF238	9273	ref|NM_006352|ref|NM_205768|ens|ENST00000358704|ens|ENST00000366538	chr1:240545787-240545846	8412	A_24_P299663	NM_006352	Homo sapiens zinc finger protein 238 (ZNF238), transcript variant 2, mRNA [NM_006352]
1.1468	0.995416	0.567651	1.04406	1.00229	2.76549	AK022268	25896	gb|AK022268|thc|THC2272173	chr3:178385647-178385588	23735	A_32_P151244	AK022268	Homo sapiens cDNA FLJ12206 fis, clone MAMMA1000941. [AK022268]
1.00971	1.06486	1.4341	0.95817	0.944177	2.7559	AI199605	12980	gb|AI199605|gb|BM127300|gb|CK906194|gb|AA868464	chr5:167890192-167890133	11923	A_24_P636179	AI199605	AI199605 qi59f07.x1 NCI_CGAP_Brn25 Homo sapiens cDNA clone IMAGE:1860805 3' similar to gb:M59849 FIBRILLARIN (HUMAN);, mRNA sequence [AI199605]
0.943608	0.911651	1.09146	1.00378	1.50482	2.75127	PTPRJ	25316	ref|NM_002843|gb|BC063417|gb|AL359057|ens|ENST00000278456	chr11:48103294-48105946	23139	A_24_P282434	NM_002843	Homo sapiens protein tyrosine phosphatase, receptor type, J (PTPRJ), mRNA [NM_002843]
0.888019	1.04489	1.5584	0.944858	0.844895	2.74984	AK094853	14759	gb|AK094853|thc|NP499457	chr11:74990324-74990265	13475	A_24_P290006	AK094853	Homo sapiens cDNA FLJ37534 fis, clone BRCAN2014788. [AK094853]
1.04873	0.828173	0.838046	1.03549	1.30887	2.74966	LAMA3	11091	ref|NM_000227|ref|NM_198129|gb|L34155|ens|ENST00000269217	chr18:19707174-19710311	10185	A_24_P179569	NM_000227	Homo sapiens laminin, alpha 3 (LAMA3), transcript variant 2, mRNA [NM_000227]
0.844668	0.67995	0.466528	1.17283	1.30334	2.74854	THC2314177	14778	thc|THC2314177	chr9:87398734-87398793	13510	A_24_P602168	THC2314177	ALU1_HUMAN (P39188) Alu subfamily J sequence contamination warning entry, partial (9%) [THC2314177]
1.06773	1.08641	1.98549	0.620122	0.576664	2.74544	AX721299	12393	gb|AX721299|gb|AX721296		11317	A_23_P95244	AX721299	Sequence 259 from Patent WO0220754. [AX721299]
0.996961	1.12188	1.3542	1.2354	2.27566	2.74429	A_24_P383751	2458		chr2:024007091-024007028	2185	A_24_P383751	A_24_P383751	Unknown
1.19314	0.901276	0.712453	1.05651	1.12158	2.74418	PTPN23	38050	ref|NM_015466|ens|ENST00000265562|gb|AB040904|gb|BC020380	chr3:47428140-47428295	34790	A_24_P179316	NM_015466	Homo sapiens protein tyrosine phosphatase, non-receptor type 23 (PTPN23), mRNA [NM_015466]
0.580845	0.4627	1.35625	1.04927	1.59754	2.73762	ADH6	35553	ref|NM_000672|ens|ENST00000237653|thc|THC2314539|thc|THC2314540	chr4:100485795-100483354	32561	A_23_P41498	NM_000672	Homo sapiens alcohol dehydrogenase 6 (class V) (ADH6), mRNA [NM_000672]
0.932385	0.929104	2.3245	1.06986	1.00702	2.73406	BX106262	37287	gb|BX106262|thc|THC2344291	chr4:174680731-174680672	34160	A_32_P65700	BX106262	BX106262 Soares_multiple_sclerosis_2NbHMSP Homo sapiens cDNA clone IMAGp998O20625, mRNA sequence [BX106262]
0.94904	0.957907	0.782394	1.23827	2.03556	2.7302	C12orf54	26098	ref|NM_152319|gb|AY255794|ens|ENST00000314014|ens|ENST00000380491	chr12:47176324-47176383	23795	A_23_P405878	NM_152319	Homo sapiens chromosome 12 open reading frame 54 (C12orf54), mRNA [NM_152319]
1.01277	0.996117	1.90818	0.83397	0.897535	2.727	ENST00000380897	34617	ens|ENST00000380897|ens|ENST00000380898|gb|AK128775|thc|THC2327200	chr16:27707059-27707000	31620	A_32_P58872	ENST00000380897	Homo sapiens cDNA FLJ45390 fis, clone BRHIP3025844. [AK128775]
0.994083	0.982838	0.97415	1.12264	1.22341	2.7251	THC2401542	11166	thc|THC2401542	chr19:13903224-13903165	10166	A_23_P208567	THC2401542	Unknown
0.940969	1.2303	1.46802	1.1585	1.45436	2.72414	BC040303	10152	gb|BC040303|thc|THC2405039	chr6:64339446-64339387	9245	A_32_P120791	BC040303	Homo sapiens cDNA clone IMAGE:4830172. [BC040303]
0.892935	0.629387	0.687515	0.859738	0.896872	2.72273	F2	3840	ref|NM_000506|gb|BC051332|gb|AJ972449|ens|ENST00000311907	chr11:46717489-46717549	2081	A_23_P94879	NM_000506	Homo sapiens coagulation factor II (thrombin) (F2), mRNA [NM_000506]
0.547625	0.65058	2.21721	1.4608	1.93488	2.71328	VIM	8640	ref|NM_003380|gb|AK093924|ens|ENST00000224237|ens|ENST00000357109	chr10:17318353-17319262	7868	A_23_P161190	NM_003380	Homo sapiens vimentin (VIM), mRNA [NM_003380]
0.890861	0.912487	1.07359	0.759554	1.00747	2.709	BG207267	44683	gb|BG207267|thc|THC2379184	chr5:39560300-39560359	40688	A_32_P70626	BG207267	RST26737 Athersys RAGE Library Homo sapiens cDNA, mRNA sequence [BG207267]
0.961209	1.2405	1.0727	1.2433	1.914	2.70715	PTPRB	14697	ref|NM_002837|ens|ENST00000261266|gb|X54131|gb|BC101679	chr12:69212096-69204594	13517	A_23_P53390	NM_002837	Homo sapiens protein tyrosine phosphatase, receptor type, B (PTPRB), mRNA [NM_002837]
1.19081	1.20975	0.503505	1.86517	1.02843	2.70493	THC2275370	20690	thc|THC2275370	chr22:49120793-49120734	18864	A_24_P611648	THC2275370	ALU1_HUMAN (P39188) Alu subfamily J sequence contamination warning entry, partial (14%) [THC2275370]
1.02678	1.25994	1.886	0.999528	3.39155	2.70332	A_23_P123234	33712		chr7:100374532-100374591	2604	A_23_P123234	A_23_P123234	Unknown
0.881212	1.06064	1.17981	1.02938	1.76446	2.69733	THC2282717	23372	thc|THC2282717	chr9:7067159-7067218	21462	A_24_P605233	THC2282717	Q87726 (Q87726) Glycoprotein 120 (Fragment), partial (13%) [THC2282717]
1.17914	1.04743	1.10844	1.2509	1.30996	2.69382	THC2251776	34575	thc|THC2251776	chrX:264948-265007	31701	A_23_P357504	THC2251776	Q765F0 (Q765F0) PreC/core protein, partial (13%) [THC2251776]
0.89157	0.851925	0.927226	1.20238	1.39574	2.69297	FUT4	21315	ref|NM_002033|gb|M58597|gb|M58596|ens|ENST00000358752	chr11:93918918-93918977	19547	A_23_P12965	NM_002033	Homo sapiens fucosyltransferase 4 (alpha (1,3) fucosyltransferase, myeloid-specific) (FUT4), mRNA [NM_002033]
0.894369	0.591025	0.868508	0.774078	0.839645	2.69221	BX090520	18971	gb|BX090520|thc|THC2444630	chr16:53506531-53506472	17294	A_32_P226735	BX090520	BX090520 Soares fetal liver spleen 1NFLS Homo sapiens cDNA clone IMAGp998J11128 ; IMAGE:126826, mRNA sequence [BX090520]
0.964553	1.07248	0.636341	1.2488	2.51523	2.68378	COL5A1	22370	ref|NM_000093|gb|AB209864|ens|ENST00000328009|ens|ENST00000355306	chr9:134960497-134960556	20390	A_23_P158593	NM_000093	Homo sapiens collagen, type V, alpha 1 (COL5A1), mRNA [NM_000093]
1.06581	1.05373	1.33851	0.854877	1.00104	2.68347	FLJ33996	25835	gb|AK091315|gb|AX746911|ens|ENST00000313893|ref|XR_000901	chr12:50492528-50492587	23624	A_23_P433504	AK091315	Homo sapiens cDNA FLJ33996 fis, clone DFNES2008881. [AK091315]
1.20659	1.11256	2.90294	0.895434	0.855072	2.68346	A_24_P919388	28880		chr14:093546968-093546909	26416	A_24_P919388	A_24_P919388	Unknown
1.01143	1.0677	1.3239	0.804067	1.01017	2.68184	A_24_P929166	9577		chr10:104104146-104104087	8815	A_24_P929166	A_24_P929166	Unknown
0.998325	1.18998	1.45413	1.27347	2.29257	2.68027	PGAM1	25014	ref|NM_002629|ens|ENST00000334828|ens|ENST00000305061|gb|CR611305	chr10:99182846-99182905	22896	A_32_P45738	NM_002629	Homo sapiens phosphoglycerate mutase 1 (brain) (PGAM1), mRNA [NM_002629]
0.990479	0.823547	1.18352	1.47589	3.0058	2.68016	CPA4	19409	ref|NM_016352|ens|ENST00000222482|gb|BC052289|gb|AY358699	chr7:129556944-129557003	17777	A_23_P19754	NM_016352	Homo sapiens carboxypeptidase A4 (CPA4), mRNA [NM_016352]
0.951081	0.749968	0.438668	0.944255	1.30987	2.67301	ZDHHC2	35828	ref|NM_016353|ens|ENST00000262096|gb|CR598335|gb|CR591508	chr8:17111863-17111922	32747	A_24_P286687	NM_016353	Homo sapiens zinc finger, DHHC-type containing 2 (ZDHHC2), mRNA [NM_016353]
1.03527	1.06812	0.943143	1.36857	1.07065	2.67106	OTOP2	18126	ref|NM_178160|ens|ENST00000331427|gb|AK000063|thc|NP1156928	chr17:70433358-70434947	16517	A_32_P709998	NM_178160	Homo sapiens otopetrin 2 (OTOP2), mRNA [NM_178160]
0.991792	0.973859	1.70878	1.07109	0.901529	2.66723	F2RL3	11699	ref|NM_003950|gb|AF080214|thc|THC2240304	chr19:16862415-16862474	10674	A_23_P208422	NM_003950	Homo sapiens coagulation factor II (thrombin) receptor-like 3 (F2RL3), mRNA [NM_003950]
0.953253	1.02646	1.46336	1.46305	3.4018	2.66507	TMEM45A	26323	ref|NM_018004|ens|ENST00000323523|gb|AB013911|gb|AK000996	chr3:101770388-101770447	24047	A_23_P113212	NM_018004	Homo sapiens transmembrane protein 45A (TMEM45A), mRNA [NM_018004]
0.985699	0.9815	2.21431	1.31207	1.49846	2.66462	FYN	27785	ref|NM_002037|ref|NM_153047|ref|NM_153048|gb|AK056699	chr6:112089463-112089404	5844	A_23_P502142	NM_002037	Homo sapiens FYN oncogene related to SRC, FGR, YES (FYN), transcript variant 1, mRNA [NM_002037]
0.972669	0.787626	1.11935	0.984984	1.04727	2.66135	A_24_P238377	7350		chr19:057778425-057778564	6740	A_24_P238377	A_24_P238377	Unknown
1.01851	0.956106	0.970451	1.12688	1.71479	2.66006	A_24_P753760	21035			19179	A_24_P753760	A_24_P753760	Unknown
1.25284	0.984277	0.50661	1.16689	1.13796	2.6569	A_32_P118556	7850		chr16:022421953-022421894	7192	A_32_P118556	A_32_P118556	Unknown
0.959654	0.92975	0.783421	0.957805	0.814799	2.65443	C21orf109	39686	gb|AF490769|gb|BC065252|gb|XM_927014|ref|XM_940930	chr21:29488381-29488440	36374	A_32_P111306	AF490769	Homo sapiens chromosome 21 open reading frame 109 (C21orf109) mRNA, complete cds. [AF490769]
0.725859	0.759506	1.18273	0.726399	0.961566	2.65333	BE702235	32754	gb|BE702235|gb|AW580256|gb|AL581035|gb|AA579860	chrX:153571201-153571260	29929	A_32_P91906	BE702235	BE702235 QV0-NN1022-070700-294-d02 NN1022 Homo sapiens cDNA, mRNA sequence [BE702235]
0.927815	1.1918	1.14033	0.936452	1.39932	2.65278	ABL1	34708	ref|NM_007313|ens|ENST00000266100|ens|ENST00000372348|gb|M14753	chr9:130619134-130619193	31790	A_24_P282416	NM_007313	Homo sapiens v-abl Abelson murine leukemia viral oncogene homolog 1 (ABL1), transcript variant b, mRNA [NM_007313]
1.02828	1.20524	1.51484	1.27631	2.17247	2.64997	BC022928	9890	gb|BC022928	chr12:94569803-94569862	9076	A_24_P706371	BC022928	Homo sapiens, Similar to phosphoglycerate mutase 1 (brain), clone IMAGE:3457540, mRNA. [BC022928]
0.938275	1.09786	1.46925	1.45547	2.67651	2.64705	BNIP3L	16066	ref|NM_004331|ens|ENST00000221209|ens|ENST00000380629|ens|ENST00000380626	chr8:26326203-26326262	14609	A_23_P134925	NM_004331	Homo sapiens BCL2/adenovirus E1B 19kDa interacting protein 3-like (BNIP3L), mRNA [NM_004331]
0.914349	0.990825	0.602855	1.05084	1.41014	2.63701	HSPC159	34836	ref|NM_014181|gb|BC062691|gb|AF161508|thc|THC2336632	chr2:64597379-64597438	31865	A_23_P430818	NM_014181	Homo sapiens HSPC159 protein (HSPC159), mRNA [NM_014181]
0.726315	0.487608	1.59536	0.865145	1.17355	2.63688	ALLC	4179	ref|NM_018436|ref|NM_199232|gb|BC029652|ens|ENST00000252505	chr2:3238335-3238394	3677	A_23_P108734	NM_018436	Homo sapiens allantoicase (ALLC), transcript variant 1, mRNA [NM_018436]
0.972978	1.01661	0.880972	1.01107	1.58503	2.63672	S100A10	14176	ref|NM_002966|ens|ENST00000368811|ens|ENST00000368809|ens|ENST00000358003	chr1:148768552-148768493	13037	A_23_P137984	NM_002966	Homo sapiens S100 calcium binding protein A10 (annexin II ligand, calpactin I, light polypeptide (p11)) (S100A10), mRNA [NM_002966]
1.0266	1.1181	0.715846	1.07355	1.47639	2.63642	AW972815	25496	gb|AW972815|thc|THC2405844	chr10:126123930-126123871	23312	A_32_P104334	AW972815	EST384910 MAGE resequences, MAGL Homo sapiens cDNA, mRNA sequence [AW972815]
0.907868	0.973931	0.71318	1.17838	1.89193	2.63155	LGALS1	32575	ref|NM_002305|ens|ENST00000215909|gb|BT006775|gb|CU013398	chr22:36400152-36400211	29759	A_23_P166459	NM_002305	Homo sapiens lectin, galactoside-binding, soluble, 1 (galectin 1) (LGALS1), mRNA [NM_002305]
0.815967	0.977389	0.897207	1.53495	2.95127	2.62938	BM129308	42481	gb|BM129308|gb|AI476245|gb|CK819614|gb|BM129368	chr8:23755810-23755869	38847	A_32_P192842	BM129308	if20d02.x1 Melton Normalized Human Islet 4 N4-HIS 1 Homo sapiens cDNA clone IMAGE:5677082 3', mRNA sequence [BM129308]
0.98465	1.07606	1.31622	1.23454	2.96838	2.62837	GBE1	20899	ref|NM_000158|ens|ENST00000264326|gb|AK125918|gb|L07956	chr3:81621661-81621602	19085	A_23_P121082	NM_000158	Homo sapiens glucan (1,4-alpha-), branching enzyme 1 (glycogen branching enzyme, Andersen disease, glycogen storage disease type IV) (GBE1), mRNA [NM_000158]
0.714946	0.769704	1.2215	0.629306	0.739568	2.62827	AR	16730	ref|NM_000044|ref|NM_001011645|gb|M23263|ens|ENST00000322078	chrX:66727054-66727113	15359	A_23_P113111	NM_000044	Homo sapiens androgen receptor (dihydrotestosterone receptor; testicular feminization; spinal and bulbar muscular atrophy; Kennedy disease) (AR), transcript variant 1, mRNA [NM_000044]
0.973989	1.29765	0.716519	1.18367	1.00992	2.62222	ENST00000252773	18955	ens|ENST00000252773|gb|AB028955|gb|AK055065|gb|BC011004	chr19:17573642-17573583	17417	A_24_P472007	ENST00000252773	Homo sapiens mRNA for KIAA1032 protein, partial cds. [AB028955]
1.07896	1.04252	1.12736	0.846026	0.872794	2.62152	PRKY	790	ref|NM_002760|ens|ENST00000362758|gb|Y15801|thc|THC2307629	chrY:7287203-7287262	569	A_24_P186030	NM_002760	Homo sapiens protein kinase, Y-linked (PRKY), mRNA [NM_002760]
0.990719	1.08021	1.20052	1.35355	2.98951	2.62014	ERO1L	8032	ref|NM_014584|ens|ENST00000359133|gb|BC008674|gb|CR596292	chr14:52182886-52182740	7373	A_23_P106145	NM_014584	Homo sapiens ERO1-like (S. cerevisiae) (ERO1L), mRNA [NM_014584]
0.955905	1.02788	0.83873	0.943145	1.55879	2.61985	ATP1B1	42911	ref|NM_001677|ens|ENST00000367816|ens|ENST00000367815|ens|ENST00000271368	chr1:165832532-165832592	39309	A_23_P146943	NM_001677	Homo sapiens ATPase, Na+/K+ transporting, beta 1 polypeptide (ATP1B1), transcript variant 1, mRNA [NM_001677]
1.22007	1.03462	0.87896	1.0248	1.00928	2.61749	PKD2L2	11554	ref|NM_014386|gb|AF182034|ens|ENST00000290431|ens|ENST00000230643	chr5:137272467-137272526	10561	A_24_P300253	NM_014386	Homo sapiens polycystic kidney disease 2-like 2 (PKD2L2), mRNA [NM_014386]
0.52327	0.627525	0.897567	0.911144	0.92154	2.61653	GFAP	39892	gb|AK128790|gb|AJ306447|ens|ENST00000376990|thc|THC2251413	chr17:40342871-40342812	36444	A_24_P59786	AK128790	Homo sapiens cDNA FLJ45472 fis, clone BRSTN2016918, highly similar to Glial fibrillary acidic protein, astrocyte. [AK128790]
0.966107	1.11973	1.34594	1.25613	2.3123	2.61597	THC2430400	11918	thc|THC2430400	chrX:054581731-054581790	10912	A_23_P410982	THC2430400	PMG1_HUMAN (P18669) Phosphoglycerate mutase 1 (Phosphoglycerate mutase isozyme B) (PGAM-B) (BPG-dependent PGAM 1) , partial (47%) [THC2430400]
1.04174	0.999028	0.943465	1.11533	1.81759	2.61428	MFI2	43709	ref|NM_033316|ens|ENST00000296351|gb|BC001875|gb|BC007550	chr3:198234240-198234181	39934	A_23_P386320	NM_033316	Homo sapiens antigen p97 (melanoma associated) identified by monoclonal antibodies 133.2 and 96.5 (MFI2), transcript variant 2, mRNA [NM_033316]
1.09376	0.956077	0.429179	0.99027	0.9888	2.61413	KCNG3	39535	ref|NM_133329|ref|NM_172344|ens|ENST00000306078|gb|AF454548	chr2:42581110-42581051	36106	A_32_P800799	NM_133329	Homo sapiens potassium voltage-gated channel, subfamily G, member 3 (KCNG3), transcript variant 1, mRNA [NM_133329]
0.483132	0.677041	1.14769	1.23622	1.06035	2.61326	LOC474358	29594	gb|AK097854|gb|BC042079|thc|THC2279945|thc|THC2279944	chr10:106414440-106414381	27096	A_32_P159083	AK097854	Homo sapiens cDNA FLJ40535 fis, clone TESTI2047885. [AK097854]
0.994203	1.05387	1.28882	1.14793	1.68772	2.6109	FARP1	17211	ref|NM_005766|gb|BC071592|ens|ENST00000319562|ens|ENST00000376586	chr13:97898600-97898659	15770	A_23_P308763	NM_005766	Homo sapiens FERM, RhoGEF (ARHGEF) and pleckstrin domain protein 1 (chondrocyte-derived) (FARP1), transcript variant 1, mRNA [NM_005766]
0.9582	1.11223	0.845983	0.961992	1.2413	2.6066	OR10A2	1296	ref|NM_001004460|ens|ENST00000307322	chr11:6847604-6847663	1000	A_24_P409230	NM_001004460	Homo sapiens olfactory receptor, family 10, subfamily A, member 2 (OR10A2), mRNA [NM_001004460]
1.07293	1.31572	2.07142	0.670981	0.579528	2.60425	BC015129	25788	gb|BC015129|thc|NP397266	chr8:125274534-125274475	23538	A_24_P153763	BC015129	Homo sapiens cDNA clone IMAGE:3931942, partial cds. [BC015129]
1.03598	1.2332	1.67073	1.04362	1.57325	2.60344	CX869207	29886	gb|CX869207|gb|AI688174|gb|CB850970|thc|THC2272851	chr1:43061359-43061418	27315	A_32_P211353	CX869207	HESC4_33_H12.b1_A037 NIH_MGC_262 Homo sapiens cDNA clone IMAGE:7474417 3', mRNA sequence [CX869207]
1.07681	1.05203	1.03562	1.13576	1.79565	2.60162	BG030371	34274	gb|BG030371|gb|BG029389	chr17:73681377-73681318	31307	A_24_P915535	BG030371	BG030371 602297489F1 NIH_MGC_87 Homo sapiens cDNA clone IMAGE:4391711 5', mRNA sequence [BG030371]
0.99513	1.11938	1.04328	1.13249	1.11977	2.60147	ABI3	19492	ref|NM_016428|ens|ENST00000225941|gb|AL136709|gb|CR621565	chr17:44655190-44655249	17774	A_23_P141429	NM_016428	Homo sapiens ABI gene family, member 3 (ABI3), mRNA [NM_016428]
0.647905	0.667962	1.10733	1.05948	1.0096	2.59996	AF083121	35061	gb|AF083121|thc|NP232035	chr1:28075181-28075122	32119	A_24_P919293	AF083121	Homo sapiens CATX-5 mRNA, partial cds. [AF083121]
1.04876	1.32132	1.80179	1.18941	0.635502	2.59969	LOC388503	30897	ref|NM_001013640|ref|XM_929056|ens|ENST00000333905|gb|AK131489	chr19:10045658-10045717	28237	A_32_P14582	NM_001013640	Homo sapiens similar to Complement C3 precursor (LOC388503), mRNA [NM_001013640]
0.947725	0.896614	2.60299	0.704186	0.944305	2.5995	DB329052	37969	gb|DB329052|gb|AA835692|gb|BQ023949|thc|THC2438785	chr2:71480622-71480563	34795	A_24_P635551	DB329052	DB329052 PLACE7 Homo sapiens cDNA clone PLACE7013977 3', mRNA sequence [DB329052]
0.983009	1.06258	1.09089	1.02061	1.27852	2.59086	SYNPO	35754	gb|AL831818|gb|AK127049|gb|AK091066|ens|ENST00000314840	chr5:150011145-150011204	32766	A_23_P213798	AL831818	Homo sapiens mRNA; cDNA DKFZp451G172 (from clone DKFZp451G172). [AL831818]
0.578344	0.716167	1.14779	1.03136	0.738754	2.58753	SLC4A10	15960	ref|NM_022058|ens|ENST00000272716|ens|ENST00000375514|gb|AY376402	chr2:162656297-162658799	14569	A_24_P314786	NM_022058	Homo sapiens solute carrier family 4, sodium bicarbonate transporter-like, member 10 (SLC4A10), mRNA [NM_022058]
0.804598	0.949881	0.974811	0.821645	1.05339	2.58073	C8orf68	36898	gb|BC022082|ref|XM_927505|ref|XM_936594|thc|THC2253180	chr8:1075077-1075136	33763	A_32_P930375	BC022082	Homo sapiens cDNA clone IMAGE:4824304. [BC022082]
1.00116	1.86531	2.46228	1.20778	2.90652	2.57953	ENST00000373316	35149	ens|ENST00000373316|gb|AK055928|gb|BC041006	chrX:77189751-77189810	32126	A_32_P14212	ENST00000373316	Homo sapiens cDNA FLJ31366 fis, clone NB9N41000142. [AK055928]
1.41348	1.2438	3.08401	0.711779	0.623472	2.57859	GBX2	24669	ref|NM_001485|ens|ENST00000306318|gb|AF118452|thc|THC2250759	chr2:236856711-236856652	22585	A_23_P131183	NM_001485	Homo sapiens gastrulation brain homeobox 2 (GBX2), mRNA [NM_001485]
0.860879	0.967499	1.2425	1.48741	0.879569	2.57713	ENST00000284767	21505	ens|ENST00000284767|gb|BC001017|thc|THC2249218	chr4:186808844-186808785	19737	A_23_P316172	ENST00000284767	Homo sapiens PDZ and LIM domain 3, mRNA (cDNA clone MGC:2005 IMAGE:3345880), complete cds. [BC001017]
1.03575	1.28439	1.7957	1.10149	3.63435	2.57642	A_23_P123234	3809		chr7:100374532-100374591	2604	A_23_P123234	A_23_P123234	Unknown
1.02246	1.50241	1.60817	1.095	2.14094	2.57236	RNF122	15125	ref|NM_024787|ens|ENST00000256257|gb|CR623897|gb|AK022588	chr8:33524905-33524846	13823	A_23_P134744	NM_024787	Homo sapiens ring finger protein 122 (RNF122), mRNA [NM_024787]
1.06086	1.10703	0.767771	1.03999	1.42707	2.57223	CR601496	5047	gb|CR601496|thc|THC2279793	chr6:163804612-163804553	4511	A_32_P151133	CR601496	full-length cDNA clone CS0DI062YF05 of Placenta Cot 25-normalized of Homo sapiens (human). [CR601496]
1.04102	0.915019	0.621375	0.917962	1.29041	2.57059	ENST00000382496	14994	ens|ENST00000382496|gb|AF056434|thc|THC2372021	chr5:9091176-9091117	13738	A_24_P912799	ENST00000382496	Homo sapiens clone FBD8 Cri-du-chat critical region mRNA. [AF056434]
1.06314	1.28409	1.80325	1.03586	3.60735	2.56961	A_23_P123234	34146		chr7:100374532-100374591	2604	A_23_P123234	A_23_P123234	Unknown
0.73704	0.76097	0.593346	1.34982	1.81912	2.56938	GLI2	22148	ref|NM_005270|gb|AB209354|thc|THC2339045	chr2:121465906-121465965	20295	A_23_P209246	NM_005270	Homo sapiens GLI-Kruppel family member GLI2 (GLI2), mRNA [NM_005270]
1.09477	1.01463	1.4395	1.20333	2.58341	2.56806	ENO1	45171	ref|NM_001428|gb|BC073991|ens|ENST00000234590|ens|ENST00000358874	chr1:8858379-8858320	41020	A_23_P137391	NM_001428	Homo sapiens enolase 1, (alpha) (ENO1), mRNA [NM_001428]
1.03962	0.810655	0.632294	1.26007	1.72485	2.56728	THBS1	13506	ref|NM_003246|ens|ENST00000260356|gb|X04665|gb|X14787	chr15:37675202-37675261	4808	A_23_P206212	NM_003246	Homo sapiens thrombospondin 1 (THBS1), mRNA [NM_003246]
1.01059	1.111	0.980209	1.08442	1.47864	2.56332	CCND2	26465	ref|NM_001759|ens|ENST00000261254|gb|AK223577|gb|M90813	chr12:4279592-4279651	24155	A_23_P139881	NM_001759	Homo sapiens cyclin D2 (CCND2), mRNA [NM_001759]
0.686453	0.828012	1.72363	1.03365	0.971688	2.55886	RBBP9	27207	gb|AF039564|thc|NP080733		24902	A_23_P359504	AF039564	Homo sapiens retinoblastoma binding protein (RBBP9) mRNA, complete cds. [AF039564]
0.629852	0.740255	1.23686	1.00352	1.01555	2.55396	BM692484	44777	gb|BM692484|thc|THC2313648	chr17:44635703-44635644	40831	A_24_P466590	BM692484	UI-E-CK1-afh-p-15-0-UI.r1 UI-E-CK1 Homo sapiens cDNA clone UI-E-CK1-afh-p-15-0-UI 5', mRNA sequence [BM692484]
0.84011	1.13728	0.58039	0.918575	0.789275	2.54968	TSPAN7	42988	ref|NM_004615|gb|D10653|ens|ENST00000286824|ens|ENST00000378482	chrX:38303098-38303421	39298	A_23_P114185	NM_004615	Homo sapiens tetraspanin 7 (TSPAN7), mRNA [NM_004615]
1.06905	1.06781	0.772846	0.896523	1.19062	2.54262	PITPNM2	40342	ref|NM_020845|ens|ENST00000320201|ens|ENST00000280562|gb|AB040890	chr12:121993914-121993855	36948	A_23_P401361	NM_020845	Homo sapiens phosphatidylinositol transfer protein, membrane-associated 2 (PITPNM2), mRNA [NM_020845]
0.911944	0.874335	1.12897	0.764193	0.566172	2.54249	AW015664	38715	gb|AW015664|gb|BM907626|gb|BE299567	chr9:122658449-122658508	35386	A_24_P923195	AW015664	AW015664 UI-H-BI0-aas-g-09-0-UI.s1 NCI_CGAP_Sub1 Homo sapiens cDNA clone IMAGE:2710480 3', mRNA sequence [AW015664]
1.04025	1.28111	1.77227	1.00884	3.45343	2.5387	A_23_P123234	25810		chr7:100374532-100374591	2604	A_23_P123234	A_23_P123234	Unknown
0.908472	0.815324	0.511532	1.18094	1.36365	2.53674	FLJ21075	31083	ref|NM_025031|gb|AK024728|thc|THC2252932	chr7:47632565-47632624	28423	A_23_P168368	NM_025031	Homo sapiens hypothetical protein FLJ21075 (FLJ21075), mRNA [NM_025031]
0.625632	0.767503	0.796076	1.06063	0.981055	2.53366	CD608671	40657	gb|CD608671|gb|AA343060|gb|T61875|gb|BX494729	chr4:155865452-155865511	37217	A_32_P153979	CD608671	CD608671 56040656H1 FLP Homo sapiens cDNA, mRNA sequence [CD608671]
1.01072	0.897365	0.96592	0.778567	0.552064	2.5288	A_24_P932270	13160		chr17:034964084-034964025	12103	A_24_P932270	A_24_P932270	Unknown
0.991801	1.06101	0.997411	1.28369	2.31771	2.51778	FLJ23867	13667	gb|AK074447|gb|CR597598|gb|AL832927|thc|THC2236086	chr1:176900702-176900761	12566	A_23_P380266	AK074447	Homo sapiens cDNA FLJ23867 fis, clone LNG09729. [AK074447]
0.952653	0.90307	1.03063	1.29937	2.02601	2.51718	THC2279790	39559	thc|THC2279790	chr10:6820845-6820904	36148	A_32_P15466	THC2279790	Unknown
0.898689	0.954496	0.543282	1.12516	0.929883	2.50989	FLJ39501	35622	ref|NM_173483|ens|ENST00000269703|gb|AK096820|thc|THC2251486	chr19:15523720-15523779	32532	A_24_P331150	NM_173483	Homo sapiens cytochrome P450, family 2, subfamily E, polypeptide 2 homolog (FLJ39501), mRNA [NM_173483]
1.07052	1.16589	0.464374	0.516224	0.872768	2.50918	C12orf53	24254	ref|NM_153685|gb|AK091656|gb|AK095854|ens|ENST00000320591	chr12:6675904-6675054	22137	A_23_P424603	NM_153685	Homo sapiens chromosome 12 open reading frame 53 (C12orf53), mRNA [NM_153685]
1.01548	1.07353	1.38662	0.836773	1.0205	2.50635	WDR49	40735	ref|NM_178824|gb|AK097556|gb|BC035512|ens|ENST00000308378	chr3:168679449-168679390	37206	A_23_P356154	NM_178824	Homo sapiens WD repeat domain 49 (WDR49), mRNA [NM_178824]
0.865844	0.913008	1.15216	1.15013	2.42888	2.50523	FGF1	11972	ref|NM_000800|ref|NM_033136|ref|NM_033137|ens|ENST00000360966	chr5:141955160-141955101	11011	A_24_P111106	NM_000800	Homo sapiens fibroblast growth factor 1 (acidic) (FGF1), transcript variant 1, mRNA [NM_000800]
0.966513	1.2465	1.95835	1.18319	1.91392	2.50273	SAP30	15749	ref|NM_003864|ens|ENST00000296504|gb|AF055993|gb|BC016757	chr4:174673208-174673267	14336	A_23_P121602	NM_003864	Homo sapiens Sin3A-associated protein, 30kDa (SAP30), mRNA [NM_003864]
0.620878	0.663384	0.880255	1.754	2.01157	2.50113	LOC151162	10618	gb|AK125207|gb|BX647087|thc|THC2371350	chr2:135043136-135043195	9786	A_24_P915784	AK125207	Homo sapiens cDNA FLJ43217 fis, clone FEBRA2022388. [AK125207]
0.945536	1.05821	0.61134	0.778362	0.751909	2.49801	A_32_P153410	6634		chr5:074068544-074069935	6050	A_32_P153410	A_32_P153410	Unknown
0.679977	0.69888	1.00205	0.643478	0.889098	2.49714	AL080134	36111	gb|AL080134|thc|THC2334541	chr17:19615277-19615218	33109	A_24_P932594	AL080134	Homo sapiens mRNA; cDNA DKFZp434G043 (from clone DKFZp434G043). [AL080134]
1.08774	1.0875	1.60994	0.900759	1.29773	2.4938	FGD6	32820	ref|NM_018351|ens|ENST00000343958|gb|AK124904|gb|AK128492	chr12:93977680-93977621	30050	A_23_P73220	NM_018351	Homo sapiens FYVE, RhoGEF and PH domain containing 6 (FGD6), mRNA [NM_018351]
0.959369	0.937601	0.480658	1.00289	0.602957	2.49236	UGT2B11	11582	ref|NM_001073|ref|NM_053039|ens|ENST00000305206|ens|ENST00000335568	chr4:70254922-70254863	10611	A_23_P212968	NM_001073	Homo sapiens UDP glucuronosyltransferase 2 family, polypeptide B11 (UGT2B11), mRNA [NM_001073]
0.871965	0.642759	1.53323	1.11534	1.18529	2.49234	A_24_P118411	3251		chr22:014790178-014790239	2879	A_24_P118411	A_24_P118411	Unknown
0.743197	0.587405	0.985724	0.711295	1.01989	2.49085	SLC15A2	33944	ref|NM_021082|ens|ENST00000295605|gb|S78203|gb|BC044572	chr3:123133176-123133235	31013	A_23_P92107	NM_021082	Homo sapiens solute carrier family 15 (H+/peptide transporter), member 2 (SLC15A2), mRNA [NM_021082]
0.719513	1.05519	1.32088	0.853938	1.10127	2.48868	Z73903	39256	gb|Z73903	chr3:144009975-144010034	35910	A_24_P940099	Z73903	H.sapiens mRNA for TRPC1A. [Z73903]
0.999707	1.10868	1.48333	1.21749	2.38089	2.48834	A_24_P349580	26181		chrX:046262419-046262360	23945	A_24_P349580	A_24_P349580	Unknown
1.00783	1.01144	0.933032	1.05029	1.81864	2.4867	ENST00000252134	21736	ens|ENST00000252134|gb|AB020626|gb|AK126925|gb|AK025369	chr22:16645506-16645447	19851	A_24_P366082	ENST00000252134	Homo sapiens mRNA for KIAA0819 protein, partial cds. [AB020626]
0.815201	0.769555	0.818317	0.991338	1.04438	2.48337	A2M	7999	ref|NM_000014|ens|ENST00000318602|gb|AB209614|gb|CR621613	chr12:9112685-9112626	7310	A_23_P116898	NM_000014	Homo sapiens alpha-2-macroglobulin (A2M), mRNA [NM_000014]
0.942854	1.01978	1.07944	0.795356	0.832464	2.48249	LOC646241	12402	gb|BC028204|ref|XM_933487|ref|XM_942785|thc|THC2317991	chr5:17965313-17965372	11333	A_32_P122128	BC028204	Homo sapiens cDNA clone IMAGE:5201079. [BC028204]
0.730332	0.856586	1.05582	0.872058	1.21186	2.47086	TPCN2	45070	gb|AL137479|gb|AK124882|thc|THC2438449	chr11:68685619-68685678	40989	A_24_P6933	AL137479	Homo sapiens mRNA; cDNA DKFZp434M0223 (from clone DKFZp434M0223); partial cds. [AL137479]
1.14803	0.981994	0.856788	0.842832	0.956152	2.46959	CNTN3	5506	ref|NM_020872|ens|ENST00000263665|gb|AB040929|gb|AL512746	chr3:74396302-74396243	5055	A_24_P17490	NM_020872	Homo sapiens contactin 3 (plasmacytoma associated) (CNTN3), mRNA [NM_020872]
0.770218	0.669142	0.52516	1.19189	1.01563	2.4677	TAGAP	34871	ref|NM_138810|ens|ENST00000367060|ens|ENST00000338313|gb|BC015859	chr6:159430424-159430365	31932	A_23_P339588	NM_138810	Homo sapiens T-cell activation GTPase activating protein (TAGAP), transcript variant 3, mRNA [NM_138810]
1.05168	1.0498	0.603167	0.996333	1.39338	2.45921	ENC1	10561	ref|NM_003633|ens|ENST00000380547|ens|ENST00000302351|gb|BT007392	chr5:73966440-73966381	9682	A_23_P213424	NM_003633	Homo sapiens ectodermal-neural cortex (with BTB-like domain) (ENC1), mRNA [NM_003633]
1.03568	0.907768	3.35487	0.863516	0.970598	2.45631	ST3GAL6	21458	ref|NM_006100|gb|CR624848|gb|AB022918|gb|AF119391	chr3:99993428-99993487	4174	A_23_P250800	NM_006100	Homo sapiens ST3 beta-galactoside alpha-2,3-sialyltransferase 6 (ST3GAL6), mRNA [NM_006100]
1.06611	1.28774	0.847535	1.26879	1.92351	2.45592	ATP8B3	25469	gb|AK125225|gb|BC033179|thc|THC2265047|thc|THC2253005	chr19:1749822-1749763	23260	A_24_P342226	AK125225	Homo sapiens cDNA FLJ43235 fis, clone HCHON2004007, highly similar to Potential phospholipid-transporting ATPase IK (EC 3.6.3.13). [AK125225]
1.03757	1.26972	1.63826	1.06857	3.55831	2.45402	A_23_P123234	20540		chr7:100374532-100374591	2604	A_23_P123234	A_23_P123234	Unknown
1.08488	1.32854	1.01724	0.893533	0.613481	2.44718	EVI2A	16061	ref|NM_001003927|ref|NM_014210|gb|BC035572|ens|ENST00000247270	chr17:26669587-26669528	14755	A_23_P78092	NM_001003927	Homo sapiens ecotropic viral integration site 2A (EVI2A), transcript variant 1, mRNA [NM_001003927]
0.977024	1.08439	1.1889	1.10522	1.65404	2.44708	ENST00000256367	39236	ens|ENST00000256367|gb|BC047950|gb|D86980|gb|DB539979	chr14:70208846-70208905	35874	A_23_P14508	ENST00000256367	Homo sapiens tetratricopeptide repeat domain 9, mRNA (cDNA clone IMAGE:5763935), partial cds. [BC047950]
1.05725	1.14342	0.40176	1.10727	0.903209	2.44365	A_24_P651859	29512		chr1:166632072-166632131	26945	A_24_P651859	A_24_P651859	Unknown
0.747281	0.921227	1.04414	1.16406	1.74887	2.44133	AK000872	42906	gb|AK000872|ref|XM_932042|ref|XM_944085|ref|XM_932038	chr15:94613015-94613005	39303	A_24_P795371	AK000872	Homo sapiens cDNA FLJ10010 fis, clone HEMBA1000302. [AK000872]
0.93272	1.03916	1.12529	1.01361	1.78824	2.43674	AK096500	45037	gb|AK096500|thc|THC2306442|thc|THC2306458	chr14:70347067-70347126	40966	A_32_P155035	AK096500	Homo sapiens cDNA FLJ39181 fis, clone OCBBF2004235. [AK096500]
0.976225	0.879586	1.27597	1.39429	3.15906	2.43388	HS3ST2	33605	ref|NM_006043|ens|ENST00000261374|ens|ENST00000381171|gb|CR620513	chr16:22834694-22834753	30707	A_23_P118158	NM_006043	Homo sapiens heparan sulfate (glucosamine) 3-O-sulfotransferase 2 (HS3ST2), mRNA [NM_006043]
1.0465	1.26224	1.58691	1.09407	3.6078	2.43352	A_23_P123234	28771		chr7:100374532-100374591	2604	A_23_P123234	A_23_P123234	Unknown
1.00548	0.754525	0.447469	0.703017	1.14757	2.43208	LOC553137	24719	gb|AK124400|gb|AJ420564|gb|AK025967|ref|XR_001059	chr6:107272112-107272053	22674	A_24_P592400	AK124400	Homo sapiens cDNA FLJ42409 fis, clone BLADE2000866. [AK124400]
0.925354	1.04851	2.05673	1.04994	1.04652	2.43146	FLJ20273	23720	ref|NM_019027|gb|AF262323|ens|ENST00000381795|ens|ENST00000295971	chr4:40269081-40269022	21628	A_24_P226108	NM_019027	Homo sapiens RNA-binding protein (FLJ20273), mRNA [NM_019027]
0.838376	0.699695	2.28553	0.964748	1.26734	2.42959	OTP	24161	ref|NM_032109|ens|ENST00000380380|ens|ENST00000306422|gb|BC001800	chr5:76960600-76960541	22121	A_23_P84230	NM_032109	Homo sapiens orthopedia homolog (Drosophila) (OTP), mRNA [NM_032109]
0.945939	1.6308	1.92808	1.38116	2.34308	2.42842	EGLN1	27101	ref|NM_022051|gb|BC005369|ens|ENST00000258246|ens|ENST00000366641	chr1:227808943-227808884	24862	A_23_P343935	NM_022051	Homo sapiens egl nine homolog 1 (C. elegans) (EGLN1), mRNA [NM_022051]
0.649142	0.873525	2.66395	0.843305	0.860643	2.42829	BQ182271	22725	gb|BQ182271|gb|AA044931|gb|BU625097|gb|AA131664	chr1:200190334-200190275	20734	A_24_P815488	BQ182271	BQ182271 UI-H-EU0-azq-l-04-0-UI.s1 NCI_CGAP_Car1 Homo sapiens cDNA clone IMAGE:5852307 3', mRNA sequence [BQ182271]
1.02021	0.919211	0.969606	1.11481	1.66199	2.41822	TPM4	18485	ref|NM_003290|ens|ENST00000300933|ens|ENST00000344824|gb|M12127	chr19:16073086-16073145	16860	A_23_P141974	NM_003290	Homo sapiens tropomyosin 4 (TPM4), mRNA [NM_003290]
1.01575	2.17395	2.48528	1.19291	2.94629	2.41764	HIG2	39216	ref|NM_013332|ens|ENST00000257696|gb|CR623904|gb|CR613444	chr7:127692332-127692391	35840	A_23_P20022	NM_013332	Homo sapiens hypoxia-inducible protein 2 (HIG2), mRNA [NM_013332]
1.02248	0.85621	0.721886	0.834907	1.28028	2.41727	AK021980	15329	gb|AK021980|gb|AK095066	chr18:51042773-51042714	14035	A_24_P931428	AK021980	Homo sapiens cDNA FLJ11918 fis, clone HEMBB1000272. [AK021980]
0.91114	0.910863	2.71348	0.756549	1.2927	2.41642	A_32_P183367	6309		chr18:033077086-033077027	5763	A_32_P183367	A_32_P183367	Unknown
0.717904	0.543991	1.26688	1.20271	1.50199	2.41574	ENST00000382184	19474	ens|ENST00000382184|gb|AF098666|gb|BC111724|ref|XM_113871	chr16:3138395-3138991	17742	A_24_P740620	ENST00000382184	Homo sapiens caspace pseudogene mRNA sequence. [AF098666]
1.1085	1.03778	0.875329	0.851062	0.96963	2.40938	MGC13138	18200	ref|NM_033410|ens|ENST00000252797|gb|AK093992|gb|AX748400	chr16:30473705-30473646	16644	A_23_P206792	NM_033410	Homo sapiens hypothetical protein MGC13138 (MGC13138), mRNA [NM_033410]
0.656672	0.580641	1.68114	0.939629	0.729688	2.40219	MCOLN2	22073	ref|NM_153259|ens|ENST00000370604|ens|ENST00000284027|ens|ENST00000370608	chr1:85104275-85104216	20161	A_23_P23639	NM_153259	Homo sapiens mucolipin 2 (MCOLN2), mRNA [NM_153259]
0.990066	1.06742	1.30033	0.922673	1.79106	2.40214	ODF3L1	31571	ref|NM_175881|ens|ENST00000332145|gb|BC039862|thc|THC2240260	chr15:73806965-73807024	28854	A_32_P468743	NM_175881	Homo sapiens outer dense fiber of sperm tails 3-like 1 (ODF3L1), mRNA [NM_175881]
1.11273	1.00096	1.50754	1.28035	2.75545	2.40006	ENO1B	17132	gb|X66610|thc|NP094201		15628	A_23_P259892	X66610	H.sapiens mRNA for enolase. [X66610]
1.17301	1.13087	1.00252	1.0715	1.21967	2.39921	KIAA0556	40914	ref|NM_015202|gb|AK097485|ens|ENST00000327217|ens|ENST00000261588	chr16:27627625-27627684	37381	A_24_P401174	NM_015202	Homo sapiens KIAA0556 protein (KIAA0556), mRNA [NM_015202]
1.06139	0.924768	0.104649	1.04525	1.73305	2.39416	ESCO2	10682	ref|NM_001017420|ens|ENST00000305188|gb|AY882862|gb|AF306679	chr8:27718020-27718079	9749	A_24_P323598	NM_001017420	Homo sapiens establishment of cohesion 1 homolog 2 (S. cerevisiae) (ESCO2), mRNA [NM_001017420]
1.02998	0.983614	1.05696	1.33976	1.87088	2.39414	ALDOA	40816	ref|NM_000034|ref|NM_184043|ref|NM_184041|gb|CR592372	chr16:29988825-29988971	37356	A_23_P88963	NM_000034	Homo sapiens aldolase A, fructose-bisphosphate (ALDOA), transcript variant 1, mRNA [NM_000034]
1.04753	0.82549	1.58601	0.899062	1.16644	2.39304	A_24_P221601	13698		chr8:138779111-138779170	12464	A_24_P221601	A_24_P221601	Unknown
1.01619	0.994336	1.16968	0.989853	1.41717	2.39019	HOXB3	34492	ref|NM_002146|ens|ENST00000311626|gb|X16667|gb|U59298	chr17:43984559-43984500	31548	A_23_P100872	NM_002146	Homo sapiens homeobox B3 (HOXB3), mRNA [NM_002146]
1.00214	1.00054	0.749695	1.12616	1.42132	2.38548	SCD	20161	ref|NM_005063|ens|ENST00000370355|ens|ENST00000266053|gb|CR618823	chr10:102113907-102113966	18374	A_32_P163858	NM_005063	Homo sapiens stearoyl-CoA desaturase (delta-9-desaturase) (SCD), mRNA [NM_005063]
0.686133	0.926776	1.83326	1.05535	0.998065	2.38273	LOC400620	25746	gb|BC014643	chr17:69297687-69297746	23616	A_24_P85348	BC014643	Homo sapiens, clone IMAGE:3342755, mRNA, partial cds. [BC014643]
0.904164	1.02344	0.803745	0.946004	1.59306	2.37883	ENST00000324677	13683	ens|ENST00000324677|gb|BC011636|gb|BC008941|gb|BC068223	chr17:25028018-25027959	12596	A_23_P118712	ENST00000324677	Homo sapiens slingshot homolog 2 (Drosophila), mRNA (cDNA clone IMAGE:4101583), complete cds. [BC011636]
0.94777	0.836394	1.53482	0.906296	0.608756	2.37274	COMP	39393	ref|NM_000095|ens|ENST00000222271|gb|AB086984|gb|CR621154	chr19:18756093-18756034	36006	A_23_P90436	NM_000095	Homo sapiens cartilage oligomeric matrix protein (COMP), mRNA [NM_000095]
0.626211	0.69514	1.79122	1.0653	1.00156	2.36187	WDR72	26297	ref|NM_182758|gb|BC101614|gb|AK096055|ens|ENST00000360509	chr15:51784681-51784622	24003	A_32_P909570	NM_182758	Homo sapiens WD repeat domain 72 (WDR72), mRNA [NM_182758]
0.945448	1.20926	1.32754	1.07112	1.61057	2.36176	AK3L1	20967	ref|NM_001005353|ref|NM_203464|ref|NM_013410|ens|ENST00000294419	chr1:65404653-65404712	19210	A_32_P108655	NM_001005353	Homo sapiens adenylate kinase 3-like 1 (AK3L1), nuclear gene encoding mitochondrial protein, transcript variant 1, mRNA [NM_001005353]
1.07795	1.04688	1.00742	1.19943	1.7298	2.36126	K03200	5205	gb|K03200|gb|BC068085|gb|BC082761|gb|BC034933	chr3:198216999-198216940	4651	A_24_P924484	K03200	Human melanoma-associated antigen p97 (melanotransferrin) mRNA, 3' flank. [K03200]
0.749429	0.608793	6.11093	0.983513	0.976794	2.36084	AI244113	22598	gb|AI244113|gb|AA740370|gb|BE045290|gb|AI302849	chr11:12958249-12958308	20657	A_24_P916674	AI244113	AI244113 qj63e12.x1 NCI_CGAP_Kid3 Homo sapiens cDNA clone IMAGE:1864174 3', mRNA sequence [AI244113]
0.993824	1.52635	2.12226	1.12404	1.77308	2.36064	AK074635	24664	gb|AK074635|thc|THC2241976	chr4:77586282-77586341	22576	A_24_P931744	AK074635	Homo sapiens cDNA FLJ90154 fis, clone HEMBB1002162, weakly similar to Homo sapiens genethonin 1 mRNA. [AK074635]
1.08151	1.32473	2.0687	0.837824	0.574628	2.35987	SERPINA10	18415	ref|NM_016186|ens|ENST00000261994|gb|CR606434|gb|BX248011	chr14:93820004-93819945	16886	A_23_P128759	NM_016186	Homo sapiens serpin peptidase inhibitor, clade A (alpha-1 antiproteinase, antitrypsin), member 10 (SERPINA10), mRNA [NM_016186]
0.586206	0.952169	0.709475	0.848533	0.734528	2.3586	THC2285529	5761	thc|THC2285529	chr1:114409290-114409349	5216	A_32_P217614	THC2285529	Unknown
0.963145	0.773447	1.85977	0.764295	0.744996	2.35637	A_24_P49860	4774		chr1:052431751-052431814	4314	A_24_P49860	A_24_P49860	Unknown
0.97562	0.814419	0.865323	0.922617	0.987764	2.35636	QKI	32801	ref|NM_006775|gb|BC019917|ens|ENST00000361758|ens|ENST00000366887	chr6:163962642-163962701	30017	A_24_P384954	NM_006775	Homo sapiens quaking homolog, KH domain RNA binding (mouse) (QKI), transcript variant 1, mRNA [NM_006775]
0.98523	1.09068	1.53636	0.738111	0.614563	2.35602	PCYT1B	2182	ref|NM_004845|gb|BC045634|ens|ENST00000379144|ens|ENST00000379140	chrX:24367813-24365051	1833	A_23_P148422	NM_004845	Homo sapiens phosphate cytidylyltransferase 1, choline, beta (PCYT1B), mRNA [NM_004845]
1.26006	1.07734	1.00445	1.29049	1.5819	2.35017	ADCY9	21127	ref|NM_001116|ens|ENST00000294016|gb|DQ005545|gb|DQ008441	chr16:3956225-3956166	19353	A_23_P49443	NM_001116	Homo sapiens adenylate cyclase 9 (ADCY9), mRNA [NM_001116]
1.0431	1.08193	1.20258	0.599	0.935121	2.34838	BMP5	22431	ref|NM_021073|ens|ENST00000265030|gb|CR605366|gb|M60314	chr6:55728419-55728360	20505	A_23_P19723	NM_021073	Homo sapiens bone morphogenetic protein 5 (BMP5), mRNA [NM_021073]
1.02908	1.01609	1.05123	1.24378	1.70729	2.34798	C1orf113	28075	ref|NM_024676|ens|ENST00000312808|ens|ENST00000335926|gb|AK056459	chr1:36459451-36459510	25725	A_23_P307536	NM_024676	Homo sapiens chromosome 1 open reading frame 113 (C1orf113), mRNA [NM_024676]
0.688385	0.738404	1.14741	0.981523	1.47391	2.34793	FCRLM1	42885	ref|NM_032738|gb|AY091642|gb|AF329491|gb|BC006521	chr1:158415450-158415509	39263	A_23_P46039	NM_032738	Homo sapiens Fc receptor-like and mucin-like 1 (FCRLM1), mRNA [NM_032738]
1.04377	1.04826	1.0047	1.47766	1.78961	2.34554	C6orf60	28382	ref|NM_024581|gb|AK091682|gb|AK024004|gb|AK127744	chr6:119322998-119322939	25971	A_23_P167818	NM_024581	Homo sapiens chromosome 6 open reading frame 60 (C6orf60), mRNA [NM_024581]
0.791652	1.03514	1.17206	0.935518	0.977328	2.34232	SMYD1	39007	ref|NM_198274|ens|ENST00000295833|gb|AY518933|gb|AK091724	chr2:88249554-88249613	35768	A_24_P319892	NM_198274	Homo sapiens SET and MYND domain containing 1 (SMYD1), mRNA [NM_198274]
1.05748	1.51763	1.41381	1.16834	1.92796	2.33845	SLC2A1	9379	ref|NM_006516|ens|ENST00000372501|ens|ENST00000270929|gb|CR596811	chr1:43061026-43060967	8608	A_23_P571	NM_006516	Homo sapiens solute carrier family 2 (facilitated glucose transporter), member 1 (SLC2A1), mRNA [NM_006516]
0.47881	1.15444	0.554053	1.20431	0.984871	2.33829	CA427417	13836	gb|CA427417|gb|AU145411	chr8:38411023-38411082	12728	A_24_P762409	CA427417	CA427417 UI-H-FH1-bfi-m-20-0-UI.s1 NCI_CGAP_FH1 Homo sapiens cDNA clone UI-H-FH1-bfi-m-20-0-UI 3', mRNA sequence [CA427417]
1.12958	1.02834	1.54308	0.907329	1.24385	2.3365	A_24_P290214	22964		chr3:156510124-156510060	21013	A_24_P290214	A_24_P290214	Unknown
1.04228	1.00995	1.41148	1.24151	2.50218	2.3313	EDARADD	34361	ref|NM_080738|ref|NM_145861|gb|BC046928|ens|ENST00000366586	chr1:232973592-232973651	31464	A_23_P503233	NM_080738	Homo sapiens EDAR-associated death domain (EDARADD), transcript variant B, mRNA [NM_080738]
1.19298	1.46939	1.05846	1.05633	1.29542	2.33114	THC2342574	28958	thc|THC2342574	chr13:24775303-24775362	26558	A_24_P678826	THC2342574	Unknown
0.907759	1.06892	1.90961	1.06956	1.00614	2.32887	THC2408789	37205	thc|THC2408789|gb|AA421092	chr2:50771622-50771681	34016	A_32_P11863	THC2408789	AA421092 zu05a03.r1 Soares_testis_NHT Homo sapiens cDNA clone IMAGE:730924 5', mRNA sequence [AA421092]
0.911455	1.0598	0.615199	0.90775	0.941165	2.32885	ESR1	37018	ref|NM_000125|gb|X03635|ens|ENST00000206249|ens|ENST00000359722	chr6:152516022-152516081	3649	A_23_P309739	NM_000125	Homo sapiens estrogen receptor 1 (ESR1), mRNA [NM_000125]
1.23152	1.0836	0.709952	0.896459	1.068	2.32825	DB340110	18221	gb|DB340110|thc|THC2289027	chr4:103838851-103838910	16685	A_24_P932388	DB340110	DB340110 TESTI4 Homo sapiens cDNA clone TESTI4012827 3', mRNA sequence [DB340110]
0.977072	1.02213	0.805847	1.22354	1.87676	2.32782	ST3GAL1	36957	ref|NM_003033|ref|NM_173344|ens|ENST00000319914|gb|CR604109	chr8:134540703-134540644	33869	A_23_P31893	NM_003033	Homo sapiens ST3 beta-galactoside alpha-2,3-sialyltransferase 1 (ST3GAL1), transcript variant 1, mRNA [NM_003033]
1.02179	0.719331	0.690328	1.27274	0.850282	2.3271	THC2309604	7001	thc|THC2309604	chr2:239959810-239959751	6416	A_24_P924631	THC2309604	ALU1_HUMAN (P39188) Alu subfamily J sequence contamination warning entry, partial (12%) [THC2309604]
0.99828	0.843304	0.627665	1.07024	1.11771	2.32707	ABCB10	7684	ref|NM_012089|gb|BC064930|ens|ENST00000344517|ens|ENST00000258256	chr1:225960888-225960829	7046	A_24_P324449	NM_012089	Homo sapiens ATP-binding cassette, sub-family B (MDR/TAP), member 10 (ABCB10), nuclear gene encoding mitochondrial protein, mRNA [NM_012089]
1.02977	1.27384	1.67951	1.06046	3.57871	2.32465	A_23_P123234	3674		chr7:100374532-100374591	2604	A_23_P123234	A_23_P123234	Unknown
1.05549	1.10469	1.11954	1.06742	1.01432	2.32331	RET	34400	ref|NM_020630|gb|BC003072|gb|M16029|gb|L03357	chr10:42937418-42939131	834	A_24_P343695	NM_020630	Homo sapiens ret proto-oncogene (multiple endocrine neoplasia and medullary thyroid carcinoma 1, Hirschsprung disease) (RET), transcript variant 4, mRNA [NM_020630]
1.22557	1.14526	0.977544	1.03958	1.02007	2.32295	TMEM87A	15775	gb|BC005335|ens|ENST00000307216	chr15:40338306-40338247	14383	A_24_P65098	BC005335	Homo sapiens transmembrane protein 87A, mRNA (cDNA clone IMAGE:3996774), complete cds. [BC005335]
0.974561	0.92641	0.76502	0.664694	1.35866	2.32161	IL1R1	16696	ref|NM_000877|ens|ENST00000233946|gb|CR595183|gb|BC067508	chr2:102250506-102250565	15294	A_23_P68006	NM_000877	Homo sapiens interleukin 1 receptor, type I (IL1R1), mRNA [NM_000877]
0.555511	0.388419	1.76084	1.19615	1.06209	2.32048	A_24_P118719	11979		chr15:057951697-057951638	11022	A_24_P118719	A_24_P118719	Unknown
0.977246	1.33447	1.29067	1.13921	1.73572	2.31966	CR597270	4209	gb|CR597270|gb|CR605135|gb|CR590172|gb|CR616256	chr4:120576076-120576017	3736	A_23_P388433	CR597270	full-length cDNA clone CS0DI016YF21 of Placenta Cot 25-normalized of Homo sapiens (human). [CR597270]
1.19328	1.70558	1.36012	1.26058	1.74439	2.31851	AK093006	13509	gb|AK093006|gb|AX747852|gb|BC032415|thc|THC2262885	chr19:5066715-5066774	12429	A_24_P282060	AK093006	Homo sapiens cDNA FLJ35687 fis, clone SPLEN2019349. [AK093006]
0.980833	1.07686	1.22132	1.22417	2.37547	2.31414	A_24_P203976	9525		chr3:009365772-009365831	8717	A_24_P203976	A_24_P203976	Unknown
0.964086	1.05974	1.34581	1.1131	2.19425	2.3112	CCRN4L	20143	ref|NM_012118|gb|BC077723|gb|BC021963|gb|BC023512	chr4:140324643-140324702	18488	A_24_P213794	NM_012118	Homo sapiens CCR4 carbon catabolite repression 4-like (S. cerevisiae) (CCRN4L), mRNA [NM_012118]
0.86041	1.0662	0.510089	1.37832	1.34727	2.31037	HTR4	20252	ref|NM_199453|ref|NM_001040171|ref|NM_001040174|ref|NM_001040169	chr5:147869469-147869410	18531	A_23_P133637	NM_199453	Homo sapiens 5-hydroxytryptamine (serotonin) receptor 4 (HTR4), transcript variant g, mRNA [NM_199453]
1.01885	1.13609	1.18426	0.837806	1.13296	2.31016	DAPK1	21377	ref|NM_004938|gb|CR749834|ens|ENST00000375927|ens|ENST00000358077	chr9:87483944-87484259	19504	A_24_P393449	NM_004938	Homo sapiens death-associated protein kinase 1 (DAPK1), mRNA [NM_004938]
0.99034	1.46959	1.44092	1.24505	1.80204	2.29716	BHLHB2	37383	ref|NM_003670|ens|ENST00000256495|gb|BC082238|gb|CR613882	chr3:5001260-5001319	34183	A_24_P268676	NM_003670	Homo sapiens basic helix-loop-helix domain containing, class B, 2 (BHLHB2), mRNA [NM_003670]
0.660175	0.786562	0.458768	0.820224	0.693601	2.29296	BC047230	17015	gb|BC047230|gb|BC027928|gb|AK054983|thc|THC2312967	chr17:183087-183146	15568	A_24_P851353	BC047230	Homo sapiens cDNA clone IMAGE:4817555. [BC047230]
0.879439	0.999408	0.773968	0.78146	1.13445	2.29061	DLC1	33019	ref|NM_182643|ref|NM_006094|gb|AF026219|ens|ENST00000276297	chr8:12987544-12987485	30256	A_23_P252721	NM_182643	Homo sapiens deleted in liver cancer 1 (DLC1), transcript variant 1, mRNA [NM_182643]
1.08074	1.07028	0.484071	0.691676	0.854637	2.28698	PITPNM3	45161	ref|NM_031220|ens|ENST00000262483|gb|AB209130|gb|BC035799	chr17:6314319-6312342	41002	A_23_P66753	NM_031220	Homo sapiens PITPNM family member 3 (PITPNM3), mRNA [NM_031220]
0.584312	0.939968	1.02097	0.901851	1.05793	2.28561	ENST00000377047	28304	ens|ENST00000377047|gb|BX640888|thc|THC2336196	chr13:93857335-93857394	25982	A_32_P97169	ENST00000377047	Homo sapiens mRNA; cDNA DKFZp686H20120 (from clone DKFZp686H20120). [BX640888]
0.98867	0.872692	3.44505	0.565681	0.677966	2.28454	ENST00000376238	43444	ens|ENST00000376238|gb|AK022042|thc|THC2374305	chr9:84120414-84120355	39634	A_32_P494169	ENST00000376238	Homo sapiens cDNA FLJ11980 fis, clone HEMBB1001304. [AK022042]
0.971453	1.05556	1.11997	1.16199	1.80631	2.28369	SH3BP5	17030	ref|NM_004844|ref|NM_001018009|ens|ENST00000383791|ens|ENST00000253688	chr3:15271553-15271494	15596	A_23_P143964	NM_004844	Homo sapiens SH3-domain binding protein 5 (BTK-associated) (SH3BP5), transcript variant 1, mRNA [NM_004844]
1.01024	0.989073	1.01227	1.26546	2.13876	2.28068	GAPDH	38660	ref|NM_002046|gb|X53778|gb|DQ403057|ens|ENST00000229239	chr12:6517179-6517238	746	A_23_P13899	NM_002046	Homo sapiens glyceraldehyde-3-phosphate dehydrogenase (GAPDH), mRNA [NM_002046]
0.990805	0.50746	0.646786	0.963356	1.03217	2.28039	ZFP3	11880	ref|NM_153018|gb|BX647638|gb|CR604942|ens|ENST00000318833	chr17:4936352-4936411	10845	A_23_P100959	NM_153018	Homo sapiens zinc finger protein 3 homolog (mouse) (ZFP3), mRNA [NM_153018]
0.979068	1.01115	1.04248	1.25386	2.20088	2.27201	WDR54	43682	ref|NM_032118|gb|BC051753|gb|CR620405|ens|ENST00000348227	chr2:74563912-74563971	39904	A_23_P68072	NM_032118	Homo sapiens WD repeat domain 54 (WDR54), mRNA [NM_032118]
0.986555	0.991576	0.731985	1.00127	1.43966	2.27127	DOCK5	15765	ref|NM_024940|gb|AK126249|gb|AK022242|ens|ENST00000276440	chr8:25325088-25325147	14364	A_23_P60089	NM_024940	Homo sapiens dedicator of cytokinesis 5 (DOCK5), mRNA [NM_024940]
1.04521	0.999873	1.4283	1.45613	2.12368	2.26589	OLFM1	27235	ref|NM_006334|ens|ENST00000339720|ens|ENST00000371800|gb|CR621361	chr9:135213810-135215630	24949	A_23_P219161	NM_006334	Homo sapiens olfactomedin 1 (OLFM1), transcript variant 2, mRNA [NM_006334]
1.09982	1.34164	1.19874	1.15159	1.76924	2.26573	YEATS2	33560	ref|NM_018023|ens|ENST00000305135|ens|ENST00000273660|gb|CR605431	chr3:185013021-185013080	30779	A_23_P69437	NM_018023	Homo sapiens YEATS domain containing 2 (YEATS2), mRNA [NM_018023]
1.02303	1.05262	0.864002	1.03333	1.42929	2.26465	ENST00000330777	33670	ens|ENST00000330777|gb|AF075060|gb|AK122582|gb|AL833872	chr8:8212798-8212739	30821	A_23_P250212	ENST00000330777	Homo sapiens full length insert cDNA YO73E04. [AF075060]
0.951031	0.992919	0.743079	1.11683	0.829054	2.26228	A_23_P32583	27798			25366	A_23_P32583	A_23_P32583	Unknown
1.04838	1.05738	1.34498	0.794897	1.0669	2.2606	THC2375179	2186	thc|THC2375179	chr12:100662199-100662140	1841	A_24_P930927	THC2375179	Unknown
0.785418	0.911315	0.560562	0.510497	0.609457	2.25995	TCP11	37180	ref|NM_018679|gb|AK057234|gb|BC090050|ens|ENST00000373979	chr6:35194160-35194101	33971	A_23_P70598	NM_018679	Homo sapiens t-complex 11 (mouse) (TCP11), mRNA [NM_018679]
0.980793	0.983556	1.03374	1.3264	2.45792	2.25885	A_24_P213277	15178		chr8:097150301-097150242	13918	A_24_P213277	A_24_P213277	Unknown
1.05774	1.09301	1.1195	1.45619	2.30471	2.2584	A_24_P771278	42621		chr3:052202538-052202583	38945	A_24_P771278	A_24_P771278	Unknown
1.03857	1.06619	1.16438	1.25905	2.00655	2.25669	PFKP	37526	ref|NM_002627|gb|AK092597|gb|BC029138|ens|ENST00000381125	chr10:3168781-3168840	34288	A_23_P46928	NM_002627	Homo sapiens phosphofructokinase, platelet (PFKP), mRNA [NM_002627]
1.07161	1.01142	0.851674	0.979201	1.20315	2.25107	AW993939	15379	gb|AW993939|gb|CD521644	chr7:154538425-154538484	14127	A_23_P73096	AW993939	AW993939 RC1-BN0035-130400-013-b06 BN0035 Homo sapiens cDNA, mRNA sequence [AW993939]
1.04036	1.04214	1.10899	1.39426	2.10317	2.24733	ALDOAP2	36723	gb|M21191	chr10:127345867-127345808	33598	A_24_P740942	M21191	Human aldolase pseudogene mRNA, complete cds. [M21191]
1.01895	1.11912	0.7315	1.0328	1.4979	2.24663	AL512694	19589	gb|AL512694	chr11:70887238-70887297	17953	A_23_P319153	AL512694	Homo sapiens mRNA; cDNA DKFZp761J2423 (from clone DKFZp761J2423). [AL512694]
0.632349	1.03518	1.30466	0.974627	0.942	2.24635	PSMAL	39820	ref|NM_153696|ref|NM_004476|gb|AF176574|ens|ENST00000257034	chr11:89064305-89069468	36464	A_32_P157391	NM_153696	Homo sapiens growth-inhibiting protein 26 (PSMAL), mRNA [NM_153696]
0.828141	0.829762	0.904791	0.653001	0.591375	2.2459	FLJ25439	27214	ref|NM_144725|gb|BC057775|gb|AK058168|gb|AK097766	chr5:34904839-34916065	24916	A_23_P390726	NM_144725	Homo sapiens hypothetical protein FLJ25439 (FLJ25439), mRNA [NM_144725]
0.612389	1.15662	1.42514	1.06467	0.933091	2.23783	TTTY20	1587	ref|NR_001546|ref|NR_001553|gb|AF527832|gb|AF527835	chrY:9215800-9215741	1371	A_24_P298723	NR_001546	Homo sapiens testis-specific transcript, Y-linked 20 (TTTY20) on chromosome Y [NR_001546]
0.990703	1.07542	1.04622	1.19808	2.31043	2.23683	FLJ23867	31884	gb|AK074447|gb|CR597598|gb|AL832927|thc|THC2313049	chr1:176900089-176900148	29118	A_23_P380271	AK074447	Homo sapiens cDNA FLJ23867 fis, clone LNG09729. [AK074447]
1.24109	1.40039	0.590846	0.999285	1.78278	2.23477	AK023050	35046	gb|AK023050|ens|ENST00000355161	chr15:73759824-73759883	32091	A_32_P452382	AK023050	Homo sapiens cDNA FLJ12988 fis, clone NT2RP3000080. [AK023050]
1.10701	0.977616	1.16007	1.00044	1.35393	2.23326	SPOCD1	33645	ref|NM_144569|gb|AK091016|gb|AK131447|ens|ENST00000360482	chr1:31925186-31925127	30780	A_23_P431388	NM_144569	Homo sapiens SPOC domain containing 1 (SPOCD1), mRNA [NM_144569]
0.924089	0.960463	0.550915	1.10861	1.28246	2.23294	AK127494	9294	gb|AK127494|gb|XM_928700|ref|XM_940380|thc|THC2390352	chr19:7047467-7047408	8454	A_32_P185481	AK127494	Homo sapiens cDNA FLJ45587 fis, clone BRTHA3014105. [AK127494]
1.30347	0.72826	0.636687	0.63741	0.559805	2.22872	TTTY5	39789	ref|NR_001541|gb|AF332236|ens|ENST00000298070	chrY:22781437-22781378	36409	A_23_P34209	NR_001541	Homo sapiens testis-specific transcript, Y-linked 5 (TTTY5) on chromosome Y [NR_001541]
1.01205	0.951511	1.29076	1.14357	1.98086	2.22731	LOC286016	14887	ref|NR_002187|gb|BC053624|gb|AK094894|thc|THC2251360	chr7:128290880-128290939	13554	A_24_P358328	NR_002187	Homo sapiens hypothetical protein LOC286016 (LOC286016) on chromosome 7 [NR_002187]
1.05543	2.52717	2.54453	1.22516	1.77567	2.22633	JMJD1A	28114	ref|NM_018433|gb|BX647271|ens|ENST00000312912|ens|ENST00000356753	chr2:86630844-86630903	25794	A_24_P105761	NM_018433	Homo sapiens jumonji domain containing 1A (JMJD1A), mRNA [NM_018433]
1.06844	0.995134	0.594734	0.912474	1.48603	2.2193	ZNF179	911	ref|NM_007148|ens|ENST00000299604|gb|AB026054|gb|BC053989	chr17:19261081-19261140	785	A_23_P107116	NM_007148	Homo sapiens zinc finger protein 179 (ZNF179), mRNA [NM_007148]
1.23347	1.13562	0.505354	1.49033	0.776315	2.21748	SHF	36914	ref|NM_138356|gb|AK123658|gb|AK094391|thc|NP852322	chr15:43250520-43250461	33792	A_24_P101314	NM_138356	Homo sapiens Src homology 2 domain containing F (SHF), mRNA [NM_138356]
1.04661	1.05241	1.034	1.38566	1.91522	2.21506	SCN4B	9760	ref|NM_174934|gb|BC035017|gb|AK124886|ens|ENST00000324727	chr11:117509566-117509507	8993	A_23_P303833	NM_174934	Homo sapiens sodium channel, voltage-gated, type IV, beta (SCN4B), mRNA [NM_174934]
1.09416	0.908988	0.720733	0.991901	1.12904	2.21361	FAM20B	11995	ref|NM_014864|ens|ENST00000263733|ens|ENST00000367628|gb|BC046441	chr1:175744923-175744982	10900	A_24_P160649	NM_014864	Homo sapiens family with sequence similarity 20, member B (FAM20B), mRNA [NM_014864]
1.03332	1.0096	0.873487	0.94444	1.44191	2.21342	GLT8D3	19778	gb|BC039145|gb|BC030023|gb|AK125141|ens|ENST00000280876	chr12:40767390-40767331	18147	A_32_P62342	BC039145	Homo sapiens glycosyltransferase 8 domain containing 3, mRNA (cDNA clone MGC:21651 IMAGE:4508300), complete cds. [BC039145]
0.912297	1.01171	2.84673	0.894331	0.559389	2.21275	SIGLEC7	18426	ref|NM_016543|ref|NM_014385|ens|ENST00000317643|ens|ENST00000305628	chr19:56341064-56341123	16908	A_23_P38784	NM_016543	Homo sapiens sialic acid binding Ig-like lectin 7 (SIGLEC7), transcript variant 2, mRNA [NM_016543]
1.19966	1.02816	0.478965	0.93463	0.75455	2.21088	ZAP70	14316	ref|NM_001079|ref|NM_207519|gb|BC039039|ens|ENST00000264972	chr2:97814773-97814832	10346	A_23_P39682	NM_001079	Homo sapiens zeta-chain (TCR) associated protein kinase 70kDa (ZAP70), transcript variant 1, mRNA [NM_001079]
1.33922	1.2716	0.870102	1.36196	1.84059	2.20945	A_23_P41824	16333			14937	A_23_P41824	A_23_P41824	Unknown
1.07563	1.13122	0.619978	0.994301	1.36477	2.205	FER1L4	43485	ref|NR_001442|gb|AK023521|gb|AL833764|gb|AF218012	chr20:33609993-33609934	39713	A_23_P80048	NR_001442	Homo sapiens fer-1-like 4 (C. elegans) (FER1L4) on chromosome 20 [NR_001442]
1.00735	0.954694	0.389881	0.753181	1.08317	2.20248	CR597846	36740	gb|CR597846|thc|THC2304501	chr17:26120691-26120750	33626	A_24_P889103	CR597846	full-length cDNA clone CS0DC012YL18 of Neuroblastoma Cot 25-normalized of Homo sapiens (human). [CR597846]
1.1393	0.667359	1.90943	1.30694	1.04895	2.20148	ChGn	29403	ref|NM_018371|gb|BC060772|ens|ENST00000332246|ens|ENST00000311540	chr8:19320540-19320481	26902	A_24_P406525	NM_018371	Homo sapiens chondroitin beta1,4 N-acetylgalactosaminyltransferase (ChGn), mRNA [NM_018371]
0.867172	0.989209	2.44037	1.31867	1.46566	2.19847	AK094995	24641	gb|AK094995|thc|THC2438306	chr5:75665129-75665188	22535	A_32_P199573	AK094995	Homo sapiens cDNA FLJ37676 fis, clone BRHIP2012627. [AK094995]
1.02631	1.004	0.362333	0.910169	0.577598	2.19804	BC027586	30284	gb|BC027586	chr7:86751270-86751330	27726	A_24_P393548	BC027586	Homo sapiens cDNA clone IMAGE:4838068. [BC027586]
1.02778	0.924363	0.883301	1.01238	0.933689	2.19675	THC2312748	32104	thc|THC2312748	chr2:39617675-39617734	29364	A_32_P156564	THC2312748	Unknown
1.01987	1.03962	1.06208	1.3035	2.25202	2.19609	SLC6A8	23880	ref|NM_005629|ens|ENST00000330048|ens|ENST00000328897|ens|ENST00000253122	chrX:152480493-152480552	21917	A_24_P23400	NM_005629	Homo sapiens solute carrier family 6 (neurotransmitter transporter, creatine), member 8 (SLC6A8), mRNA [NM_005629]
0.846657	0.874723	1.42583	1.18864	1.29599	2.19366	TXLNB	38574	ref|NM_153235|gb|AL832322|ens|ENST00000358430|ens|ENST00000296924	chr6:139603222-139603163	35287	A_23_P434398	NM_153235	Homo sapiens taxilin beta (TXLNB), mRNA [NM_153235]
0.836293	0.913637	0.950237	0.820249	0.842225	2.19258	TLR9	1305	ref|NM_017442|ref|NM_138688|ens|ENST00000360658|gb|AY359085	chr3:52230320-52230261	1017	A_23_P132654	NM_017442	Homo sapiens toll-like receptor 9 (TLR9), transcript variant A, mRNA [NM_017442]
0.943948	0.948248	1.03748	1.31901	2.39715	2.18973	A_24_P324074	817		chr12:061436002-061436062	623	A_24_P324074	A_24_P324074	Unknown
0.656317	0.949751	0.620613	0.845873	1.01649	2.18887	COP1	42037	gb|BC033638	chr11:104419533-104419474	38504	A_24_P419220	BC033638	Homo sapiens caspase-1 dominant-negative inhibitor pseudo-ICE, mRNA (cDNA clone IMAGE:5221546). [BC033638]
1.1414	1.17138	3.25751	0.92392	1.08252	2.18875	C9orf86	13857	gb|AK023107|thc|THC2239357	chr9:137004570-137004629	12605	A_23_P392994	AK023107	Homo sapiens cDNA FLJ13045 fis, clone NT2RP3001356. [AK023107]
1.08858	0.94334	0.518384	0.892882	0.855454	2.18773	THC2394812	38830	thc|THC2394812	chr6:34969550-34969609	35601	A_32_P191074	THC2394812	Unknown
1.25186	1.32724	2.34426	1.1791	1.12439	2.18699	LCP2	901	ref|NM_005565|ens|ENST00000046794|gb|U20158|gb|BC016618	chr5:169608242-169608183	765	A_23_P30547	NM_005565	Homo sapiens lymphocyte cytosolic protein 2 (SH2 domain containing leukocyte protein of 76kDa) (LCP2), mRNA [NM_005565]
1.00697	1.00748	0.832565	1.10835	1.40728	2.18676	PDLIM5	10353	ref|NM_006457|ref|NM_001011513|ens|ENST00000317968|ens|ENST00000380176	chr4:95942353-95942412	9452	A_23_P170761	NM_006457	Homo sapiens PDZ and LIM domain 5 (PDLIM5), transcript variant 1, mRNA [NM_006457]
1.02643	0.883477	2.0766	0.98463	1.33877	2.18609	RBM21	18395	gb|AK125351|ens|ENST00000378015|thc|THC2260508	chr11:62098727-62098786	16850	A_32_P128023	AK125351	Homo sapiens cDNA FLJ43361 fis, clone NT2RP7015512. [AK125351]
1.01055	1.00851	1.01616	1.24314	2.2293	2.1828	A_24_P238616	13256		chrX:108391930-108391989	12126	A_24_P238616	A_24_P238616	Unknown
0.882062	1.41892	1.72941	1.03092	1.79118	2.17896	PFKFB3	18236	ref|NM_004566|gb|AF056320|gb|AK131307|gb|BC037258	chr10:6315152-6315211	16714	A_23_P95755	NM_004566	Homo sapiens 6-phosphofructo-2-kinase/fructose-2,6-biphosphatase 3 (PFKFB3), mRNA [NM_004566]
0.989031	1.03207	0.857198	1.00989	1.59696	2.17889	ELL2	9238	ref|NM_012081|ens|ENST00000237853|gb|BC028412|gb|DA927585	chr5:95248974-95248915	8502	A_23_P41645	NM_012081	Homo sapiens elongation factor, RNA polymerase II, 2 (ELL2), mRNA [NM_012081]
1.08808	1.08436	0.607653	1.0469	1.63153	2.17726	ENST00000304963	24571	ens|ENST00000304963|ens|ENST00000355609|gb|AK024480|gb|BC063709	chr1:18976174-18976115	22406	A_23_P418031	ENST00000304963	Homo sapiens mRNA for FLJ00074 protein, partial cds. [AK024480]
0.916008	1.02073	0.389354	1.649	0.845156	2.17564	BX109999	4406	gb|BX109999|thc|THC2282553	chr1:23771544-23771485	3945	A_32_P114087	BX109999	BX109999 Soares_fetal_liver_spleen_1NFLS_S1 Homo sapiens cDNA clone IMAGp998G05975, mRNA sequence [BX109999]
0.989071	1.07506	0.923727	1.01295	1.67352	2.17564	TSC22D2	30365	ref|NM_014779|ens|ENST00000361875|ens|ENST00000361136|gb|AB014569	chr3:151659880-151659939	27719	A_23_P92230	NM_014779	Homo sapiens TSC22 domain family, member 2 (TSC22D2), mRNA [NM_014779]
1.07399	0.979069	6.46327	0.949362	1.84542	2.16945	TCF19	17916	gb|BC033086|ens|ENST00000383526|ens|ENST00000383338|thc|THC2246292	chr6:31239778-31239837	16443	A_24_P349965	BC033086	Homo sapiens transcription factor 19 (SC1), mRNA (cDNA clone MGC:45652 IMAGE:3160434), complete cds. [BC033086]
0.95589	0.903121	1.35218	0.71586	0.791521	2.16703	SLC17A2	2697	ref|NM_005835|ens|ENST00000377856|ens|ENST00000297013|ens|ENST00000377850	chr6:26021499-26021440	2315	A_23_P59051	NM_005835	Homo sapiens solute carrier family 17 (sodium phosphate), member 2 (SLC17A2), mRNA [NM_005835]
1.04748	1.16071	1.50969	1.11163	1.97818	2.16323	HPRT1	44901	ref|NM_000194|ens|ENST00000370796|ens|ENST00000361869|ens|ENST00000298556	chrX:133360034-133360093	4082	A_23_P11372	NM_000194	Homo sapiens hypoxanthine phosphoribosyltransferase 1 (Lesch-Nyhan syndrome) (HPRT1), mRNA [NM_000194]
0.958299	0.91951	0.447094	0.750732	0.674073	2.1629	C1orf178	39877	gb|CR749373|gb|AK026241|ens|ENST00000369580|thc|THC2437629	chr1:114135382-114135323	36415	A_24_P924932	CR749373	Homo sapiens mRNA; cDNA DKFZp779F1429 (from clone DKFZp779F1429). [CR749373]
1.08786	1.05505	0.935647	1.14198	1.9265	2.16266	DYSF	29707	ref|NM_003494|ens|ENST00000258104|gb|AK074649|gb|BC038246	chr2:71817911-71817970	27149	A_23_P39931	NM_003494	Homo sapiens dysferlin, limb girdle muscular dystrophy 2B (autosomal recessive) (DYSF), mRNA [NM_003494]
1.00792	1.07317	1.45339	1.19978	2.25499	2.16088	BQ337821	44430	gb|BQ337821|gb|BX350643	chr12:6848545-6848375	40559	A_32_P132477	BQ337821	BQ337821 PM3-NN1082-230400-001-d08 NN1082 Homo sapiens cDNA, mRNA sequence [BQ337821]
1.07336	0.991429	0.584012	1.36605	1.10298	2.15974	AK096512	24859	gb|AK096512|thc|THC2436789	chr16:613301-613360	22773	A_24_P102261	AK096512	Homo sapiens cDNA FLJ39193 fis, clone OCBBF2004866. [AK096512]
0.949129	1.22382	1.61963	1.33946	2.00762	2.1587	THC2430394	38373	thc|THC2430394|gb|BQ339129|gb|BQ339031|gb|CD615243	chr12:102927263-102927204	35077	A_32_P184092	THC2430394	BQ339129 CM0-NN1155-251000-621-e12 NN1155 Homo sapiens cDNA, mRNA sequence [BQ339129]
1.01071	1.10199	1.31912	1.31826	2.69386	2.15638	ITGA5	18817	ref|NM_002205|ens|ENST00000293379|gb|M13918|gb|X06256	chr12:53075982-53075923	17163	A_23_P36562	NM_002205	Homo sapiens integrin, alpha 5 (fibronectin receptor, alpha polypeptide) (ITGA5), mRNA [NM_002205]
1.05392	1.14809	1.28907	1.08474	1.71557	2.15466	AIM1L	33826	ref|NM_017977|ref|NM_001039775|gb|AK095339|ens|ENST00000327252	chr1:26332649-26332590	30950	A_23_P360329	NM_017977	Homo sapiens absent in melanoma 1-like (AIM1L), mRNA [NM_017977]
0.651383	0.551332	0.759683	1.41827	0.930505	2.1519	AY730280	14510	gb|AY730280|gb|BG210478|thc|THC2441553|thc|THC2437011	chrX:133978629-133978570	13331	A_32_P110655	AY730280	Homo sapiens clone IMAGE:1393910 hypothetical protein mRNA, complete cds. [AY730280]
0.884559	1.15839	1.53411	0.88868	0.589393	2.15128	FAM107A	19295	ref|NM_007177|gb|AF089854|gb|AF089853|thc|NP078421	chr3:58525192-58525133	17724	A_23_P84860	NM_007177	Homo sapiens family with sequence similarity 107, member A (FAM107A), mRNA [NM_007177]
1.00233	1.26226	1.76126	0.980188	3.31514	2.15074	A_23_P123234	30942		chr7:100374532-100374591	2604	A_23_P123234	A_23_P123234	Unknown
0.946407	1.01666	1.07755	1.10656	1.64633	2.14614	FNDC3B	18993	gb|BC012204|thc|THC2249936|thc|THC2419701	chr3:173387442-173387501	17331	A_24_P919304	BC012204	Homo sapiens fibronectin type III domain containing 3B, mRNA (cDNA clone IMAGE:3882800), complete cds. [BC012204]
0.760326	0.804055	1.39675	1.21778	1.05146	2.1444	CCR1	3009	ref|NM_001295|ens|ENST00000296140|gb|L10918|gb|BC051306	chr3:46218892-46218833	2582	A_24_P148717	NM_001295	Homo sapiens chemokine (C-C motif) receptor 1 (CCR1), mRNA [NM_001295]
1.16353	1.11722	0.751839	1.16053	1.18801	2.14361	AA601902	39052	gb|AA601902	chr16:1719862-1719921	35695	A_23_P218215	AA601902	AA601902 np02b01.s1 NCI_CGAP_Pr2 Homo sapiens cDNA clone IMAGE:1115113 similar to contains Alu repetitive element;, mRNA sequence [AA601902]
1.06784	0.946672	0.871543	1.19686	1.59979	2.13866	AK095108	10984	gb|AK095108|gb|AK023520|thc|THC2307911	chr12:52917758-52917699	9989	A_24_P620621	AK095108	Homo sapiens cDNA FLJ37789 fis, clone BRHIP3000081. [AK095108]
0.992458	1.00978	1.04104	1.3262	2.36587	2.1364	A_24_P213034	21262		chr11:087781236-087781175	19448	A_24_P213034	A_24_P213034	Unknown
1.02058	1.0428	1.34699	0.950576	1.22166	2.13497	A_24_P332754	33319		chr3:197211995-197212055	30495	A_24_P332754	A_24_P332754	Unknown
0.964332	1.06396	1.26268	0.975998	1.12167	2.13058	A_24_P3627	36960		chr5:042589834-042589893	33875	A_24_P3627	A_24_P3627	Unknown
1.10521	1.09335	0.882857	1.15716	1.69237	2.1301	LDLR	33624	ref|NM_000527|ens|ENST00000252444|gb|BC014514|gb|BX648281	chr19:11103533-11103592	30743	A_23_P208595	NM_000527	Homo sapiens low density lipoprotein receptor (familial hypercholesterolemia) (LDLR), mRNA [NM_000527]
1.02688	1.11342	0.804066	1.09229	0.940885	2.12809	BE672985	5719	gb|BE672985	chr11:71292429-71292488	5138	A_24_P624792	BE672985	7d26c02.x1 NCI_CGAP_Pr28 Homo sapiens cDNA clone IMAGE:3248354 3' similar to TR:O43789 O43789 OLFACTORY RECEPTOR ;, mRNA sequence [BE672985]
0.510589	0.554597	1.85053	0.76068	0.849733	2.12759	PTPRC	44725	ref|NM_002838|ref|NM_080922|ref|NM_080921|gb|Y00638	chr1:195456927-195456986	1820	A_23_P125451	NM_002838	Homo sapiens protein tyrosine phosphatase, receptor type, C (PTPRC), transcript variant 1, mRNA [NM_002838]
1.19903	1.07641	1.20002	0.713726	0.775508	2.12561	THC2441767	42824	thc|THC2441767	chr4:17700928-17700987	39157	A_32_P148616	THC2441767	Unknown
0.972669	1.03582	1.00695	1.23614	1.61415	2.12176	PSCD3	31029	ref|NM_004227|gb|BC028717|gb|AJ223957|ens|ENST00000350796	chr7:5977391-5977332	28323	A_23_P111593	NM_004227	Homo sapiens pleckstrin homology, Sec7 and coiled-coil domains 3 (PSCD3), mRNA [NM_004227]
1.01535	1.10592	1.30869	1.58517	2.14104	2.11685	STC2	35007	ref|NM_003714|ens|ENST00000265087|gb|CR597612|gb|AK075406	chr5:172677032-172676973	32024	A_23_P110686	NM_003714	Homo sapiens stanniocalcin 2 (STC2), mRNA [NM_003714]
0.917157	0.828444	0.923028	0.749996	1.46712	2.11414	ST3GAL5	17829	ref|NM_003896|ref|NM_001042437|gb|AK124862|gb|BC065936	chr2:85978876-85978817	16282	A_23_P136573	NM_003896	Homo sapiens ST3 beta-galactoside alpha-2,3-sialyltransferase 5 (ST3GAL5), transcript variant 1, mRNA [NM_003896]
0.956625	1.18402	1.56981	1.12828	2.34907	2.11226	THC2437982	36256	thc|THC2437982	chr16:14327733-14327792	33217	A_32_P226646	THC2437982	Q06804 (Q06804) PZE40 protein (Fragment), partial (15%) [THC2437982]
0.975379	0.946645	1.02583	1.32578	2.33219	2.11128	A_24_P853302	41928		chr2:038424427-038424486	38302	A_24_P853302	A_24_P853302	Unknown
1.14634	0.970932	0.420165	0.821005	1.09166	2.10671	THC2420676	22614	thc|THC2420676	chr12:92461846-92461787	20685	A_32_P112712	THC2420676	Unknown
0.981326	1.24455	0.453175	1.07008	1.22369	2.1023	IGF1	24613	ref|NM_000618|gb|M37484|gb|M29644|ens|ENST00000337514	chr12:101298792-101298733	1939	A_23_P13907	NM_000618	Homo sapiens insulin-like growth factor 1 (somatomedin C) (IGF1), mRNA [NM_000618]
0.646831	0.776657	0.417644	0.95656	2.31612	2.1022	NAV2	28321	ref|NM_182964|ref|NM_145117|gb|BC016054|gb|AB063115	chr11:20081515-20081817	25864	A_23_P354791	NM_182964	Homo sapiens neuron navigator 2 (NAV2), transcript variant 1, mRNA [NM_182964]
1.00827	0.988521	0.765307	1.10954	1.41612	2.09963	SGEF	44492	ref|NM_015595|ens|ENST00000356448|gb|AK127282|gb|AF415175	chr3:155456472-155456531	40515	A_23_P69100	NM_015595	Homo sapiens Src homology 3 domain-containing guanine nucleotide exchange factor (SGEF), mRNA [NM_015595]
0.982072	1.10793	0.753118	0.920193	2.00417	2.09938	IVNS1ABP	40625	ref|NM_016389|ref|NM_006469|ens|ENST00000367498|ens|ENST00000341075	chr1:181998687-181998628	37160	A_23_P137514	NM_016389	Homo sapiens influenza virus NS1A binding protein (IVNS1ABP), transcript variant 2, mRNA [NM_016389]
0.939563	1.14244	1.60903	1.19956	2.37579	2.09446	THC2322041	30627	thc|THC2322041	chr16:5302907-5302966	28046	A_32_P70483	THC2322041	Unknown
0.94796	0.909999	2.84666	0.846449	1.31167	2.09239	BE328348	34010	gb|BE328348|gb|BI496777|gb|D54272|gb|Z28428	chr1:23381666-23381725	31135	A_32_P150802	BE328348	BE328348 hs97d01.x1 NCI_CGAP_Kid13 Homo sapiens cDNA clone IMAGE:3145153 3', mRNA sequence [BE328348]
0.881413	0.826879	0.723204	0.958087	0.878609	2.09182	SYNJ2	1294	ref|NM_003898|ens|ENST00000355585|ens|ENST00000367121|ens|ENST00000241842	chr6:158481287-158481346	996	A_24_P294821	NM_003898	Homo sapiens synaptojanin 2 (SYNJ2), mRNA [NM_003898]
0.998266	0.971908	0.943817	0.891675	1.06496	2.08852	ADAM23	42863	ref|NM_003812|ens|ENST00000264377|ens|ENST00000374416|gb|AK091800	chr2:207307881-207307940	39223	A_23_P351667	NM_003812	Homo sapiens ADAM metallopeptidase domain 23 (ADAM23), mRNA [NM_003812]
1.0059	1.00735	1.03201	1.30091	2.36137	2.08663	A_24_P384210	40403		chr15:062608189-062608125	36902	A_24_P384210	A_24_P384210	Unknown
1.02011	0.954405	1.03231	1.30613	2.29558	2.08574	ENST00000332534	3213	ens|ENST00000332534	chr1:94479773-94479832	2809	A_24_P401582	ENST00000332534	Unknown
1.00427	1.00537	1.06938	1.33314	2.40402	2.08355	A_24_P324214	22606			20671	A_24_P324214	A_24_P324214	Unknown
0.939144	1.25714	0.568118	1.3463	0.753173	2.08308	AF088007	39630	gb|AF088007|thc|THC2345607	chr10:6668812-6668871	36272	A_32_P205329	AF088007	Homo sapiens full length insert cDNA clone YY74A01. [AF088007]
0.540376	0.701923	1.92501	1.29213	0.937596	2.07957	DSCR8	4339	ref|NM_203429|ref|NM_032589|ref|NM_203428|gb|AJ783421	chr21:38450279-38450338	3820	A_23_P6252	NM_203429	Homo sapiens Down syndrome critical region gene 8 (DSCR8), transcript variant 3, mRNA [NM_203429]
1.01707	1.16813	0.798297	1.41529	2.49319	2.07774	AMIGO2	10110	ref|NM_181847|ens|ENST00000266581|gb|AB080610|gb|AB079074	chr12:45757257-45757198	9324	A_23_P14083	NM_181847	Homo sapiens adhesion molecule with Ig-like domain 2 (AMIGO2), mRNA [NM_181847]
0.695185	1.07006	1.30635	0.697912	0.885839	2.07523	THC2445939	7495	thc|THC2445939|thc|THC2420058	chr8:106868935-106868876	6856	A_32_P223256	THC2445939	Q96HL9 (Q96HL9) CHP protein, partial (59%) [THC2420058]
1.00112	1.03012	1.02678	1.36225	2.25768	2.07362	BC040702	3338	gb|BC040702|gb|BC009500|thc|THC2366726	chr8:101632108-101632049	2884	A_24_P662086	BC040702	Homo sapiens, clone IMAGE:5736845, mRNA. [BC040702]
0.645881	0.802296	5.0124	0.76954	0.825878	2.07235	LUZPP1	41993	gb|AJ312775|ens|ENST00000296143|thc|THC2251211	chr3:46576120-46576179	38420	A_23_P254061	AJ312775	Homo sapiens mRNA for leucine zipper protein 3 (LUZP3 gene). [AJ312775]
1.14466	0.942092	0.803146	0.980327	1.1261	2.07093	ANKMY1	33968	gb|AL136618|gb|AK126637|gb|AK125881|gb|AK056511	chr2:241181793-241181734	31058	A_24_P940863	AL136618	Homo sapiens mRNA; cDNA DKFZp564N1623 (from clone DKFZp564N1623). [AL136618]
1.28123	1.1421	0.799753	1.19239	1.21988	2.06965	TMC6	41945	gb|AK021738|gb|AK096076|gb|BC007766|thc|THC2336327	chr17:73628199-73628140	38333	A_24_P152743	AK021738	Homo sapiens cDNA FLJ11676 fis, clone HEMBA1004752, highly similar to Homo sapiens mRNA for LAK-4p. [AK021738]
0.927867	0.930635	0.929471	0.653818	0.589857	2.06939	B3GNT6	28173	ref|NM_138706|ens|ENST00000354301|gb|BC103908|gb|BC103910	chr11:76429601-76429660	25748	A_23_P127978	NM_138706	Homo sapiens UDP-GlcNAc:betaGal beta-1,3-N-acetylglucosaminyltransferase 6 (core 3 synthase) (B3GNT6), mRNA [NM_138706]
0.993944	1.21834	0.952956	1.87596	1.25322	2.06867	LGALS2	26557	ref|NM_006498|ens|ENST00000215886|gb|CR541972|gb|M87842	chr22:36290829-36290770	24322	A_23_P120902	NM_006498	Homo sapiens lectin, galactoside-binding, soluble, 2 (galectin 2) (LGALS2), mRNA [NM_006498]
0.39047	0.524013	1.99749	1.16993	1.14154	2.06736	ROPN1	8007	ref|NM_017578|ref|NM_001012337|gb|BC015413|ens|ENST00000251776	chr3:125170731-125170672	7325	A_32_P184464	NM_017578	Homo sapiens ropporin, rhophilin associated protein 1 (ROPN1), mRNA [NM_017578]
0.541295	0.461851	0.693775	0.96245	1.13554	2.06713	PAX2	39626	gb|L25597|gb|M89470	chr10:102578848-102578911	36265	A_23_P313993	L25597	Homo sapiens paired box protein mRNA, complete cds. [L25597]
0.978099	1.0926	0.923638	1.12294	1.6182	2.06465	DPYSL2	21008	ref|NM_001386|gb|AK092377|gb|BC067109|ens|ENST00000380592	chr8:26571095-26571154	19130	A_24_P38347	NM_001386	Homo sapiens dihydropyrimidinase-like 2 (DPYSL2), mRNA [NM_001386]
0.93443	1.0792	0.532074	1.17625	1.96768	2.06311	CTAG1A	30083	ref|NM_139250|ref|NM_001327|gb|CR594675|ens|ENST00000328435	chrX:153378712-153378771	27517	A_23_P148541	NM_139250	Homo sapiens cancer/testis antigen 1A (CTAG1A), mRNA [NM_139250]
0.97507	0.775332	1.28196	0.903897	1.17931	2.06245	FER	1597	ref|NM_005246|ens|ENST00000281092|gb|CR612158|gb|J03358	chr5:108464075-108544361	1390	A_23_P124570	NM_005246	Homo sapiens fer (fps/fes related) tyrosine kinase (phosphoprotein NCP94) (FER), mRNA [NM_005246]
1.34094	1.77571	1.96672	1.25092	1.63966	2.06165	BQ002790	24441	gb|BQ002790|gb|AI860683|gb|AI887641|gb|BU729148	chr10:3809165-3809224	22323	A_32_P201976	BQ002790	UI-H-EI1-ayv-o-09-0-UI.s1 NCI_CGAP_EI1 Homo sapiens cDNA clone IMAGE:5844320 3', mRNA sequence [BQ002790]
0.633259	0.658272	1.06496	1.70275	2.53215	2.05951	THC2335535	16903	thc|THC2335535	chr17:40358757-40358698	15517	A_24_P466231	THC2335535	Q6NWY8 (Q6NWY8) LOC146909 protein (Fragment), partial (29%) [THC2335535]
1.01564	0.966366	0.982525	1.31858	2.27589	2.05947	A_24_P631993	41870		chr22:039394547-039394488	38350	A_24_P631993	A_24_P631993	Unknown
0.931074	0.971793	0.688016	0.754641	1.39562	2.05934	BAMBI	44997	ref|NM_012342|ens|ENST00000375533|ens|ENST00000224324|gb|CR592169	chr10:29011557-29011616	40894	A_23_P52207	NM_012342	Homo sapiens BMP and activin membrane-bound inhibitor homolog (Xenopus laevis) (BAMBI), mRNA [NM_012342]
0.944316	0.854117	0.416387	0.759229	0.786669	2.05894	SLC2A2	31136	ref|NM_000340|gb|BC060041|ens|ENST00000314251|ens|ENST00000382808	chr3:172198726-172198578	28520	A_23_P132569	NM_000340	Homo sapiens solute carrier family 2 (facilitated glucose transporter), member 2 (SLC2A2), mRNA [NM_000340]
0.850836	1.27541	2.84566	1.12806	3.44461	2.05842	S81916	18759	gb|S81916	chrX:77184605-77184857	17214	A_24_P119774	S81916	phosphoglycerate kinase {alternatively spliced} [human, phosphoglycerate kinase deficient patient with episodes of muscl, mRNA Partial Mutant, 307 nt]. [S81916]
0.762981	0.520962	0.0714935	1.56205	0.979728	2.05519	ANPEP	15064	ref|NM_001150|ens|ENST00000300060|gb|CR595462|gb|AB209918	chr15:88135240-88134770	13716	A_23_P88626	NM_001150	Homo sapiens alanyl (membrane) aminopeptidase (aminopeptidase N, aminopeptidase M, microsomal aminopeptidase, CD13, p150) (ANPEP), mRNA [NM_001150]
1.01858	0.962468	0.573945	0.810526	0.771474	2.05257	GALNT4	29034	ref|NM_003774|gb|AK026438|gb|BC036390|gb|BX647258	chr12:88416031-88415972	26542	A_24_P942370	NM_003774	Homo sapiens UDP-N-acetyl-alpha-D-galactosamine:polypeptide N-acetylgalactosaminyltransferase 4 (GalNAc-T4) (GALNT4), mRNA [NM_003774]
0.998781	0.994987	4.17613	0.839509	1.10602	2.05174	A_24_P929279	18601		chr19:002526008-002526067	17075	A_24_P929279	A_24_P929279	Unknown
0.856043	1.08707	0.924873	0.921367	1.38161	2.04795	CDC2L6	5545	gb|BC036637|gb|AJ420571|gb|BC047513	chr6:111241521-111241462	4967	A_24_P699896	BC036637	Homo sapiens cell division cycle 2-like 6 (CDK8-like), mRNA (cDNA clone IMAGE:5296862). [BC036637]
0.825591	0.732281	0.110981	1.51003	1.58928	2.04617	A_32_P127658	23886		chr4:000506759-000506818	21772	A_32_P127658	A_32_P127658	Unknown
1.03805	1.15964	0.990853	1.2115	2.00391	2.04585	C8orf58	19658	ref|NM_001013842|gb|AK092034|gb|BC012750|ens|ENST00000289989	chr8:22517346-22517405	17925	A_23_P310483	NM_001013842	Homo sapiens chromosome 8 open reading frame 58 (C8orf58), mRNA [NM_001013842]
1.01707	1.26126	1.47664	1.22108	2.0897	2.04512	SYDE1	24091	ref|NM_033025|gb|BC029926|gb|AK023573|ens|ENST00000342784	chr19:15086033-15086092	21995	A_23_P101796	NM_033025	Homo sapiens synapse defective 1, Rho GTPase, homolog 1 (C. elegans) (SYDE1), mRNA [NM_033025]
1.04952	0.872312	0.719245	1.10391	1.41171	2.04362	ANTXR1	20730	ref|NM_053034|gb|AK001463|gb|AF421380|ens|ENST00000308181	chr2:69214375-69214434	18934	A_23_P84576	NM_053034	Homo sapiens anthrax toxin receptor 1 (ANTXR1), transcript variant 2, mRNA [NM_053034]
0.666406	0.945664	1.22534	0.69367	0.823861	2.04127	SLA2	35450	ref|NM_032214|ref|NM_175077|ens|ENST00000342562|ens|ENST00000357426	chr20:34675211-34675152	32367	A_23_P143173	NM_032214	Homo sapiens Src-like-adaptor 2 (SLA2), transcript variant 1, mRNA [NM_032214]
0.784662	0.900799	0.809566	1.01806	1.38304	2.03929	BQ130701	3177	gb|BQ130701|gb|BE166172	chr6:132312924-132312983	2740	A_32_P85433	BQ130701	BQ130701 ij86c06.y1 Human insulinoma Homo sapiens cDNA clone IMAGE:5778418 5' similar to SW:CTGF_HUMAN P29279 CONNECTIVE TISSUE GROWTH FACTOR PRECURSOR. [1] ;, mRNA sequence [BQ130701]
0.9304	0.995215	1.42991	1.02985	1.65939	2.03869	PPME1	8583	ref|NM_016147|gb|BC003046|gb|AK022725|ens|ENST00000328257	chr11:73619606-73619665	7921	A_24_P4705	NM_016147	Homo sapiens protein phosphatase methylesterase 1 (PPME1), mRNA [NM_016147]
1.01182	1.10768	1.36822	0.587834	0.527862	2.03786	DYNC1I1	42657	ref|NM_004411|gb|BC022540|gb|AF123074|gb|BC053542	chr7:95371931-95371990	39013	A_23_P93737	NM_004411	Homo sapiens dynein, cytoplasmic 1, intermediate chain 1 (DYNC1I1), mRNA [NM_004411]
0.901781	0.820451	2.775	1.05008	1.11673	2.03718	A_32_P142521	30376		chr11:113631562-113631503	27741	A_32_P142521	A_32_P142521	Unknown
0.722958	0.484423	0.822419	1.00926	1.03825	2.03669	A_24_P936618	6140		chr9:131115027-131114968	5605	A_24_P936618	A_24_P936618	Unknown
0.994916	1.01134	1.05481	1.3271	2.37354	2.03461	A_24_P921801	25739		chr15:042434782-042434841	23603	A_24_P921801	A_24_P921801	Unknown
0.564879	0.59038	1.36876	0.822423	1.20668	2.03158	DRD1	37009	ref|NM_000794|ens|ENST00000329144|gb|X58987|thc|THC2262562	chr5:174800751-174800692	33811	A_23_P388061	NM_000794	Homo sapiens dopamine receptor D1 (DRD1), mRNA [NM_000794]
0.607245	0.718156	1.12934	1.07397	1.21504	2.03072	AI954795	23765	gb|AI954795	chr1:197064045-197064104	21713	A_24_P729714	AI954795	wq33d03.x1 NCI_CGAP_GC6 Homo sapiens cDNA clone IMAGE:2473061 3', mRNA sequence [AI954795]
1.12741	1.03628	0.740361	1.0799	0.907526	2.03044	MDM2	39505	ref|NM_006879|ref|NM_006882|ref|NM_006881|gb|AJ550520	chr12:67489279-67489338	36203	A_23_P309545	NM_006879	Homo sapiens Mdm2, transformed 3T3 cell double minute 2, p53 binding protein (mouse) (MDM2), transcript variant MDM2b, mRNA [NM_006879]
0.511706	0.48411	2.09336	0.870912	0.748592	2.02678	HS6ST3	31822	ref|NM_153456|ens|ENST00000376705|ens|ENST00000329068|gb|AF539426	chr13:96283021-96283080	29158	A_23_P32629	NM_153456	Homo sapiens heparan sulfate 6-O-sulfotransferase 3 (HS6ST3), mRNA [NM_153456]
1.01907	1.03288	1.05111	1.34025	2.31604	2.02644	A_24_P632230	1069		chr12:007610833-007610969	907	A_24_P632230	A_24_P632230	Unknown
1.00231	1.00556	1.12337	1.28747	2.48696	2.02531	A_24_P307306	14306		chr1:119851437-119851378	13118	A_24_P307306	A_24_P307306	Unknown
0.987316	1.17426	0.931591	1.00295	1.45331	2.0241	RAB6IP1	3591	ref|NM_015213|ens|ENST00000328194|gb|AK091148|gb|AX746807	chr11:9117225-9117166	3204	A_23_P321201	NM_015213	Homo sapiens RAB6 interacting protein 1 (RAB6IP1), mRNA [NM_015213]
1.01785	1.04853	2.30867	0.779126	0.826297	2.02306	BC020376	12134	gb|BC020376	chr17:71338825-71338957	11146	A_24_P538839	BC020376	Homo sapiens, clone IMAGE:3458340, mRNA. [BC020376]
1.0781	1.01697	1.00593	1.04167	1.26673	2.02191	EME2	23879	gb|AK074080|gb|BC041011|thc|THC2270055|thc|THC2268851	chr16:1770551-1770610	21915	A_23_P366125	AK074080	Homo sapiens mRNA for FLJ00151 protein. [AK074080]
0.992731	0.847689	0.743961	1.02034	1.36239	2.02028	PLK2	19466	ref|NM_006622|ens|ENST00000381170|ens|ENST00000274289|gb|U85755	chr5:57785809-57785750	17727	A_23_P30254	NM_006622	Homo sapiens polo-like kinase 2 (Drosophila) (PLK2), mRNA [NM_006622]
1.15884	1.15916	0.447026	0.999088	1.07413	2.01965	FLJ12078	24828	gb|AK022140|ref|XR_001261|ref|XR_001057	chr5:93223153-93223094	22717	A_23_P167464	AK022140	Homo sapiens cDNA FLJ12078 fis, clone HEMBB1002457. [AK022140]
0.902416	1.00171	0.988675	0.954736	1.23966	2.01959	SMAD3	12109	gb|U68019|gb|BG289092	chr15:65270577-65270637	11099	A_23_P359091	U68019	Homo sapiens mad protein homolog (hMAD-3) mRNA, complete cds. [U68019]
0.979566	0.911506	1.03007	1.32263	2.28251	2.01504	A_24_P67432	22862		chr1:211432661-211432723	20982	A_24_P67432	A_24_P67432	Unknown
0.630282	0.497847	0.536757	1.07201	1.01547	2.01499	S81335	33859	gb|S81335|thc|NP089825	chr18:49310746-49310805	31012	A_24_P937588	S81335	DCC=deleted in colorectal cancer {alternatively spliced, exon 28A} [human, brain tumor, tumor no. 245, mRNA Partial, 165 nt]. [S81335]
0.941865	1.22619	0.946777	1.10877	1.49108	2.01448	LOC388114	36230	gb|BC036424|gb|BC045797|gb|AL832909|gb|BM997407	chr15:38405933-38405992	33169	A_32_P76992	BC036424	Homo sapiens cDNA clone IMAGE:4798730. [BC036424]
1.04574	1.14398	0.91778	0.841035	1.70712	2.00488	BF089603	4967	gb|BF089603|gb|BF089576	chr1:182011957-182012016	4520	A_32_P205895	BF089603	BF089603 CM2-HT0946-140900-364-f11 HT0946 Homo sapiens cDNA, mRNA sequence [BF089603]
1.06344	1.06655	1.69687	0.367552	0.345814	2.00055	TTLL7	31492	ref|NM_024686|gb|AK126792|gb|AY170843|gb|AK026686	chr1:84068058-84060815	28864	A_23_P97481	NM_024686	Homo sapiens tubulin tyrosine ligase-like family, member 7 (TTLL7), mRNA [NM_024686]
0.703852	0.707729	1.89905	1.04038	1.58841	2.00052	THC2278254	28820	thc|THC2278254	chr2:176845928-176845987	26309	A_23_P210158	THC2278254	Q9VK63 (Q9VK63) CG5776-PA (LD25466p), partial (3%) [THC2278254]
1.06925	0.95259	1.41524	0.936933	1.00151	1.99973	LOC646917	27073	ref|XM_934050|ref|XM_943322|thc|THC2439844	chr1:96183863-96183922	24808	A_32_P99183	XM_934050	PREDICTED: Homo sapiens hypothetical protein LOC646917 (LOC646917), mRNA [XM_934050]
0.85807	0.991584	0.447515	1.12826	0.723065	1.99593	DB326574	38994	gb|DB326574|thc|THC2427659	chr2:27701464-27701523	35743	A_32_P217543	DB326574	DB326574 OCBBF2 Homo sapiens cDNA clone OCBBF2030083 3', mRNA sequence [DB326574]
0.850038	0.811489	4.78517	0.335857	0.403907	1.99062	AKR1C1	43430	gb|BC040210|thc|THC2363686|thc|THC2363977	chr10:4985037-4985096	39766	A_24_P312578	BC040210	Homo sapiens aldo-keto reductase family 1, member C1 (dihydrodiol dehydrogenase 1; 20-alpha (3-alpha)-hydroxysteroid dehydrogenase), mRNA (cDNA clone MGC:42600 IMAGE:4825338), complete cds. [BC040210]
1.14448	1.09057	0.46596	0.874287	0.854246	1.98662	THC2404308	19229	thc|THC2404308	chr2:53988166-53988107	17606	A_32_P21459	THC2404308	Unknown
0.79282	1.04241	2.17583	0.903471	0.874888	1.98476	ZBTB41	11865	ref|NM_194314|gb|AK093518|gb|AK128549|ens|ENST00000329696	chr1:193860527-193860468	10818	A_23_P113328	NM_194314	Homo sapiens zinc finger and BTB domain containing 41 (ZBTB41), mRNA [NM_194314]
0.703895	0.534617	3.85669	0.581623	0.505851	1.97837	NAV3	11632	ref|NM_014903|gb|AJ488201|ens|ENST00000228327|ens|ENST00000378640	chr12:77108007-77108066	10705	A_24_P318160	NM_014903	Homo sapiens neuron navigator 3 (NAV3), mRNA [NM_014903]
1.3316	1.20124	0.858836	0.448045	0.429306	1.97007	SPINK5L3	2288	gb|AK001520|thc|THC2443561|thc|THC2443560	chr5:147645895-147645954	2027	A_23_P58706	AK001520	Homo sapiens cDNA FLJ10658 fis, clone NT2RP2006052. [AK001520]
0.973031	1.03044	0.986739	1.42648	0.494908	1.96348	RHOH	11268	ref|NM_004310|ens|ENST00000303700|ens|ENST00000381799|gb|BC014261	chr4:40068225-40068284	10355	A_23_P58132	NM_004310	Homo sapiens ras homolog gene family, member H (RHOH), mRNA [NM_004310]
1.18147	1.34985	1.33726	1.27337	2.59007	1.95707	JUN	24662	ref|NM_002228|ens|ENST00000371222|gb|BC002646|gb|BC006175	chr1:58959809-58959750	258	A_23_P201538	NM_002228	Homo sapiens v-jun sarcoma virus 17 oncogene homolog (avian) (JUN), mRNA [NM_002228]
0.864846	0.994019	2.52482	0.515589	0.682853	1.95182	A_24_P921174	43733		chr19:003661287-003661232	39977	A_24_P921174	A_24_P921174	Unknown
0.92969	0.892419	0.74695	1.4154	2.18776	1.94763	CLMN	25326	ref|NM_024734|ens|ENST00000298912|gb|AB047979|gb|AK022445	chr14:94730678-94730003	23155	A_23_P25706	NM_024734	Homo sapiens calmin (calponin-like, transmembrane) (CLMN), mRNA [NM_024734]
1.10785	1.19707	0.44219	1.47893	2.97686	1.93864	LOX	38681	ref|NM_002317|ens|ENST00000231004|gb|S45875|gb|BC074820	chr5:121433744-121433685	1827	A_23_P122216	NM_002317	Homo sapiens lysyl oxidase (LOX), mRNA [NM_002317]
0.989699	0.994319	1.05039	1.33687	2.3192	1.93822	A_24_P307424	36481		chr6:135982506-135982447	33319	A_24_P307424	A_24_P307424	Unknown
0.937929	0.962235	0.447732	0.928171	1.25832	1.93318	GPSM2	11509	ref|NM_013296|gb|BC027732|ens|ENST00000264126|ens|ENST00000369986	chr1:109156532-109156591	10482	A_24_P273132	NM_013296	Homo sapiens G-protein signalling modulator 2 (AGS3-like, C. elegans) (GPSM2), mRNA [NM_013296]
0.905547	1.00437	2.38852	1.26197	0.721277	1.933	CCL25	38065	ref|NM_005624|gb|CR603063|thc|THC2374711	chr19:8033329-8033388	34817	A_23_P55828	NM_005624	Homo sapiens chemokine (C-C motif) ligand 25 (CCL25), mRNA [NM_005624]
0.658651	0.526011	0.816376	0.401287	0.651112	1.93176	BG675674	37939	gb|BG675674|thc|THC2406540	chrX:5497444-5497385	34741	A_32_P144281	BG675674	602622087F1 NCI_CGAP_Skn4 Homo sapiens cDNA clone IMAGE:4747221 5', mRNA sequence [BG675674]
1.00648	0.993501	1.00896	1.29788	2.1679	1.9237	A_24_P32735	39457		chr6:084159250-084159311	36117	A_24_P32735	A_24_P32735	Unknown
0.954365	1.07148	0.666241	2.92638	2.76262	1.92351	A_24_P926606	1833		chr4:004059804-004059863	1507	A_24_P926606	A_24_P926606	Unknown
1.00436	0.949623	0.978957	1.2809	2.12823	1.9155	A_24_P306355	4171		chr1:116969295-116969236	3661	A_24_P306355	A_24_P306355	Unknown
1.00949	0.820204	0.465768	1.18207	1.39935	1.9119	A_24_P916853	6823		chr8:128978777-128978836	6242	A_24_P916853	A_24_P916853	Unknown
1.01238	0.766415	0.42867	1.26856	1.56402	1.90844	C21orf96	38851	gb|AK024509|gb|BC117305|thc|THC2250784	chr21:35332705-35332646	35483	A_24_P65941	AK024509	Homo sapiens cDNA: FLJ20856 fis, clone ADKA01509. [AK024509]
1.39221	1.01551	0.497273	0.68848	0.929097	1.88492	THC2333687	24481	thc|THC2333687	chr20:15276172-15276230	22395	A_32_P40946	THC2333687	Unknown
0.756572	1.12428	0.907491	1.07528	0.358766	1.88465	A_32_P212958	30444		chr8:120189778-120189837	27865	A_32_P212958	A_32_P212958	Unknown
1.07807	0.943146	1.10711	2.59482	2.99624	1.88431	LIX1L	41499	ref|NM_153713|gb|BC035727|thc|THC2260761	chr1:142986462-142986521	37974	A_23_P342744	NM_153713	Homo sapiens Lix1 homolog (mouse) like (LIX1L), mRNA [NM_153713]
1.02752	1.01132	1.03478	1.30209	2.20014	1.88252	A_24_P739075	9215		chr18:003968255-003968196	8464	A_24_P739075	A_24_P739075	Unknown
0.989282	1.26729	1.56974	0.894006	2.58441	1.88079	SERPINE1	32460	ref|NM_000602|ens|ENST00000223095|gb|M16006|gb|M14083	chr7:100374990-100375049	1271	A_24_P158089	NM_000602	Homo sapiens serpin peptidase inhibitor, clade E (nexin, plasminogen activator inhibitor type 1), member 1 (SERPINE1), mRNA [NM_000602]
0.48678	0.441031	2.17295	1.14127	1.02815	1.87906	THC2408221	42124	thc|THC2408221	chr18:1357130-1357071	38509	A_32_P150836	THC2408221	Unknown
0.923497	1.00149	2.96257	1.08588	1.20296	1.87489	AI015723	38926	gb|AI015723|gb|BM683798	chr7:23414930-23414871	35621	A_32_P65954	AI015723	AI015723 ot71a10.s1 Soares_total_fetus_Nb2HF8_9w Homo sapiens cDNA clone IMAGE:1622202 3' similar to contains Alu repetitive element;, mRNA sequence [AI015723]
0.57621	0.587188	0.454266	1.86739	1.45426	1.87327	ENST00000335106	34275	ens|ENST00000335106|gb|AY164485|thc|THC2330637	chr16:70528737-70526905	31309	A_24_P14949	ENST00000335106	Homo sapiens polycystic kidney disease 1-like 3 (PKD1L3) mRNA, complete cds. [AY164485]
1.0186	1.00796	1.04841	1.33588	2.33658	1.87085	A_24_P264685	9194		chr10:093417022-093416962	8423	A_24_P264685	A_24_P264685	Unknown
0.722493	0.534773	3.00602	1.55764	1.00987	1.86247	SCGB1C1	5037	ref|NM_145651|ens|ENST00000342878|gb|BC069287|gb|BC111427	chr11:183820-183879	4491	A_23_P27207	NM_145651	Homo sapiens secretoglobin, family 1C, member 1 (SCGB1C1), mRNA [NM_145651]
1.12316	1.2589	0.436334	1.01895	1.17332	1.85685	AL360201	7784	gb|AL360201|thc|THC2274514	chr15:73567282-73567223	7076	A_24_P687372	AL360201	Homo sapiens mRNA full length insert cDNA clone EUROIMAGE 199504. [AL360201]
0.997367	1.04131	0.671162	1.35541	2.22545	1.85312	DIO3	15762	ref|NM_001362|gb|BX161470|gb|CR591237|ens|ENST00000359323	chr14:101099227-101099286	14359	A_23_P105923	NM_001362	Homo sapiens deiodinase, iodothyronine, type III (DIO3), mRNA [NM_001362]
1.2408	0.985643	0.42256	0.964786	1.08535	1.84285	U2AF1	4383	gb|AL832665|gb|AK023589|thc|THC2398688	chr21:43391850-43391791	3900	A_24_P917934	AL832665	Homo sapiens mRNA; cDNA DKFZp313J1712 (from clone DKFZp313J1712). [AL832665]
0.44639	1.01189	1.28768	0.863662	0.971589	1.84048	KCNJ10	22950	ref|NM_002241|ens|ENST00000316071|gb|BC034036|gb|BC037840	chr1:156821678-156821619	20989	A_24_P387875	NM_002241	Homo sapiens potassium inwardly-rectifying channel, subfamily J, member 10 (KCNJ10), mRNA [NM_002241]
1.61548	1.16304	0.405473	1.44554	1.24071	1.83925	FLJ11710	16759	gb|AK021772|thc|THC2290813|thc|THC2240984	chr17:52712305-52712364	15255	A_23_P3921	AK021772	Homo sapiens cDNA FLJ11710 fis, clone HEMBA1005149. [AK021772]
0.964206	1.06253	1.10138	1.23297	2.02654	1.83516	SLC17A3	12625	ref|NM_006632|gb|U90545|gb|BC017952|ens|ENST00000362070	chr6:25957647-25957588	11586	A_23_P255695	NM_006632	Homo sapiens solute carrier family 17 (sodium phosphate), member 3 (SLC17A3), mRNA [NM_006632]
0.601157	0.755494	0.29466	1.03515	0.960147	1.83329	PRO1848	39860	gb|AF118078|ens|ENST00000335035	chr1:32049680-32049739	36539	A_23_P307161	AF118078	Homo sapiens PRO1848 mRNA, complete cds. [AF118078]
0.921617	1.13111	1.26674	1.19821	2.03587	1.83089	THC2342423	42076	thc|THC2342423	chr1:43086637-43086578	38417	A_32_P174130	THC2342423	Unknown
0.980027	0.865505	0.48264	0.877703	1.51025	1.82489	MT2A	35065	ref|NM_005953|ens|ENST00000245185|gb|V00594|gb|CR625648	chr16:55200782-55200841	32127	A_24_P361896	NM_005953	Homo sapiens metallothionein 2A (MT2A), mRNA [NM_005953]
0.932426	1.03978	2.01301	1.1123	2.21783	1.81873	A_24_P483871	17041		chr1:119750940-119750881	15617	A_24_P483871	A_24_P483871	Unknown
0.815103	0.780435	1.13112	0.799493	0.366211	1.81134	A_23_P132197	40955		chr13_random:000076024-000075965	37454	A_23_P132197	A_23_P132197	Unknown
0.991523	0.888382	0.311956	1.21283	1.02572	1.80798	A_32_P64004	38650		chr2:238176631-238176572	35423	A_32_P64004	A_32_P64004	Unknown
1.31832	0.994329	0.290022	1.32846	1.00117	1.80791	A_32_P110086	6553		chr16:022426776-022426717	5903	A_32_P110086	A_32_P110086	Unknown
0.611743	0.725986	0.350273	1.14572	0.890707	1.79397	CCDC4	39547	ref|NM_207406|gb|AB126829|gb|AB126828|ens|ENST00000344852	chr4:41986720-41986661	36125	A_24_P914625	NM_207406	Homo sapiens coiled-coil domain containing 4 (CCDC4), mRNA [NM_207406]
1.0433	1.51003	1.69223	1.23417	2.08497	1.79371	ENST00000357180	28370	ens|ENST00000357180|gb|CR604521|gb|AJ310543|gb|AL833885	chr1:227806769-227806710	25949	A_23_P34710	ENST00000357180	full-length cDNA clone CS0DF032YO23 of Fetal brain of Homo sapiens (human). [CR604521]
2.07843	1.57127	0.465374	1.23836	0.96298	1.79163	ENST00000330731	18292	ens|ENST00000330731|gb|AK001108|gb|AK022270|ref|XR_001523	chr5:43163973-43164032	16658	A_24_P166254	ENST00000330731	Homo sapiens cDNA FLJ10246 fis, clone HEMBB1000673. [AK001108]
1.04888	0.885034	0.451905	1.0459	1.3087	1.78829	HOXC8	2315	ref|NM_022658|ens|ENST00000040584|thc|THC2240170	chr12:52692578-52692637	1918	A_24_P124558	NM_022658	Homo sapiens homeobox C8 (HOXC8), mRNA [NM_022658]
1.11585	1.57316	0.272069	0.827049	1.48613	1.78821	TMEM92	2914	ref|NM_153229|ens|ENST00000300433|gb|BC064507|gb|AK090637	chr17:45711945-45712004	2563	A_23_P38388	NM_153229	Homo sapiens transmembrane protein 92 (TMEM92), mRNA [NM_153229]
1.30952	1.06622	0.470392	1.05934	1.12315	1.78365	A_24_P539226	34709		chr12:054468454-054468395	31792	A_24_P539226	A_24_P539226	Unknown
0.992956	1.02243	1.04827	1.24859	2.14716	1.78249	A_24_P152713	23064		chr5:173873675-173873736	21039	A_24_P152713	A_24_P152713	Unknown
1.07015	1.29578	3.29766	1.09882	1.00799	1.76039	SVOP	37394	ref|NM_018711|ens|ENST00000299134|gb|AL359592|gb|BC033587	chr12:107807206-107807157	34204	A_23_P112982	NM_018711	Homo sapiens SV2 related protein homolog (rat) (SVOP), mRNA [NM_018711]
1.09414	1.13238	0.432945	0.845896	1.15481	1.75287	BC002741	39964	gb|BC002741	chr5:15245316-15245257	36573	A_24_P187938	BC002741	Homo sapiens cDNA clone IMAGE:3632909, partial cds. [BC002741]
0.447616	0.797756	2.88518	1.12385	1.05692	1.75274	WBSCR23	26255	ref|NM_001039145|ens|ENST00000360582|gb|AK026020|thc|THC2252968	chr7:73393109-73393168	24078	A_23_P123015	NM_001039145	Homo sapiens Williams-Beuren syndrome chromosome region 23 (WBSCR23), mRNA [NM_001039145]
0.988448	0.938009	0.492161	0.863786	1.44887	1.7505	ENST00000245185	16649	ens|ENST00000245185|gb|CR625648|gb|X97260|gb|CR595825	chr16:55200838-55200897	15210	A_23_P252413	ENST00000245185	full-length cDNA clone CS0DJ010YN14 of T cells (Jurkat cell line) Cot 10-normalized of Homo sapiens (human). [CR625648]
1.10221	0.801475	0.39242	1.00121	1.03161	1.74684	THC2458577	16007	thc|THC2458577	chr11:43766477-43766536	14657	A_32_P199217	THC2458577	Unknown
0.997687	1.01824	0.837959	1.28663	2.15536	1.74234	C2	2919	ref|NM_000063|gb|AK096258|ens|ENST00000375510|ens|ENST00000383364	chr6:32019892-32019951	2573	A_23_P133916	NM_000063	Homo sapiens complement component 2 (C2), mRNA [NM_000063]
0.88091	1.24664	0.28091	1.10292	0.936324	1.74006	TMEM71	14898	ref|NM_144649|gb|BC105783|ens|ENST00000356838|ens|ENST00000377901	chr8:133791778-133791719	13574	A_23_P321354	NM_144649	Homo sapiens transmembrane protein 71 (TMEM71), mRNA [NM_144649]
0.681781	0.612183	0.364583	1.07714	0.994295	1.73944	ENST00000312275	32254	ens|ENST00000312275|gb|BC010062|gb|BC029129|ref|XM_930043	chr3:158743974-158753753	29482	A_32_P516818	ENST00000312275	Homo sapiens chromosome 3 open reading frame 55, mRNA (cDNA clone IMAGE:3953648). [BC010062]
1.06369	0.721617	3.43872	1.14003	1.20595	1.73765	A_24_P418786	21407		chr13:020219351-020219292	19561	A_24_P418786	A_24_P418786	Unknown
0.752515	0.587041	2.32336	1.19039	1.0376	1.72209	LOC344741	8571	ref|XM_293570|ref|XM_940972	chr3:149367338-149367279	7898	A_24_P247093	XM_293570	PREDICTED: Homo sapiens similar to Heterogeneous nuclear ribonucleoprotein A1 (Helix-destabilizing protein) (Single-strand binding protein) (hnRNP core protein A1) (HDP-1) (Topoisomerase-inhibitor suppressed) (LOC344741), mRNA [XM_293570]
1.13682	1.01764	2.3133	1.14153	1.1247	1.71737	G6PC	8696	ref|NM_000151|ens|ENST00000253801|gb|U01120|thc|THC2250072	chr17:38317288-38317346	7974	A_23_P207371	NM_000151	Homo sapiens glucose-6-phosphatase, catalytic subunit (G6PC), mRNA [NM_000151]
0.516271	0.757252	2.31344	1.34	1.53956	1.71577	BF509481	35892	gb|BF509481|gb|AI150528|gb|AI760978|gb|AI417995	chr15:100094951-100095010	32866	A_24_P739106	BF509481	BF509481 UI-H-BI4-aoz-b-07-0-UI.s1 NCI_CGAP_Sub8 Homo sapiens cDNA clone IMAGE:3086533 3', mRNA sequence [BF509481]
0.822081	0.638383	3.18814	1.08389	0.885717	1.71008	SLA/LP	17847	ref|NM_153825|gb|BC117202|gb|AJ238617	chr4:24800369-24800310	16316	A_24_P377183	NM_153825	Homo sapiens soluble liver antigen/liver pancreas antigen (SLA/LP), transcript variant 2, mRNA [NM_153825]
0.991812	0.481707	1.62695	1.05176	0.975042	1.70449	DDX50	44980	ref|NM_024045|ens|ENST00000373585|ens|ENST00000277804|gb|CR618753	chr10:70364000-70364060	40862	A_24_P512054	NM_024045	Homo sapiens DEAD (Asp-Glu-Ala-Asp) box polypeptide 50 (DDX50), mRNA [NM_024045]
1.13262	0.497577	3.05671	0.796796	0.693245	1.70018	AK054580	8175	gb|AK054580|gb|BX537625|thc|THC2432748	chr9:120599448-120599389	7481	A_24_P791040	AK054580	Homo sapiens cDNA FLJ30018 fis, clone 3NB692000529. [AK054580]
1.08695	0.739888	0.439652	0.969991	0.957048	1.69956	ENST00000355232	15333	ens|ENST00000355232|gb|AK160375|gb|AL833330|gb|CR936774	chr10:46642190-46642131	14042	A_32_P19382	ENST00000355232	Homo sapiens mRNA for FLJ00312 protein. [AK160375]
0.724519	1.00304	1.80598	0.876976	3.5509	1.69929	C10orf63	42444	ref|NM_145010|ens|ENST00000376370|ens|ENST00000331161|ens|ENST00000376366	chr10:25310983-25310924	38781	A_24_P115651	NM_145010	Homo sapiens chromosome 10 open reading frame 63 (C10orf63), mRNA [NM_145010]
0.976381	0.818265	0.449844	0.900267	0.873575	1.69573	ENST00000238875	12226	ens|ENST00000238875|gb|CR593568|gb|CR625876|gb|AK025603	chr2:64599970-64600029	11161	A_23_P210330	ENST00000238875	full-length cDNA clone CS0DL009YB17 of B cells (Ramos cell line) Cot 25-normalized of Homo sapiens (human). [CR593568]
0.932629	0.906453	2.63871	0.971539	1.11609	1.69135	MBTPS2	38237	ref|NM_015884|ens|ENST00000265781|gb|AF019612|thc|THC2259932	chrX:21660406-21660465	34981	A_23_P114095	NM_015884	Homo sapiens membrane-bound transcription factor peptidase, site 2 (MBTPS2), mRNA [NM_015884]
1.15785	0.982481	0.412935	1.11108	1.0673	1.68916	THC2280343	27321	thc|THC2280343	chr19:43092379-43092438	24952	A_32_P225301	THC2280343	ALU6_HUMAN (P39193) Alu subfamily SP sequence contamination warning entry, partial (9%) [THC2280343]
0.890163	0.642832	0.34508	0.896913	1.186	1.68602	MARS2	7261	ref|NM_138395|ens|ENST00000282276|gb|AK098121|gb|AB107013	chr2:198397481-198397540	6579	A_23_P108492	NM_138395	Homo sapiens methionine-tRNA synthetase 2 (mitochondrial) (MARS2), nuclear gene encoding mitochondrial protein, mRNA [NM_138395]
0.690092	0.999342	2.27634	0.788188	0.657581	1.68463	DNMT2	27270	ref|NM_004412|ref|NM_176083|ref|NM_176081|gb|BX537961	chr10:17225477-17225418	25014	A_32_P21579	NM_004412	Homo sapiens DNA (cytosine-5-)-methyltransferase 2 (DNMT2), transcript variant a, mRNA [NM_004412]
0.994911	1.06054	1.09836	1.30251	2.4748	1.68013	CEACAM20	24245	ref|NM_198444|ens|ENST00000316962|gb|AY358129|thc|NP1212975	chr19:49716573-49716514	22120	A_24_P118376	NM_198444	Homo sapiens carcinoembryonic antigen-related cell adhesion molecule 20 (CEACAM20), mRNA [NM_198444]
1.11218	1.05488	2.02293	0.692865	0.592716	1.6768	THC2441521	32611	thc|THC2441521	chr12:12693813-12693872	29823	A_32_P94818	THC2441521	Q9NSI7 (Q9NSI7) PRED15 protein (Fragment), partial (35%) [THC2441521]
0.990399	0.835571	0.490293	0.911287	1.44893	1.67654	MT1X	15776	ref|NM_005952|ref|NM_005951|ref|NM_005946|gb|BC032131	chr16:55275399-55275458	14385	A_23_P303242	NM_005952	Homo sapiens metallothionein 1X (MT1X), mRNA [NM_005952]
0.911723	0.848556	1.64194	1.72304	3.70741	1.67256	FGF11	23302	ref|NM_004112|ens|ENST00000380627|ens|ENST00000293829|gb|Z70275	chr17:7286638-7286697	21328	A_23_P207113	NM_004112	Homo sapiens fibroblast growth factor 11 (FGF11), mRNA [NM_004112]
0.697903	0.808923	2.06718	1.06899	1.01875	1.66612	AJ002788	40406	gb|AJ002788	chr16:24135366-24135425	36908	A_24_P935330	AJ002788	Homo sapiens mRNA for protein kinase C beta 1, 3' UTR; fetal brain cDNA ICRFp507K04156. [AJ002788]
1.10581	1.05952	0.134633	1.03887	0.865152	1.65832	CTAGE3	1625	gb|AF338231|ref|XM_941700|thc|THC2243102	chr13:51380441-51380380	1283	A_23_P392544	AF338231	Homo sapiens CTAGE-3 protein mRNA, complete cds. [AF338231]
0.853944	0.793082	0.354195	0.840133	1.84329	1.65817	CYP24A1	10255	ref|NM_000782|gb|BC109083|ens|ENST00000216862|ens|ENST00000371428	chr20:52204412-52204353	9429	A_23_P28815	NM_000782	Homo sapiens cytochrome P450, family 24, subfamily A, polypeptide 1 (CYP24A1), nuclear gene encoding mitochondrial protein, mRNA [NM_000782]
0.687876	0.61481	3.65916	1.05331	0.643278	1.64394	MUC17	12269	ref|NM_001040105|gb|AJ606307|ens|ENST00000379439|ens|ENST00000306151	chr7:100280064-100280123	11240	A_24_P358875	NM_001040105	Homo sapiens mucin 17, cell surface associated (MUC17), mRNA [NM_001040105]
0.396249	0.594719	5.68888	0.919857	0.515808	1.64302	HLA-DPA1	20670	ref|NM_033554|ens|ENST00000374805|ens|ENST00000383104|ens|ENST00000383223	chr6:33145474-33145415	18827	A_24_P243528	NM_033554	Homo sapiens major histocompatibility complex, class II, DP alpha 1 (HLA-DPA1), mRNA [NM_033554]
0.985675	0.649142	0.511893	1.32957	2.2376	1.6375	DNAH5	15732	ref|NM_001369|ens|ENST00000382416|ens|ENST00000265104|gb|AY050643	chr5:13976524-13976465	14302	A_24_P333461	NM_001369	Homo sapiens dynein, axonemal, heavy polypeptide 5 (DNAH5), mRNA [NM_001369]
1.02139	1.63772	2.42147	1.05323	3.39082	1.63398	FLJ40722	740	ref|NM_173678|gb|AK098041|gb|AL832734|ens|ENST00000357344	chr7:142859248-142859307	637	A_23_P397978	NM_173678	Homo sapiens hypothetical protein FLJ40722 (FLJ40722), mRNA [NM_173678]
1.2287	1.07532	0.624097	2.43703	2.09743	1.62672	NY-REN-7	23369	gb|BC028606|thc|THC2342698	chr5:175468838-175468897	21456	A_24_P280465	BC028606	Homo sapiens NY-REN-7 antigen, mRNA (cDNA clone MGC:33220 IMAGE:5266126), complete cds. [BC028606]
0.896106	0.684502	0.450795	1.04222	1.07388	1.62575	AF339813	15918	gb|AF339813|thc|THC2280774	chr13:92745171-92745230	14490	A_32_P83570	AF339813	Homo sapiens clone IMAGE:297403, mRNA sequence. [AF339813]
1.15893	1.13723	0.38773	1.04095	1.20958	1.61401	A_23_P16496	9696		chr19:006034973-006034914	8877	A_23_P16496	A_23_P16496	Unknown
0.639935	0.578286	0.499727	0.982181	1.04246	1.61376	THC2425545	45083	thc|THC2425545	chr13:96758248-96758189	41014	A_32_P91019	THC2425545	Unknown
0.981988	0.858968	0.49073	0.938698	1.53492	1.61363	MT1G	22896	ref|NM_005950|gb|BC020757|ens|ENST00000245183|ens|ENST00000379811	chr16:55258306-55258247	20893	A_23_P60933	NM_005950	Homo sapiens metallothionein 1G (MT1G), mRNA [NM_005950]
1.58373	0.736548	0.368116	1.04019	0.961775	1.60662	ERGIC1	24233	ref|NM_020462|ens|ENST00000326654|gb|AL136753	chr5:172276766-172276825	22100	A_24_P248982	NM_020462	Homo sapiens endoplasmic reticulum-golgi intermediate compartment (ERGIC) 1 (ERGIC1), transcript variant 2, mRNA [NM_020462]
0.900798	0.93081	0.400596	1.2448	1.19869	1.5932	BF767798	11069	gb|BF767798|gb|BE706064|gb|BX450500|gb|BX450844	chr14:103205645-103199003	10142	A_32_P151730	BF767798	BF767798 CM1-CN0060-201200-680-c04 CN0060 Homo sapiens cDNA, mRNA sequence [BF767798]
0.618668	0.49298	1.53877	0.822954	1.04515	1.59105	SPP1	38284	ref|NM_000582|ref|NM_001040058|ref|NM_001040060|gb|AK075463	chr4:89261099-89261158	934	A_23_P7313	NM_000582	Homo sapiens secreted phosphoprotein 1 (osteopontin, bone sialoprotein I, early T-lymphocyte activation 1) (SPP1), transcript variant 2, mRNA [NM_000582]
0.921709	1.71273	2.13538	1.28115	1.68931	1.58529	BG993059	11471	gb|BG993059|gb|BF869584|gb|CA426535|gb|CB162888	chr10:73704560-73704501	10564	A_32_P232327	BG993059	BG993059 RC4-HT1109-060201-013-f11 HT1109 Homo sapiens cDNA, mRNA sequence [BG993059]
1.10655	2.49684	1.76589	1.16686	1.34719	1.58366	DDIT4	24712	ref|NM_019058|ens|ENST00000307365|ens|ENST00000373098|gb|AY090097	chr10:73705369-73705428	22662	A_23_P104318	NM_019058	Homo sapiens DNA-damage-inducible transcript 4 (DDIT4), mRNA [NM_019058]
1.04381	1.11437	6.22393	1.04768	0.913815	1.57627	C1orf67	11859	gb|BC042869|ens|ENST00000366850|ens|ENST00000310269|ens|ENST00000366849	chr1:221463214-221463273	10809	A_32_P87531	BC042869	Homo sapiens cDNA clone IMAGE:5270407. [BC042869]
0.44581	0.603654	1.13182	0.962404	1.01581	1.57387	PTPRZ1	43150	ref|NM_002851|ens|ENST00000265220|gb|U88967|gb|M93426	chr7:121245717-121245776	39424	A_24_P8474	NM_002851	Homo sapiens protein tyrosine phosphatase, receptor-type, Z polypeptide 1 (PTPRZ1), mRNA [NM_002851]
1.0153	0.875577	0.486838	0.914476	1.42346	1.5718	MT1B	16999	ref|NM_005947|ens|ENST00000334346|gb|BC069421|gb|AF349000	chr16:55244449-55244508	15540	A_23_P37983	NM_005947	Homo sapiens metallothionein 1B (functional) (MT1B), mRNA [NM_005947]
0.83644	1.0833	1.34567	0.290151	0.373121	1.57092	PROS1	35357	ref|NM_000313|ens|ENST00000348974|gb|M15036|gb|Y00692	chr3:95074898-95074839	32354	A_23_P73114	NM_000313	Homo sapiens protein S (alpha) (PROS1), mRNA [NM_000313]
1.00951	0.863012	2.43751	0.797369	0.427647	1.57057	ENST00000327469	30982	ens|ENST00000327469|thc|NP500432	chr15:94705796-94705855	28392	A_24_P212926	ENST00000327469	GB|AK090480.1|BAC03461.1 FLJ00402 protein [Homo sapiens] [NP500432]
0.960379	1.11484	0.444538	1.14364	1.32671	1.56974	ZNF295	29435	ref|NM_020727|gb|AB041015|gb|CR933655|ens|ENST00000310826	chr21:42284860-42284801	26960	A_23_P40503	NM_020727	Homo sapiens zinc finger protein 295 (ZNF295), mRNA [NM_020727]
0.554109	0.886975	3.59935	0.729317	0.823468	1.56945	PAX6	13537	ref|NM_001604|ref|NM_000280|ens|ENST00000346294|ens|ENST00000335961	chr11:31771897-31771838	12330	A_23_P1823	NM_001604	Homo sapiens paired box gene 6 (aniridia, keratitis) (PAX6), transcript variant 2, mRNA [NM_001604]
0.987178	0.881585	0.342626	0.851381	1.11196	1.56875	A_32_P105940	31293		chr17:061732700-061732759	28655	A_32_P105940	A_32_P105940	Unknown
0.876851	0.581484	1.45596	1.17785	2.38591	1.56558	PAM	15545	ref|NM_138822|ref|NM_138766|ens|ENST00000346918|ens|ENST00000345721	chr5:102337915-102337974	14272	A_24_P933704	NM_138822	Homo sapiens peptidylglycine alpha-amidating monooxygenase (PAM), transcript variant 4, mRNA [NM_138822]
1.10292	0.898902	0.270998	1.21048	0.956173	1.56446	LOC253970	10473	gb|AK027147|gb|BC042093|gb|AY102071|thc|THC2311150	chr14:36012571-36012512	9518	A_24_P693461	AK027147	Homo sapiens cDNA: FLJ23494 fis, clone LNG01885. [AK027147]
1.00261	1.21565	1.37797	0.414509	0.385222	1.56282	LOC51334	15468	ref|NM_016644|gb|BC092474|gb|AF242769|gb|CR611097	chr5:120050560-120050619	14134	A_23_P92929	NM_016644	Homo sapiens mesenchymal stem cell protein DSC54 (LOC51334), mRNA [NM_016644]
0.823615	1.06273	0.453841	1.05082	1.06562	1.56146	THC2314393	12002	thc|THC2314393	chr8:20876691-20876750	10911	A_32_P127961	THC2314393	Unknown
0.441601	0.568326	0.816877	1.19899	1.0262	1.55806	AK123431	42957	gb|AK123431|thc|THC2312594	chr22:35281813-35281754	39239	A_32_P211956	AK123431	Homo sapiens cDNA FLJ41437 fis, clone BRHIP2007928. [AK123431]
0.717903	1.0071	1.43606	1.70647	4.9378	1.55125	SPRY1	42576	ref|NM_199327|ref|NM_005841|ens|ENST00000339241|gb|AY192146	chr4:124682099-124682158	39019	A_23_P144476	NM_199327	Homo sapiens sprouty homolog 1, antagonist of FGF signaling (Drosophila) (SPRY1), transcript variant 2, mRNA [NM_199327]
1.02764	1.17257	1.23779	1.15594	2.17869	1.54585	B3GNT4	8569	ref|NM_030765|gb|BC031399|gb|AJ130848|ens|ENST00000324189	chr12:121216550-121216609	7894	A_23_P76071	NM_030765	Homo sapiens UDP-GlcNAc:betaGal beta-1,3-N-acetylglucosaminyltransferase 4 (B3GNT4), mRNA [NM_030765]
0.474103	0.806219	1.22396	0.415635	0.501133	1.54425	AL109708	11751	gb|AL109708|thc|THC2274810	chr15:76816125-76816184	10768	A_24_P823096	AL109708	Homo sapiens mRNA full length insert cDNA clone EUROIMAGE 254679. [AL109708]
1.13823	1.23317	0.360943	2.11536	1.60458	1.53943	STC1	21273	ref|NM_003155|ens|ENST00000380854|ens|ENST00000290271|gb|U25997	chr8:23756122-23756063	19468	A_23_P314755	NM_003155	Homo sapiens stanniocalcin 1 (STC1), mRNA [NM_003155]
0.95163	0.937065	2.2953	0.936276	1.20189	1.53558	A_23_P136392	45119		chr1:230469606-230469547	41081	A_23_P136392	A_23_P136392	Unknown
1.00876	1.14394	0.443406	1.56377	2.37328	1.53285	MYH7B	19061	ref|NM_020884|gb|AB040945|ens|ENST00000374615|ens|ENST00000262873	chr20:33052726-33052785	17456	A_24_P130621	NM_020884	Homo sapiens myosin, heavy polypeptide 7B, cardiac muscle, beta (MYH7B), mRNA [NM_020884]
0.931161	0.982047	2.6297	1.32638	1.23244	1.52196	RPH3AL	11748	ref|NM_006987|gb|BC005153|ens|ENST00000382359|ens|ENST00000331302	chr17:62615-62556	10762	A_23_P94819	NM_006987	Homo sapiens rabphilin 3A-like (without C2 domains) (RPH3AL), mRNA [NM_006987]
0.986358	0.819936	0.484111	0.983793	1.39477	1.51013	MT1A	30498	ref|NM_005946|ref|NM_176870|gb|AY077636|ens|ENST00000290705	chr16:55230706-55231309	27961	A_23_P54840	NM_005946	Homo sapiens metallothionein 1A (functional) (MT1A), mRNA [NM_005946]
0.954212	1.01694	0.451695	1.79616	1.33097	1.50958	THC2420896	24010	thc|THC2420896	chr19:56475954-56476013	22002	A_24_P600374	THC2420896	ALU1_HUMAN (P39188) Alu subfamily J sequence contamination warning entry, partial (7%) [THC2420896]
0.898215	1.3571	2.00402	0.605505	0.34851	1.50765	GNGT1	1061	ref|NM_021955|ens|ENST00000248572|gb|AF493869|gb|CR456912	chr7:93180800-93184806	891	A_23_P123096	NM_021955	Homo sapiens guanine nucleotide binding protein (G protein), gamma transducing activity polypeptide 1 (GNGT1), mRNA [NM_021955]
0.633226	0.969085	1.61949	0.331745	0.221403	1.49754	CLEC3A	14805	ref|NM_005752|gb|AY358376|gb|BC104414|ens|ENST00000299642	chr16:76621889-76621948	13558	A_23_P26404	NM_005752	Homo sapiens C-type lectin domain family 3, member A (CLEC3A), mRNA [NM_005752]
0.90373	1.05156	0.430928	1.16654	1.31743	1.49707	C22orf23	40300	gb|AK097339|gb|AB051455|ens|ENST00000381676|thc|THC2262574	chr22:36664016-36664075	36870	A_24_P941407	AK097339	Homo sapiens cDNA FLJ40020 fis, clone STOMA2006780. [AK097339]
0.80079	0.725205	0.236608	0.598512	0.773956	1.49583	BC034924	35044	gb|BC034924|thc|NP520134	chr17:38164211-38164152	32088	A_24_P924062	BC034924	Homo sapiens, clone IMAGE:3631667, mRNA, partial cds. [BC034924]
0.895178	1.01247	3.99245	1.44484	1.06535	1.47764	THC2444734	36196	thc|THC2444734	chr15:59114212-59114271	33110	A_32_P117846	THC2444734	ALU6_HUMAN (P39193) Alu subfamily SP sequence contamination warning entry, partial (4%) [THC2444734]
0.926383	1.07644	1.29397	0.683451	0.402382	1.47528	A_24_P913576	15065		chr14:100942156-100942097	13717	A_24_P913576	A_24_P913576	Unknown
1.01277	1.12225	0.417882	1.11287	1.02601	1.47336	EPHA8	10916	ref|NM_020526|ens|ENST00000166244|ens|ENST00000374645|gb|AB040892	chr1:22675096-22675155	10020	A_23_P318464	NM_020526	Homo sapiens EPH receptor A8 (EPHA8), transcript variant 1, mRNA [NM_020526]
1.08612	1.08088	2.1406	0.54165	0.790398	1.47067	KCNJ13	20383	ref|NM_002242|ens|ENST00000233826|gb|AJ007557|gb|BC037290	chr2:233457005-233456946	18615	A_23_P312752	NM_002242	Homo sapiens potassium inwardly-rectifying channel, subfamily J, member 13 (KCNJ13), mRNA [NM_002242]
0.867429	0.74863	0.526243	0.409708	0.168166	1.46871	DSG4	36654	ref|NM_177986|gb|AY228236|ens|ENST00000308128|ens|ENST00000359747	chr18:27247044-27247103	33479	A_32_P538928	NM_177986	Homo sapiens desmoglein 4 (DSG4), mRNA [NM_177986]
1.58727	1.03088	0.310728	1.25597	1.15776	1.46697	ENST00000356877	36054	ens|ENST00000356877	chr17:55711213-55711272	33010	A_24_P410100	ENST00000356877	Unknown
0.96481	0.859213	0.489447	0.94113	1.40792	1.46289	MT1L	24073	gb|X97261|gb|BC070351|gb|AF348998|thc|NP1242847	chr16:055210081-055210140	21960	A_23_P427703	X97261	H.sapiens mRNA for metallothionein isoform 1R. [X97261]
1.1845	1.30706	2.30223	0.870853	0.969245	1.46109	LRRC15	2545	ref|NM_130830|ens|ENST00000347624|gb|AB071037|gb|BC101064	chr3:195562012-195561953	2190	A_23_P166584	NM_130830	Homo sapiens leucine rich repeat containing 15 (LRRC15), mRNA [NM_130830]
1.55358	1.15435	0.474884	0.993145	1.99306	1.45148	THC2361461	16919	thc|THC2361461	chr1:46179554-46179613	15397	A_24_P922451	THC2361461	Q5VT07 (Q5VT07) Microtubule associated testis specific serine\/threonine protein kinase (MAST205), partial (21%) [THC2361461]
1.02261	1.14147	2.37416	0.753013	0.804627	1.44897	THC2445377	44816	thc|THC2445377	chr10:129624252-129624311	40746	A_24_P751247	THC2445377	Unknown
0.612764	1.09468	1.31404	0.423607	0.229102	1.44372	ENST00000369519	13273	ens|ENST00000369519|gb|G36754|gb|BX648563|gb|AL832084	chr10:112588849-112588908	12155	A_24_P453497	ENST00000369519	SHGC-54184 Human Homo sapiens STS cDNA, sequence tagged site. [G36754]
0.850455	0.837066	2.31542	0.652016	0.811437	1.44287	WT1	39477	ref|NM_024424|ref|NM_024426|ref|NM_024425|ref|NM_000378	chr11:32366967-32366908	36152	A_23_P116280	NM_024424	Homo sapiens Wilms tumor 1 (WT1), transcript variant B, mRNA [NM_024424]
1.01588	1.06845	1.02738	0.541953	0.266075	1.44269	ENST00000369697	7019	ens|ENST00000369697|gb|AL512727|thc|THC2307726	chr1:112028467-112028408	6450	A_32_P140268	ENST00000369697	Homo sapiens mRNA; cDNA DKFZp547P042 (from clone DKFZp547P042) [AL512727]
0.549912	0.727167	3.79957	0.733533	0.964542	1.44043	S45570	14702	gb|S45570|thc|NP090709		13526	A_24_P932934	S45570	D-1 antigen, D-1 protein=melanoma-associated antigen [Human, melanoma cell line A375, mRNA, 1029 nt]. [S45570]
1.34256	1.15098	0.279409	1.06937	0.995914	1.43595	A_24_P736853	12945		chr4:000969470-000969529	11855	A_24_P736853	A_24_P736853	Unknown
1.11115	1.1237	1.33459	0.429728	1.10357	1.43523	CYP3A43	36617	ref|NM_022820|ref|NM_057095|ref|NM_057096|ens|ENST00000222382	chr7:99108482-99108541	33560	A_23_P215828	NM_022820	Homo sapiens cytochrome P450, family 3, subfamily A, polypeptide 43 (CYP3A43), transcript variant 1, mRNA [NM_022820]
1.03811	1.03104	2.78473	1.01609	1.02938	1.43404	A_24_P678034	24152		chr4:160579705-160579646	22105	A_24_P678034	A_24_P678034	Unknown
1.03423	1.0513	1.39335	0.413734	0.337276	1.43078	MGC32805	42375	gb|BC029465|thc|THC2241821	chr5:121800426-121800367	38807	A_32_P888644	BC029465	Homo sapiens hypothetical protein MGC32805, mRNA (cDNA clone MGC:32805 IMAGE:4690675), complete cds. [BC029465]
0.500354	0.513054	0.532125	0.95534	0.90791	1.42991	CXorf36	36705	ref|NM_024689|ens|ENST00000377934|ens|ENST00000276046|gb|AK024165	chrX:44778121-44778062	33566	A_24_P160225	NM_024689	Homo sapiens chromosome X open reading frame 36 (CXorf36), mRNA [NM_024689]
0.95578	1.05828	2.11998	0.696345	1.16715	1.42962	NFYC	10275	gb|AL713771|thc|THC2283711	chr1:40903889-40903948	9464	A_24_P299489	AL713771	Homo sapiens mRNA; cDNA DKFZp667G242 (from clone DKFZp667G242). [AL713771]
1.22161	1.09858	0.303931	0.696587	0.888444	1.42838	AY358681	38184	gb|AY358681|gb|BC040288|gb|AL832629|thc|THC2240043	chr11:124164743-124164684	34883	A_23_P64280	AY358681	Homo sapiens clone DNA60283 IGYY565 (UNQ565) mRNA, complete cds. [AY358681]
0.905163	1.25563	1.21542	1.18627	2.25239	1.42518	ROPN1L	10004	ref|NM_031916|gb|AK026656|ens|ENST00000382469|ens|ENST00000274134	chr5:10517994-10518053	9130	A_32_P335921	NM_031916	Homo sapiens ropporin 1-like (ROPN1L), mRNA [NM_031916]
0.977639	1.05059	3.99848	1.00268	1.23482	1.42394	KRTAP12-2	11829	ref|NM_181684|gb|AJ566389|gb|AB076362|thc|THC2253792	chr21:44910700-44910641	10755	A_24_P203284	NM_181684	Homo sapiens keratin associated protein 12-2 (KRTAP12-2), mRNA [NM_181684]
1.20986	1.28353	4.34202	1.07955	1.02748	1.41736	THC2304581	28141	thc|THC2304581	chr10:35537017-35536958	25688	A_24_P757370	THC2304581	Unknown
0.864972	0.809919	1.38837	0.68448	0.422015	1.39393	SAMHD1	38836	ref|NM_015474|ens|ENST00000373694|ens|ENST00000373704|gb|CR614403	chr20:34967277-34967218	35611	A_24_P267592	NM_015474	Homo sapiens SAM domain and HD domain 1 (SAMHD1), mRNA [NM_015474]
0.687104	0.79433	5.4575	1.34858	0.890823	1.38415	ENST00000242505	20389	ens|ENST00000242505|gb|AB023191	chr10:74673883-74673942	18627	A_24_P49298	ENST00000242505	Homo sapiens mRNA for KIAA0974 protein, partial cds. [AB023191]
1.01987	1.03175	0.929628	1.63124	2.54894	1.3807	MT3	16191	ref|NM_005954|ens|ENST00000200691|gb|BT007030|gb|D13365	chr16:55182294-55182353	14833	A_23_P315273	NM_005954	Homo sapiens metallothionein 3 (growth inhibitory factor (neurotrophic)) (MT3), mRNA [NM_005954]
0.966657	1.00485	1.19995	1.378	2.06851	1.37552	ROR1	16456	gb|BC080541|gb|BC006374|ens|ENST00000371080|thc|THC2265655	chr1:64320339-64320398	15005	A_24_P410605	BC080541	Homo sapiens receptor tyrosine kinase-like orphan receptor 1, mRNA (cDNA clone IMAGE:5477978), complete cds. [BC080541]
1.35653	1.35129	7.73383	0.902706	1.09234	1.37218	CRB1	20568	ref|NM_201253|ens|ENST00000367401|ens|ENST00000367400|ens|ENST00000256772	chr1:194179095-194179154	18795	A_24_P196528	NM_201253	Homo sapiens crumbs homolog 1 (Drosophila) (CRB1), mRNA [NM_201253]
0.632118	0.547285	1.10682	0.159013	0.1638	1.37026	ATP10B	12738	gb|AB018258|gb|AK024894|gb|BC018773|ens|ENST00000327245	chr5:159923203-159923144	11638	A_23_P311901	AB018258	Homo sapiens mRNA for KIAA0715 protein, partial cds. [AB018258]
1.03388	1.06409	3.0695	1.13819	1.05897	1.37008	GRM5	16547	ref|NM_000842|gb|D28539|ens|ENST00000305432|ens|ENST00000305447	chr11:87881480-87881421	15178	A_24_P83899	NM_000842	Homo sapiens glutamate receptor, metabotropic 5 (GRM5), mRNA [NM_000842]
0.991313	1.12544	2.76935	0.842997	0.862263	1.36803	TRAM1L1	1748	ref|NM_152402|ens|ENST00000310754|gb|AK074617|gb|CR596564	chr4:118363404-118363345	1506	A_23_P18518	NM_152402	Homo sapiens translocation associated membrane protein 1-like 1 (TRAM1L1), mRNA [NM_152402]
0.734019	1.0917	0.482751	0.968259	1.02387	1.36691	IL2	5141	ref|NM_000586|ens|ENST00000226730|gb|S77835|gb|AF228636	chr4:123732553-123732494	4688	A_23_P30122	NM_000586	Homo sapiens interleukin 2 (IL2), mRNA [NM_000586]
0.956405	2.05462	2.05329	1.07839	1.73055	1.36554	RAB20	17173	ref|NM_017817|ens|ENST00000267328|gb|AJ272065|gb|AK000446	chr13:109974079-109974020	15701	A_24_P22050	NM_017817	Homo sapiens RAB20, member RAS oncogene family (RAB20), mRNA [NM_017817]
1.00823	1.04686	5.2551	0.990186	1.00507	1.36275	SOX6	21758	ref|NM_033326|ref|NM_017508|ens|ENST00000336941|gb|AF309034	chr11:15950259-15950200	19891	A_23_P343799	NM_033326	Homo sapiens SRY (sex determining region Y)-box 6 (SOX6), transcript variant 2, mRNA [NM_033326]
1.07872	0.981783	0.453259	1.21267	1.19879	1.36117	OSBP2	28845	ref|NM_030758|gb|AK093196|gb|AK131374|gb|AB051451	chr22:29614387-29614446	26353	A_23_P321935	NM_030758	Homo sapiens oxysterol binding protein 2 (OSBP2), transcript variant 1, mRNA [NM_030758]
0.625838	1.09691	4.14857	1.06528	1.08083	1.35926	A_24_P272798	23959		chr2:161731247-161731186	21906	A_24_P272798	A_24_P272798	Unknown
0.89973	1.33498	2.0296	1.31344	2.19788	1.35676	FLJ44715	16640	gb|AK126671|gb|BC014198	chr10:75202575-75202516	15193	A_24_P314962	AK126671	Homo sapiens cDNA FLJ44715 fis, clone BRACE3021430. [AK126671]
0.517422	0.805939	3.1085	0.986048	0.856668	1.35356	PAGE1	21670	ref|NM_003785|ens|ENST00000376150|ens|ENST00000175137|gb|CR542084	chrX:49162340-49161775	19885	A_24_P314337	NM_003785	Homo sapiens P antigen family, member 1 (prostate associated) (PAGE1), mRNA [NM_003785]
0.705656	0.910046	2.08247	0.877103	1.00982	1.35185	RXRG	40101	ref|NM_006917|ens|ENST00000367892|ens|ENST00000271387|ens|ENST00000359842	chr1:162118076-162118017	36666	A_23_P23292	NM_006917	Homo sapiens retinoid X receptor, gamma (RXRG), transcript variant 1, mRNA [NM_006917]
0.433406	0.714325	1.18771	0.821443	1.00929	1.3494	BF184174	14239	gb|BF184174	chr4:140078863-140079732	12996	A_32_P189566	BF184174	601843220F1 NIH_MGC_54 Homo sapiens cDNA clone IMAGE:4063925 5', mRNA sequence [BF184174]
1.00586	1.05151	3.61497	0.722885	1.08064	1.34934	DPT	26846	ref|NM_001937|ens|ENST00000367817|ens|ENST00000271418|gb|Z22865	chr1:165401995-165401936	24540	A_24_P113926	NM_001937	Homo sapiens dermatopontin (DPT), mRNA [NM_001937]
1.00945	0.769263	3.73367	0.759864	0.974694	1.34771	SLCO1B1	12895	ref|NM_006446|ens|ENST00000256958|gb|AF205071|gb|AJ132573	chr12:21283727-21283786	11762	A_23_P128254	NM_006446	Homo sapiens solute carrier organic anion transporter family, member 1B1 (SLCO1B1), mRNA [NM_006446]
0.702029	0.46463	1.54297	1.19668	1.01414	1.34467	AL050042	12790	gb|AL050042|thc|NP1168664	chr10:10589952-10590011	11725	A_32_P752261	AL050042	Homo sapiens mRNA; cDNA DKFZp566L0824 (from clone DKFZp566L0824) [AL050042]
0.750024	0.668849	3.29828	0.843119	1.32014	1.34362	BC030522	2833	gb|BC030522	chr15:43219439-43219380	2412	A_32_P483999	BC030522	Homo sapiens cDNA clone IMAGE:5206951, partial cds. [BC030522]
0.68579	0.957907	7.92899	0.839726	0.979901	1.3433	SULT2A1	26254	ref|NM_003167|ens|ENST00000222002|gb|L20000|gb|U08025	chr19:53077203-53074191	24076	A_24_P224684	NM_003167	Homo sapiens sulfotransferase family, cytosolic, 2A, dehydroepiandrosterone (DHEA)-preferring, member 1 (SULT2A1), mRNA [NM_003167]
0.917689	0.980632	3.70938	1.25327	1.13116	1.33818	TTTY8	8429	ref|NR_001533|gb|BC026100|ens|ENST00000328819|ens|ENST00000329684	chrY:6384943-6384407	7637	A_23_P45592	NR_001533	Homo sapiens testis-specific transcript, Y-linked 8 (TTTY8) on chromosome Y [NR_001533]
1.18089	1.3051	2.80638	0.993132	1.19572	1.33524	ABCB9	18841	ref|NM_019625|ref|NM_019624|ref|NM_203445|ref|NM_203444	chr12:121944744-121941742	17209	A_24_P312895	NM_019625	Homo sapiens ATP-binding cassette, sub-family B (MDR/TAP), member 9 (ABCB9), transcript variant 1, mRNA [NM_019625]
0.759254	0.543758	2.21265	0.986081	1.01931	1.33438	X58809	44229	gb|X58809|gb|L06890|gb|M73466|gb|AY124787	chr7:141481654-141481713	40369	A_24_P529627	X58809	Human mRNA for T-cell receptor V beta gene segment V-beta-13, clone IGRb14. [X58809]
1.00022	1.04426	2.16651	1.06584	1.00607	1.32753	KIAA1324L	36288	ref|NM_152748|ens|ENST00000297222|ens|ENST00000335407|gb|AK055902	chr7:86154243-86154184	33277	A_23_P320242	NM_152748	Homo sapiens KIAA1324-like (KIAA1324L), mRNA [NM_152748]
0.889036	1.0018	2.27647	0.784559	1.05356	1.32596	USP29	36072	ref|NM_020903|ens|ENST00000254181|gb|AF229438|thc|THC2241850	chr19:62334710-62334769	33041	A_23_P78504	NM_020903	Homo sapiens ubiquitin specific peptidase 29 (USP29), mRNA [NM_020903]
1.04911	1.15258	1.70628	1.08701	2.5146	1.32376	LDHC	15727	ref|NM_002301|ref|NM_017448|gb|AY286300|ens|ENST00000280704	chr11:18429108-18429167	14294	A_23_P53039	NM_002301	Homo sapiens lactate dehydrogenase C (LDHC), transcript variant 1, mRNA [NM_002301]
0.448097	0.456353	1.11192	1.06747	1.02623	1.31792	FLJ35848	8023	ref|NM_001033659|ens|ENST00000359945|ens|ENST00000315313|gb|AK093167	chr17:40100994-40101053	7355	A_24_P238257	NM_001033659	Homo sapiens hypothetical protein FLJ35848 (FLJ35848), mRNA [NM_001033659]
1.2951	1.36966	1.73849	0.388257	0.863353	1.31665	BC047014	36359	gb|BC047014|gb|BC037580|thc|THC2272447	chr21:36426007-36425948	33253	A_32_P41106	BC047014	Homo sapiens, clone IMAGE:5197279, mRNA. [BC047014]
0.931385	1.04187	1.4441	0.483689	0.744869	1.31285	A_24_P893668	38392		chr22:031231350-031231409	35113	A_24_P893668	A_24_P893668	Unknown
1.22386	1.07852	0.35572	0.952434	1.16935	1.31152	THC2408868	40573	thc|THC2408868	chr2:28397235-28397294	37064	A_32_P187304	THC2408868	Q26195 (Q26195) Pva1 protein, partial (16%) [THC2408868]
0.924429	1.01801	3.15696	0.944522	1.10673	1.31025	AK021785	1756	gb|AK021785|thc|THC2337873	chr11:15944954-15944895	1522	A_24_P912021	AK021785	Homo sapiens cDNA FLJ11723 fis, clone HEMBA1005314. [AK021785]
1.3926	0.877458	4.77961	0.655516	0.744462	1.30841	INSM1	11656	ref|NM_002196|ens|ENST00000377286|ens|ENST00000310227|gb|M93119	chr20:20299123-20299182	10593	A_23_P109184	NM_002196	Homo sapiens insulinoma-associated 1 (INSM1), mRNA [NM_002196]
0.979516	0.856379	2.1813	0.470463	1.16913	1.30029	MYO1D	36788	ref|NM_015194|ens|ENST00000318217|gb|BC030602|gb|AK127942	chr17:28116180-28116121	33713	A_24_P119609	NM_015194	Homo sapiens myosin ID (MYO1D), mRNA [NM_015194]
1.01712	0.852127	0.379197	0.885085	0.637063	1.2981	KIAA0485	33271	gb|AB007954|thc|THC2438440	chr1:61309179-61309238	30407	A_24_P762886	AB007954	Homo sapiens mRNA, chromosome 1 specific transcript KIAA0485. [AB007954]
0.478828	0.531318	0.783466	1.30221	1.34885	1.29737	AK123703	20254	gb|AK123703|gb|XM_933124|ref|XM_945019|thc|THC2406067	chr1:113453328-113453269	18535	A_32_P9151	AK123703	Homo sapiens cDNA FLJ41709 fis, clone HLUNG2010845. [AK123703]
0.570146	0.913435	2.47166	0.9725	1.12151	1.29719	WNT2	1629	ref|NM_003391|ens|ENST00000265441|gb|X07876|gb|BC029854	chr7:116511395-116511336	1291	A_23_P59807	NM_003391	Homo sapiens wingless-type MMTV integration site family member 2 (WNT2), mRNA [NM_003391]
1.02943	1.06947	0.405082	1.0754	1.03855	1.29703	A_24_P922401	2913		chr11:050141232-050141173	2561	A_24_P922401	A_24_P922401	Unknown
1.06872	0.959161	0.243502	1.2083	1.27425	1.29422	ITGB3	10046	ref|NM_000212|ens|ENST00000262017|gb|M20311|gb|M35999	chr17:42743726-42743785	5589	A_23_P38519	NM_000212	Homo sapiens integrin, beta 3 (platelet glycoprotein IIIa, antigen CD61) (ITGB3), mRNA [NM_000212]
0.483231	0.6937	1.73507	0.91139	0.990717	1.29354	ZNF471	42462	gb|AB037817|gb|BG743835|thc|THC2262103|thc|THC2375470	chr19:61732391-61732450	38811	A_32_P45351	AB037817	Homo sapiens mRNA for KIAA1396 protein, partial cds. [AB037817]
0.728415	0.725738	0.33933	1.07759	1.04273	1.28889	A_24_P922314	2907		chr1:194281921-194281980	2550	A_24_P922314	A_24_P922314	Unknown
0.884889	0.810787	11.9825	0.989695	1.12518	1.28869	AK021531	21754	gb|AK021531|gb|BX649097|thc|THC2312862	chr2:189668327-189668386	19884	A_24_P503729	AK021531	Homo sapiens cDNA FLJ11469 fis, clone HEMBA1001658. [AK021531]
0.876442	1.07281	2.59226	0.88523	0.997886	1.28742	CCR8	29465	ref|NM_005201|gb|BC107152|gb|BC074743|ens|ENST00000326306	chr3:39349772-39349831	27014	A_23_P69012	NM_005201	Homo sapiens chemokine (C-C motif) receptor 8 (CCR8), mRNA [NM_005201]
0.508193	0.494834	1.15224	1.11632	1.06639	1.28688	C1QL3	5561	ref|NM_001010908|ens|ENST00000298943|ens|ENST00000327571	chr10:16595998-16595939	4998	A_23_P1186	NM_001010908	Homo sapiens complement component 1, q subcomponent-like 3 (C1QL3), mRNA [NM_001010908]
1.13407	0.477415	0.449395	0.888208	0.961125	1.27964	RFXAP	38442	ref|NM_000538|ens|ENST00000255476|ens|ENST00000379830|gb|BC026088	chr13:36300541-36300600	35201	A_23_P315789	NM_000538	Homo sapiens regulatory factor X-associated protein (RFXAP), mRNA [NM_000538]
0.93788	0.96363	3.27072	0.841323	1.27215	1.27356	DNAJC14	3942	ref|NM_032364|gb|AY188447|ens|ENST00000317269|ens|ENST00000357606	chr12:54508214-54508155	3548	A_24_P324368	NM_032364	Homo sapiens DnaJ (Hsp40) homolog, subfamily C, member 14 (DNAJC14), mRNA [NM_032364]
0.978518	0.898571	0.405726	0.855763	1.02964	1.27332	A_24_P409933	2755		chr10:127951672-127951731	2424	A_24_P409933	A_24_P409933	Unknown
0.744267	0.510374	0.363015	1.02971	0.971684	1.27231	TM7SF4	31646	ref|NM_030788|ens|ENST00000297581|gb|AK095417|gb|AF305068	chr8:105437807-105437866	28990	A_23_P43107	NM_030788	Homo sapiens transmembrane 7 superfamily member 4 (TM7SF4), mRNA [NM_030788]
0.590104	0.661671	2.02785	1.07485	0.872043	1.26378	KCNA3	13156	ref|NM_002232|gb|M85217|thc|THC2261283	chr1:110926710-110926651	12096	A_23_P201138	NM_002232	Homo sapiens potassium voltage-gated channel, shaker-related subfamily, member 3 (KCNA3), mRNA [NM_002232]
0.618988	0.437569	1.00216	1.56744	1.93657	1.26172	FLJ34077	42091	gb|BC003519|thc|THC2423342	chr10:97623355-97623296	38446	A_24_P175589	BC003519	Homo sapiens weakly similar to zinc finger protein 195, mRNA (cDNA clone IMAGE:3606289), partial cds. [BC003519]
0.68805	0.438188	1.32612	1.14582	1.23825	1.26158	THC2319814	28248	thc|THC2319814	chr1:69731164-69731223	25884	A_32_P126183	THC2319814	Unknown
0.663459	0.698299	3.65127	1.0577	1.00316	1.26069	A_24_P298143	27623		chr7:078588688-078588624	25355	A_24_P298143	A_24_P298143	Unknown
1.00693	1.02997	3.98776	0.90161	1.15867	1.25988	INDOL1	36355	gb|AK128691|gb|AK092502|thc|THC2405343	chr8:39992849-39992908	33245	A_24_P12690	AK128691	Homo sapiens cDNA FLJ46858 fis, clone UTERU3010604, moderately similar to Indoleamine 2,3-dioxygenase (EC 1.13.11.42). [AK128691]
0.993997	0.974028	2.35899	1.0293	1.057	1.25986	BC066878	37554	gb|BC066878|ens|ENST00000376892|thc|NP511511|thc|THC2367478	chr19:55954050-55954109	34339	A_32_P410272	BC066878	Homo sapiens cDNA clone IMAGE:6971743, partial cds. [BC066878]
0.421732	0.484488	0.609314	1.05423	1.01102	1.25725	OR10R2	19057	ref|NM_001004472|ens|ENST00000368152|ens|ENST00000362060	chr1:155263347-155263406	17450	A_23_P705	NM_001004472	Homo sapiens olfactory receptor, family 10, subfamily R, member 2 (OR10R2), mRNA [NM_001004472]
0.989715	0.868842	0.4105	0.86598	1.20279	1.25576	MT1E	34687	ref|NM_175617|gb|AF495759|ens|ENST00000330439|ens|ENST00000306061	chr16:55218354-55218413	31752	A_23_P206724	NM_175617	Homo sapiens metallothionein 1E (functional) (MT1E), mRNA [NM_175617]
0.669859	0.45816	1.21462	1.30902	1.01695	1.25287	DEFB127	21442	ref|NM_139074|ens|ENST00000382388|ens|ENST00000202526|gb|AY358796	chr20:87679-87738	19625	A_23_P385843	NM_139074	Homo sapiens defensin, beta 127 (DEFB127), mRNA [NM_139074]
0.987424	0.961802	0.33423	0.994107	0.814704	1.2468	AK124256	11151	gb|AK124256|gb|BX537900|gb|BC040180|gb|BX537518	chr8:65458281-65458340	10137	A_32_P214020	AK124256	Homo sapiens cDNA FLJ42262 fis, clone TKIDN2013134. [AK124256]
0.925233	1.36813	3.51158	0.837038	0.940963	1.24262	ENST00000244062	36950	ens|ENST00000244062|ens|ENST00000371167|thc|NP423203	chr20:56227050-56226991	33857	A_23_P131875	ENST00000244062	GB|NM_080674.1|NP_542405.1 chromosome 20 open reading frame 86 [Homo sapiens] [NP423203]
0.453288	0.594028	0.625221	0.865789	0.880241	1.24124	ID1	37294	ref|NM_002165|ref|NM_181353|ens|ENST00000376105|ens|ENST00000376112	chr20:29657819-29657878	34174	A_23_P252306	NM_002165	Homo sapiens inhibitor of DNA binding 1, dominant negative helix-loop-helix protein (ID1), transcript variant 1, mRNA [NM_002165]
1.65544	1.53613	5.74101	1.23521	1.0011	1.23685	C9orf65	23630	ref|NM_138818|ens|ENST00000376710|ens|ENST00000286521|gb|BC019095	chr9:76667997-76667938	21619	A_23_P326913	NM_138818	Homo sapiens chromosome 9 open reading frame 65 (C9orf65), mRNA [NM_138818]
0.755421	0.39256	1.41602	0.984312	1.98645	1.2367	STS-1	36160	ref|NM_032873|ens|ENST00000284273|gb|AB075839|gb|AK092011	chr11:122187745-122187804	33047	A_24_P192933	NM_032873	Homo sapiens Cbl-interacting protein Sts-1 (STS-1), mRNA [NM_032873]
0.993415	0.913138	2.82385	0.841972	0.712859	1.23275	STXBP4	23629	ref|NM_178509|ens|ENST00000376352|gb|AK122865|gb|CR590425	chr17:50595763-50595822	21618	A_32_P90483	NM_178509	Homo sapiens syntaxin binding protein 4 (STXBP4), mRNA [NM_178509]
1.17259	1.28747	0.485391	0.884661	0.859137	1.22816	NP102221	25295	thc|NP102221		23100	A_24_P712198	NP102221	GB|AJ012680.1|CAA10122.1 hypothetical protein [NP102221]
0.642798	0.438194	1.50379	1.07585	1.04299	1.21875	GPR158	1121	ref|NM_020752|ens|ENST00000376351|gb|AB032962|thc|THC2438780	chr10:25931014-25931073	843	A_24_P349117	NM_020752	Homo sapiens G protein-coupled receptor 158 (GPR158), mRNA [NM_020752]
1.46595	1.15796	0.272646	0.91833	0.809587	1.21775	A_32_P18300	43107		chr12:044415783-044415842	39353	A_32_P18300	A_32_P18300	Unknown
0.943682	1.06508	2.4692	0.684887	1.03824	1.21277	A_24_P940763	37215		chr11:119593858-119593799	34033	A_24_P940763	A_24_P940763	Unknown
0.989986	1.1811	2.6237	0.926098	1.02926	1.20672	A_24_P273004	25424		chr4:083554902-083554961	23180	A_24_P273004	A_24_P273004	Unknown
1.12526	0.921598	0.456916	0.934945	1.11478	1.20108	THC2269397	15767	thc|THC2269397	chr19:32989991-32990050	14367	A_24_P592060	THC2269397	Unknown
0.940577	0.614717	0.199406	1.29199	0.896487	1.19968	BC021996	2820	gb|BC021996|ref|XM_937280|thc|THC2372657|thc|THC2372658	chr6:068647882-068647823	2386	A_23_P258666	BC021996	Homo sapiens, clone IMAGE:4132557, mRNA. [BC021996]
1.16758	1.35575	0.175077	1.05256	0.7864	1.19568	OR4N4	1454	ref|NM_001005241|gb|AK097598|gb|BX117400|ens|ENST00000328795	chr15:19884523-19884582	1128	A_23_P88643	NM_001005241	Homo sapiens olfactory receptor, family 4, subfamily N, member 4 (OR4N4), mRNA [NM_001005241]
1.27357	1.04351	0.586578	0.459293	0.671884	1.19202	TCTE3	30413	ref|NM_174910|ens|ENST00000366774|ens|ENST00000330245|gb|BC113639	chr6:169969111-169961988	27810	A_32_P38283	NM_174910	Homo sapiens t-complex-associated-testis-expressed 3 (TCTE3), mRNA [NM_174910]
0.771899	1.05661	0.339009	0.939363	1.1574	1.17811	CD247	4197	ref|NM_198053|ref|NM_000734|ens|ENST00000362089|ens|ENST00000367861	chr1:164131868-164131809	3712	A_23_P34676	NM_198053	Homo sapiens CD247 molecule (CD247), transcript variant 1, mRNA [NM_198053]
0.590301	0.770527	2.39666	1.17338	1.02903	1.17128	CMTM2	1214	ref|NM_144673|gb|AY862139|ens|ENST00000268595|ens|ENST00000379486	chr16:65179340-65179399	1005	A_23_P152234	NM_144673	Homo sapiens CKLF-like MARVEL transmembrane domain containing 2 (CMTM2), mRNA [NM_144673]
0.588791	0.676271	0.23196	1.07078	1.03028	1.16918	C21orf116	5302	gb|AF130090|ens|ENST00000355858|thc|THC2297427	chr21:15346449-15346508	4830	A_32_P186832	AF130090	Homo sapiens clone FLB9530 PRO2574 mRNA, complete cds. [AF130090]
0.932333	0.956906	2.73008	1.03581	0.947202	1.16671	KIAA1984	21839	gb|AB075864|gb|BC007542|ens|ENST00000338005|thc|THC2284584	chr9:136979977-136980036	20038	A_24_P278234	AB075864	Homo sapiens mRNA for KIAA1984 protein. [AB075864]
1.10336	1.8159	2.02088	1.08569	1.97434	1.1649	GPR146	26365	ref|NM_138445|ens|ENST00000297468|gb|CR605880|gb|CR619529	chr7:871798-871857	24126	A_23_P20035	NM_138445	Homo sapiens G protein-coupled receptor 146 (GPR146), mRNA [NM_138445]
0.976719	1.19812	3.35552	0.92095	0.964234	1.16187	SERPING1	467	ref|NM_000062|ref|NM_001032295|gb|CR600380|ens|ENST00000278407	chr11:57130467-57130526	325	A_23_P139123	NM_000062	Homo sapiens serpin peptidase inhibitor, clade G (C1 inhibitor), member 1, (angioedema, hereditary) (SERPING1), transcript variant 1, mRNA [NM_000062]
1.0433	0.90781	2.41007	0.922337	1.082	1.15786	C4orf8	31347	ref|NM_003704|gb|AB000460|gb|AB000461|ens|ENST00000324666	chr4:2770717-2770776	28752	A_23_P121506	NM_003704	Homo sapiens chromosome 4 open reading frame 8 (C4orf8), mRNA [NM_003704]
1.0598	0.975634	0.332809	1.20393	0.955729	1.15785	THC2416690	10568	thc|THC2416690	chr14:73306451-73306392	9696	A_32_P125568	THC2416690	Q9EQG5 (Q9EQG5) Nedd4-binding brain specific protein BEAN (Fragment), partial (5%) [THC2416690]
1.2529	0.931348	0.395164	0.933393	0.914004	1.15772	A_32_P9337	11260		chr7:020227773-020227714	10341	A_32_P9337	A_32_P9337	Unknown
1.09589	1.04973	0.469673	2.67093	1.3147	1.15768	C12orf27	43452	gb|AK096009|thc|THC2250793	chr12:119870857-119870798	39649	A_24_P314515	AK096009	Homo sapiens cDNA FLJ38690 fis, clone KIDNE2001373. [AK096009]
0.820115	0.868865	1.27701	1.59868	3.14056	1.15148	C14orf145	15432	gb|BC036939|thc|THC2283291|thc|THC2321421	chr14:80366969-80366910	14071	A_24_P41936	BC036939	Homo sapiens chromosome 14 open reading frame 145, mRNA (cDNA clone IMAGE:5402686), partial cds. [BC036939]
0.866089	1.08962	0.703489	0.528465	0.319125	1.14804	THC2282016	37086	thc|THC2282016	chr1:68233071-68233012	33954	A_32_P86436	THC2282016	Unknown
0.351936	0.438732	2.11994	0.924431	0.96552	1.14795	AK000992	7421	gb|AK000992|gb|BC071648|thc|THC2338430	chr1:142083809-142083868	6715	A_32_P29083	AK000992	Homo sapiens cDNA FLJ10130 fis, clone HEMBA1003035. [AK000992]
1.02247	0.736812	0.303559	1.12974	0.871058	1.14501	A_32_P100475	7234		chr9:044173616-044173557	6530	A_32_P100475	A_32_P100475	Unknown
0.93066	1.15379	2.24676	0.483508	0.536857	1.14366	SOX5	35314	ref|NM_152989|ref|NM_006940|ref|NM_178010|gb|AB081588	chr12:23578456-23578397	32274	A_23_P87952	NM_152989	Homo sapiens SRY (sex determining region Y)-box 5 (SOX5), transcript variant 2, mRNA [NM_152989]
0.893174	0.922391	0.396003	1.17018	1.23871	1.14077	S72478	28274	gb|S72478|thc|NP078787	chr9:130759721-130759780	25930	A_24_P922271	S72478	BCR...ABL {b3/a3 junction, translocation breakpoint} [human, Japanese CML patient 1 and ALL patient 2, peripheral blood, mononuclear cells, mRNA Mutant, 3 genes, 140 nt]. [S72478]
0.646724	0.440515	0.358937	0.934983	0.825969	1.13897	ZNF225	37317	ref|NM_013362|ens|ENST00000262894|gb|AK223477|gb|BC108912	chr19:49328223-49328282	34063	A_23_P164674	NM_013362	Homo sapiens zinc finger protein 225 (ZNF225), mRNA [NM_013362]
0.813658	0.794205	2.81082	1.12608	0.999231	1.13782	THC2346010	26258	thc|THC2346010	chr2:043883299-043883240	24083	A_24_P664576	THC2346010	Unknown
1.00017	1.02177	0.414758	1.37213	1.39841	1.13681	RIMS1	8407	ref|NM_014989|gb|AB051866|ens|ENST00000264839|ens|ENST00000350827	chr6:73165437-73165496	7747	A_23_P432110	NM_014989	Homo sapiens regulating synaptic membrane exocytosis 1 (RIMS1), mRNA [NM_014989]
0.821524	0.812952	5.36226	1.09802	1.07381	1.13649	THC2411387	6638	thc|THC2411387	chr7:138510134-138510193	6057	A_23_P71188	THC2411387	ALU8_HUMAN (P39195) Alu subfamily SX sequence contamination warning entry, partial (9%) [THC2411387]
0.577948	0.937406	3.02709	1.07779	0.959583	1.13254	THC2367766	28557	thc|THC2367766|gb|BE836206|gb|R01359|gb|BE007584	chr18:54217555-54217496	26136	A_32_P132060	THC2367766	BE836206 PM3-FN0058-070600-001-d12 FN0058 Homo sapiens cDNA, mRNA sequence [BE836206]
0.899287	0.849542	2.9034	0.829542	1.81996	1.12876	THC2314276	1855	thc|THC2314276	chr1:10353553-10353611	1550	A_32_P13202	THC2314276	A40201 artifact-warning sequence (translated ALU class A) - human {Homo sapiens;} , partial (9%) [THC2314276]
0.462312	0.414051	1.62452	0.833741	0.777074	1.1242	DLX2	24201	ref|NM_004405|ens|ENST00000234198|gb|BC032558|gb|CR592469	chr2:172790064-172790005	22193	A_24_P45980	NM_004405	Homo sapiens distal-less homeobox 2 (DLX2), mRNA [NM_004405]
1.13972	1.06433	2.50394	0.516115	0.77432	1.12201	P2RY12	34735	ref|NM_022788|ref|NM_176876|ens|ENST00000302632|gb|AB052684	chr3:152538491-152538432	31835	A_23_P143902	NM_022788	Homo sapiens purinergic receptor P2Y, G-protein coupled, 12 (P2RY12), transcript variant 1, mRNA [NM_022788]
0.673317	0.951459	6.06526	1.24543	0.984481	1.12171	FLJ30719	19196	gb|AK055281|ref|XR_000882|ref|XR_001310|thc|THC2253760	chr11:124815705-124815646	17549	A_23_P309250	AK055281	Homo sapiens cDNA FLJ30719 fis, clone FCBBF2001718. [AK055281]
1.12444	1.12192	0.898497	1.31918	2.4038	1.12167	NDST1	42758	ref|NM_001543|ens|ENST00000261797|gb|U36600|gb|U17970	chr5:149909454-149909513	39038	A_23_P30429	NM_001543	Homo sapiens N-deacetylase/N-sulfotransferase (heparan glucosaminyl) 1 (NDST1), mRNA [NM_001543]
1.06916	1.12423	2.22154	0.877579	0.649774	1.10266	AF070565	31732	gb|AF070565|thc|THC2314173	chrX:67017591-67017532	28993	A_32_P160115	AF070565	Homo sapiens clone 24425 mRNA sequence. [AF070565]
1.14442	1.05567	2.38507	0.928731	1.00068	1.10111	X15667	5324	gb|X15667|thc|THC2264688		4873	A_24_P937039	X15667	Human mRNA for glutathione peroxidase-related protein (GPRP). [X15667]
0.991222	1.14095	3.33979	0.980677	1.05787	1.09263	CCDC28B	38942	ref|NM_024296|gb|BC022848|ens|ENST00000373604|ens|ENST00000354523	chr1:32338668-32338727	35649	A_23_P62764	NM_024296	Homo sapiens coiled-coil domain containing 28B (CCDC28B), mRNA [NM_024296]
0.47909	0.917247	2.1487	0.846122	0.930126	1.09095	A_24_P914075	43390		chr19:015743746-015743687	39694	A_24_P914075	A_24_P914075	Unknown
0.653635	0.886385	0.404693	1.53408	0.496345	1.08954	PGM5	8539	ref|NM_021965|ens|ENST00000377323|ens|ENST00000284507|ens|ENST00000377314	chr9:68328474-68343711	7835	A_23_P10956	NM_021965	Homo sapiens phosphoglucomutase 5 (PGM5), mRNA [NM_021965]
1.72566	1.34897	0.487364	0.890571	0.697745	1.0767	COQ9	2883	gb|AK075438	chr16:56045580-56045639	2507	A_24_P932308	AK075438	Homo sapiens cDNA PSEC0129 fis, clone PLACE1004170. [AK075438]
0.841374	0.866682	2.0624	0.734699	0.952323	1.07036	THC2279275	7572	thc|THC2279275	chr5:122875654-122875713	6841	A_24_P937468	THC2279275	AF049089 casein kinase I gamma 3 {Homo sapiens;} , partial (14%) [THC2279275]
0.895274	1.05474	1.39776	0.506561	0.35037	1.05554	XCL1	39573	ref|NM_002995|ref|NM_003175|ens|ENST00000367818|ens|ENST00000367819	chr1:165282182-165282241	36170	A_24_P45476	NM_002995	Homo sapiens chemokine (C motif) ligand 1 (XCL1), mRNA [NM_002995]
0.898532	0.835165	3.61985	1.06516	1.00504	1.04193	APBB1IP	3144	ref|NM_019043|ens|ENST00000316704|ens|ENST00000376236|gb|AB085852	chr10:26896525-26896584	2838	A_23_P401700	NM_019043	Homo sapiens amyloid beta (A4) precursor protein-binding, family B, member 1 interacting protein (APBB1IP), mRNA [NM_019043]
0.753437	1.18439	2.37602	1.19565	1.01318	1.0267	ENST00000349097	39743	ens|ENST00000349097|ens|ENST00000375434|gb|AB051547|gb|BC051027	chr9:93160133-93160192	36322	A_24_P942600	ENST00000349097	Homo sapiens mRNA for KIAA1760 protein, partial cds. [AB051547]
1.00688	0.759476	0.312855	1.07381	1.21758	1.0229	CD33	4858	ref|NM_001772|ens|ENST00000262262|gb|AY162464|gb|CR592075	chr19:56434663-56434722	4313	A_24_P301655	NM_001772	Homo sapiens CD33 molecule (CD33), mRNA [NM_001772]
0.603158	0.874163	2.74278	0.812072	1.01313	1.01262	THC2380237	37013	thc|THC2380237	chr2:88583872-88583813	33819	A_32_P35205	THC2380237	Unknown
1.2746	1.09769	0.427169	1.04222	1.10928	0.987972	BC047753	14908	gb|BC047753|gb|BC044214|ref|XM_374461|thc|THC2266773	chr7:74597659-74597600	13592	A_24_P889980	BC047753	Homo sapiens, Similar to PMS2 postmeiotic segregation increased 2 (S. cerevisiae), clone IMAGE:6193449, mRNA. [BC047753]
0.884945	0.916859	0.170816	0.874472	0.857833	0.985505	TMC1	1370	ref|NM_138691|ens|ENST00000297784|ens|ENST00000340019|gb|BC114449	chr9:72680431-72680490	1129	A_23_P322735	NM_138691	Homo sapiens transmembrane channel-like 1 (TMC1), mRNA [NM_138691]
0.887071	0.847284	1.7251	0.493623	0.797555	0.983203	U92981	35998	gb|U92981|thc|THC2403669	chr2:20799884-20799943	32905	A_32_P129265	U92981	Homo sapiens clone DT1P1B6 mRNA, CAG repeat region. [U92981]
0.940602	0.945772	2.03324	1.04897	1.11116	0.981976	A_32_P208713	22001		chr19:023311797-023311856	20184	A_32_P208713	A_32_P208713	Unknown
1.04711	1.0955	1.24867	0.335015	0.205123	0.980543	RAXLX	36760	ref|NM_001008494|gb|AK025181|thc|THC2439583	chr22:33807869-33807928	33662	A_32_P217140	NM_001008494	Homo sapiens RAX-like homeobox (RAXLX), mRNA [NM_001008494]
0.973841	1.07146	1.26503	3.24533	1.76963	0.975021	THC2433864	24470	thc|THC2433864	chr10:64665533-64665474	22375	A_32_P195582	THC2433864	Unknown
0.785357	0.702891	3.1324	0.819904	1.00577	0.971617	THC2276996	12055	thc|THC2276996	chr16:24572041-24572100	11008	A_32_P14833	THC2276996	Q98D56 (Q98D56) Mlr4851 protein, partial (10%) [THC2276996]
0.658243	1.05342	2.9701	1.07149	0.838109	0.968423	CD48	38151	ref|NM_001778|ens|ENST00000368046|ens|ENST00000235740|gb|BT019813	chr1:157467814-157467755	34978	A_32_P175934	NM_001778	Homo sapiens CD48 molecule (CD48), mRNA [NM_001778]
0.981565	0.787171	0.276082	1.05137	1.1112	0.967349	KCNAB1	22634	ref|NM_003471|ref|NM_172160|ref|NM_172159|ens|ENST00000302490	chr3:157737301-157737360	20722	A_23_P44494	NM_003471	Homo sapiens potassium voltage-gated channel, shaker-related subfamily, beta member 1 (KCNAB1), transcript variant 2, mRNA [NM_003471]
0.417522	0.710728	1.31038	1.32098	1.02862	0.966584	A_24_P289854	3302		chr11:109666103-109666158	2977	A_24_P289854	A_24_P289854	Unknown
0.987958	0.974928	0.224293	0.952329	0.992591	0.953443	NARG1L	1369	ref|NM_024561|gb|BC028112|ens|ENST00000325763|ens|ENST00000379406	chr13:40839598-40839657	1127	A_32_P156136	NM_024561	Homo sapiens NMDA receptor regulated 1-like (NARG1L), transcript variant 1, mRNA [NM_024561]
0.975084	0.98692	0.231465	0.833543	0.820209	0.952488	A_24_P831005	1540		chr6:154990189-154990130	1282	A_24_P831005	A_24_P831005	Unknown
1.02476	0.946476	2.30655	0.91416	0.990226	0.951917	MRE11A	13428	ref|NM_005590|ref|NM_005591|ens|ENST00000323977|ens|ENST00000323929	chr11:93791118-93791059	12287	A_24_P312671	NM_005590	Homo sapiens MRE11 meiotic recombination 11 homolog A (S. cerevisiae) (MRE11A), transcript variant 2, mRNA [NM_005590]
1.15124	1.0494	3.98621	0.929699	1.14911	0.950959	ENST00000371211	19790	ens|ENST00000371211|thc|THC2382436	chr6:47887414-47887473	18170	A_23_P58934	ENST00000371211	Q7Z603 (Q7Z603) G protein-coupled receptor 136, partial (60%) [THC2382436]
0.92061	1.05005	2.05791	1.0693	1.58159	0.941072	C1orf96	8424	ref|NM_145257|gb|BC060777|gb|AK123465|ens|ENST00000366687	chr1:225767305-225767246	7628	A_23_P366908	NM_145257	Homo sapiens chromosome 1 open reading frame 96 (C1orf96), mRNA [NM_145257]
1.00021	0.981191	0.407646	0.96215	1.04152	0.936786	ANKRD26	3770	ref|NM_014915|ens|ENST00000342931|ens|ENST00000224880|gb|AB028997	chr10:27342020-27341961	3384	A_23_P115597	NM_014915	Homo sapiens ankyrin repeat domain 26 (ANKRD26), mRNA [NM_014915]
0.704168	0.582728	0.607835	1.83523	2.30892	0.936669	CB854194	20323	gb|CB854194	chr17:1554462-1554521	18509	A_24_P924543	CB854194	CB854194 UI-CF-DU1-abc-f-13-0-UI.s1 UI-CF-DU1 Homo sapiens cDNA clone UI-CF-DU1-abc-f-13-0-UI 3', mRNA sequence [CB854194]
0.992609	0.66323	0.152239	0.875175	0.911405	0.929127	MOSPD2	1283	ref|NM_152581|gb|BC030641|gb|CR615328|ens|ENST00000252430	chrX:14696510-14697458	974	A_24_P126093	NM_152581	Homo sapiens motile sperm domain containing 2 (MOSPD2), mRNA [NM_152581]
1.12555	1.10135	3.24669	1.05971	1.36365	0.92455	AW007825	10427	gb|AW007825|gb|BG216932|gb|AW409625|gb|CB528527	chr20:35295903-35295844	9590	A_32_P63643	AW007825	AW007825 wt03f01.x1 NCI_CGAP_Co3 Homo sapiens cDNA clone IMAGE:2506393 3' similar to gb:Y00282 RIBOPHORIN II PRECURSOR (HUMAN);, mRNA sequence [AW007825]
1.10137	1.04184	0.601632	0.671358	0.429191	0.921742	AK124841	2884	gb|AK124841|gb|AL360257|thc|THC2262743	chr15:71814993-71814934	2509	A_24_P778844	AK124841	Homo sapiens cDNA FLJ42851 fis, clone BRHIP2005719. [AK124841]
1.06414	0.841275	0.295198	0.919597	0.979594	0.912216	C20orf23	3084	ref|NM_024704|gb|BC050577|ens|ENST00000354981|ens|ENST00000251847	chr20:16308052-16307993	2723	A_24_P59361	NM_024704	Homo sapiens chromosome 20 open reading frame 23 (C20orf23), mRNA [NM_024704]
1.2481	1.11268	2.17642	0.9263	0.993628	0.907282	PAEP	30072	ref|NM_002571|ref|NM_001018049|gb|J04129|gb|AK094008	chr9:135682036-135682095	27495	A_23_P257129	NM_002571	Homo sapiens progestagen-associated endometrial protein (placental protein 14, pregnancy-associated endometrial alpha-2-globulin, alpha uterine protein) (PAEP), transcript variant 2, mRNA [NM_002571]
0.919602	0.818134	1.42127	0.513786	0.307213	0.898449	DIRAS3	32372	ref|NM_004675|ens|ENST00000370981|ens|ENST00000294603|gb|AK021882	chr1:68224203-68224144	29701	A_23_P149121	NM_004675	Homo sapiens DIRAS family, GTP-binding RAS-like 3 (DIRAS3), mRNA [NM_004675]
0.83048	1.04381	3.48193	0.665352	0.728167	0.897198	AA004800	19395	gb|AA004800|gb|BE075019	chr6:017754043-017754101	17752	A_24_P456043	AA004800	AA004800 zh96b06.s1 Soares_fetal_liver_spleen_1NFLS_S1 Homo sapiens cDNA clone IMAGE:429107 3' similar to contains Alu repetitive element;, mRNA sequence [AA004800]
0.488126	0.984618	0.976179	1.44633	4.79672	0.896359	ENST00000307214	3863	ens|ENST00000307214|ens|ENST00000291129|gb|AK090395|gb|XM_934808	chr7:142862236-142862295	3400	A_24_P237912	ENST00000307214	Homo sapiens mRNA for FLJ00264 protein. [AK090395]
0.925122	1.01264	2.70016	1.29372	0.852355	0.896268	LRRN3	30872	ref|NM_018334|ens|ENST00000308478|gb|CR457397|gb|AY358280	chr7:110358722-110358781	28189	A_23_P31376	NM_018334	Homo sapiens leucine rich repeat neuronal 3 (LRRN3), mRNA [NM_018334]
1.00902	1.00028	2.96414	1.39739	1.62875	0.894393	APOA1	5230	ref|NM_000039|ens|ENST00000375329|ens|ENST00000236850|ens|ENST00000375323	chr11:116212997-116212938	1432	A_23_P203191	NM_000039	Homo sapiens apolipoprotein A-I (APOA1), mRNA [NM_000039]
1.01802	1.06019	2.27399	1.10018	0.936906	0.887729	IL4	7052	ref|NM_000589|ref|NM_172348|ens|ENST00000231449|ens|ENST00000350025	chr5:132043513-132043572	6251	A_23_P213706	NM_000589	Homo sapiens interleukin 4 (IL4), transcript variant 1, mRNA [NM_000589]
1.35056	1.29875	0.459661	0.991718	1.10874	0.886035	BRSK2	6171	ref|NM_003957|gb|AK123356|gb|AK131534|gb|AF533879	chr11:1432316-1432375	5662	A_32_P328725	NM_003957	Homo sapiens BR serine/threonine kinase 2 (BRSK2), mRNA [NM_003957]
1.17613	0.925425	0.433574	1.02316	1.04155	0.880355	ENST00000367866	31538	ens|ENST00000367866|ens|ENST00000367865|ens|ENST00000367862|ens|ENST00000367864	chr1:164127502-164127561	28791	A_32_P142077	ENST00000367866	Unknown
1.19085	1.26458	2.43884	0.971447	0.490392	0.866051	AF290544	17402	gb|AF290544|thc|NP236122		15965	A_24_P702842	AF290544	Homo sapiens aminopeptidase mRNA, partial cds. [AF290544]
1.03067	1.17199	2.87956	0.667736	0.883624	0.865736	CUBN	36018	ref|NM_001081|ens|ENST00000265929|gb|AB209880|gb|AK075228	chr10:16913308-16911038	32944	A_23_P127027	NM_001081	Homo sapiens cubilin (intrinsic factor-cobalamin receptor) (CUBN), mRNA [NM_001081]
0.791717	0.915203	1.49553	0.696353	0.290802	0.853696	CYP4X1	10714	ref|NM_178033|gb|AK131355|gb|BC028102|ens|ENST00000371901	chr1:47228022-47228081	9806	A_24_P293530	NM_178033	Homo sapiens cytochrome P450, family 4, subfamily X, polypeptide 1 (CYP4X1), mRNA [NM_178033]
1.32324	1.3555	4.7766	0.968622	0.997586	0.846014	ENST00000372045	19788	ens|ENST00000372045|gb|CR623913|gb|AK092245|gb|AX810706	chrX:109723424-109723365	18166	A_24_P168925	ENST00000372045	full-length cDNA clone CS0DI016YJ18 of Placenta Cot 25-normalized of Homo sapiens (human). [CR623913]
0.952597	0.798182	0.38641	0.82865	1.13616	0.842453	ZNF697	23099	gb|AK027019|gb|BC063670|gb|XM_371286|ref|XM_939547	chr1:119874495-119874436	21103	A_32_P19716	AK027019	Homo sapiens cDNA: FLJ23366 fis, clone HEP15665. [AK027019]
0.847333	0.800254	2.20165	1.15694	1.01488	0.833001	CNNM2	22778	ref|NM_017649|ref|NM_199076|gb|AK023479|gb|AF216962	chr10:104826772-104826831	20833	A_24_P184154	NM_017649	Homo sapiens cyclin M2 (CNNM2), transcript variant 1, mRNA [NM_017649]
1.10337	1.05879	0.748171	2.18629	1.84305	0.828907	TRHR	30430	ref|NM_003301|ens|ENST00000311762|gb|AY493373|gb|X75071	chr8:110200500-110200559	27841	A_23_P322008	NM_003301	Homo sapiens thyrotropin-releasing hormone receptor (TRHR), mRNA [NM_003301]
1.057	0.830055	2.14851	0.961082	1.74483	0.823259	LOC554206	9863	gb|BC029609|gb|AK097891|ens|ENST00000329698|ref|XR_001382	chr16:24951211-24951270	9027	A_23_P434040	BC029609	Homo sapiens hypothetical LOC554206, mRNA (cDNA clone IMAGE:5302675). [BC029609]
1.07065	0.710334	0.252946	1.17868	0.703548	0.812093	CCR7	2309	ref|NM_001838|ens|ENST00000246657|gb|CR592465|gb|L31581	chr17:35963645-35963586	1907	A_23_P343398	NM_001838	Homo sapiens chemokine (C-C motif) receptor 7 (CCR7), mRNA [NM_001838]
1.08885	0.993592	2.72849	1.03919	1.22442	0.812025	THC2274074	10179	thc|THC2274074	chr9:37895487-37895546	9295	A_32_P11325	THC2274074	O37356 (O37356) Coat protein, partial (10%) [THC2274074]
1.82588	1.51889	3.2689	1.00873	0.991309	0.809019	SYT11	43956	ref|NM_152280|ens|ENST00000368324|ens|ENST00000255057|gb|AK027540	chr1:152663458-152664091	40062	A_23_P12018	NM_152280	Homo sapiens synaptotagmin XI (SYT11), mRNA [NM_152280]
1.46609	1.35433	1.41857	0.42854	0.562047	0.804419	ENST00000308963	15387	ens|ENST00000308963|gb|AK026328|thc|THC2315099	chr11:66499669-66500266	13988	A_24_P392151	ENST00000308963	Homo sapiens cDNA: FLJ22675 fis, clone HSI10553. [AK026328]
1.06069	1.41178	3.87243	1.09001	0.806151	0.800008	MGC12935	20700	gb|BC004565|gb|BC068053|gb|BC079832|thc|THC2341240	chr6:26380825-26380884	18879	A_23_P253762	BC004565	Homo sapiens hypothetical protein MGC12935, mRNA (cDNA clone IMAGE:4309284), partial cds. [BC004565]
0.85569	0.981115	2.68708	1.42528	1.08697	0.794094	ATP4B	38476	ref|NM_000705|ens|ENST00000335288|gb|M75110|gb|BC029059	chr13:113351538-113351479	35262	A_23_P32308	NM_000705	Homo sapiens ATPase, H+/K+ exchanging, beta polypeptide (ATP4B), mRNA [NM_000705]
1.04718	1.2334	3.15287	0.529107	0.778286	0.785336	LOC644242	3698	gb|BC015390|gb|AK123168|ref|XM_927425|ref|XM_939517	chr1:119853510-119853451	3247	A_32_P7146	BC015390	Homo sapiens hypothetical protein LOC644242, mRNA (cDNA clone IMAGE:4403366), partial cds. [BC015390]
1.09116	1.24802	0.439048	1.64784	0.992644	0.777862	ENST00000259289	20253	ens|ENST00000259289|thc|THC2296079	chr10:24810527-24810468	18533	A_24_P229180	ENST00000259289	Unknown
1.13092	0.933558	2.92496	1.19463	0.872428	0.775062	A_24_P924667	13714		chr1:197726687-197726628	12494	A_24_P924667	A_24_P924667	Unknown
1.15572	1.06266	1.69697	0.655034	0.40658	0.77272	USP2	32018	gb|BC041366|gb|BU608016|thc|THC2247635	chr11:118731971-118731912	29362	A_24_P107317	BC041366	Homo sapiens ubiquitin specific peptidase 2, mRNA (cDNA clone MGC:43844 IMAGE:5273400), complete cds. [BC041366]
1.18738	0.835036	0.292472	1.1394	1.09248	0.77126	BG571083	1033	gb|BG571083	chr16:28072841-28072900	836	A_32_P197333	BG571083	BG571083 602591689F1 NIH_MGC_79 Homo sapiens cDNA clone IMAGE:4713911 5', mRNA sequence [BG571083]
0.958059	1.14165	0.327142	1.2595	1.30432	0.770262	TRDN	22362	ref|NM_006073|ens|ENST00000361029|ens|ENST00000334268|gb|U18985	chr6:123586956-123581581	20374	A_23_P42548	NM_006073	Homo sapiens triadin (TRDN), mRNA [NM_006073]
0.378998	0.451002	0.96018	0.79869	0.6307	0.76629	ID2	10231	ref|NM_002166|ref|NM_001039082|ens|ENST00000234091|gb|M96843	chr2:8774880-8774939	9389	A_32_P69368	NM_002166	Homo sapiens inhibitor of DNA binding 2, dominant negative helix-loop-helix protein (ID2), mRNA [NM_002166]
0.834646	0.953708	0.368877	1.71204	1.09151	0.764107	SPATA16	21449	ref|NM_031955|ens|ENST00000351008|gb|AK093041|gb|AX747878	chr3:174089949-174089890	19638	A_23_P6722	NM_031955	Homo sapiens spermatogenesis associated 16 (SPATA16), mRNA [NM_031955]
0.997563	1.06387	0.416452	0.934459	1.10071	0.761932	KERA	3373	ref|NM_007035|ens|ENST00000266719|gb|AF205403|gb|AF063301	chr12:89947671-89947612	2951	A_24_P261750	NM_007035	Homo sapiens keratocan (KERA), mRNA [NM_007035]
0.83369	0.781682	1.2576	0.603839	0.286715	0.745528	AK125540	33193	gb|AK125540|gb|BX537512|thc|THC2438055	chr14:72102497-72102556	30419	A_32_P126557	AK125540	Homo sapiens cDNA FLJ43552 fis, clone PROST2017972. [AK125540]
0.403166	0.463222	1.8391	1.31264	0.994152	0.739089	ARSD	11640	ref|NM_009589|ens|ENST00000217890|ens|ENST00000381146|gb|AF160499	chrX:2826000-2825941	10720	A_23_P357760	NM_009589	Homo sapiens arylsulfatase D (ARSD), transcript variant 2, mRNA [NM_009589]
0.906729	1.09421	2.87286	1.62985	1.37712	0.738481	U80747	16964	gb|U80747|thc|THC2240932	chr4:141168149-141168090	15477	A_24_P50208	U80747	Homo sapiens CAGH3 mRNA, complete cds. [U80747]
0.90068	0.778677	0.402589	0.968747	1.06352	0.732281	C17orf85	37903	ref|NM_018553|ens|ENST00000158149|gb|BC010707|gb|AK125048	chr17:3666285-3666226	34675	A_24_P176572	NM_018553	Homo sapiens chromosome 17 open reading frame 85 (C17orf85), mRNA [NM_018553]
1.14546	0.920033	2.39864	0.887721	0.941618	0.72334	PRKAR2A	28460	ref|NM_004157|ens|ENST00000265563|gb|BT007225|gb|X14968	chr3:48764118-48764059	26113	A_23_P22214	NM_004157	Homo sapiens protein kinase, cAMP-dependent, regulatory, type II, alpha (PRKAR2A), mRNA [NM_004157]
1.19842	1.19511	0.637177	2.27291	1.5538	0.720921	PTPRT	5512	ref|NM_133170|ref|NM_007050|gb|AB006621|ens|ENST00000373198	chr20:40135221-40135162	5067	A_23_P135576	NM_133170	Homo sapiens protein tyrosine phosphatase, receptor type, T (PTPRT), transcript variant 1, mRNA [NM_133170]
0.981007	0.998029	3.35442	0.792243	0.659693	0.715696	VCX3A	20117	ref|NM_016379|ref|NM_013452|ref|NM_001001888|gb|BC098143	chrX:6311736-6311677	18439	A_24_P23979	NM_016379	Homo sapiens variable charge, X-linked 3A (VCX3A), mRNA [NM_016379]
1.20608	1.15999	0.367399	1.32496	1.20834	0.714916	KIAA0251	38863	gb|BC033748|thc|THC2240980	chr16:15030693-15030752	35506	A_23_P391583	BC033748	Homo sapiens KIAA0251 protein, mRNA (cDNA clone IMAGE:5196034), complete cds. [BC033748]
1.18767	1.04648	2.52507	1.01625	1.18423	0.707802	MGC26744	9078	ref|NM_144645|ens|ENST00000295898|gb|BC016746|thc|THC2263458	chr4:88166591-88166532	8368	A_23_P377339	NM_144645	Homo sapiens hypothetical protein MGC26744 (MGC26744), mRNA [NM_144645]
0.86861	1.07842	0.922247	0.296385	0.125485	0.706022	OLFM4	20713	ref|NM_006418|gb|AY358567|ens|ENST00000219022|ens|ENST00000377937	chr13:52524096-52524155	18903	A_24_P181254	NM_006418	Homo sapiens olfactomedin 4 (OLFM4), mRNA [NM_006418]
1.06027	1.23584	2.62124	1.31981	0.925186	0.705097	SLC22A8	2099	ref|NM_004254|ens|ENST00000336232|gb|AK123243|gb|AB042505	chr11:62517208-62517149	1836	A_24_P304311	NM_004254	Homo sapiens solute carrier family 22 (organic anion transporter), member 8 (SLC22A8), mRNA [NM_004254]
0.707816	0.686147	3.84814	0.502139	0.363984	0.704711	THC2313300	19538	thc|THC2313300	chr11:110667145-110667086	17861	A_32_P152986	THC2313300	ALU1_HUMAN (P39188) Alu subfamily J sequence contamination warning entry, partial (6%) [THC2313300]
0.983183	0.879829	2.49654	0.947546	0.772776	0.695633	BCAP29	31914	ref|NM_001008407|ens|ENST00000379121|gb|CR596696|thc|THC2439451	chr7:106864971-106865030	29171	A_32_P150735	NM_001008407	Homo sapiens B-cell receptor-associated protein 29 (BCAP29), transcript variant 4, mRNA [NM_001008407]
0.964213	0.80943	2.63501	1.07976	1.36551	0.690539	ENST00000251847	29690	ens|ENST00000251847|ens|ENST00000377980|gb|AB046810|thc|THC2341157	chr20:16295819-16295760	27118	A_23_P28906	ENST00000251847	Homo sapiens mRNA for KIAA1590 protein, partial cds. [AB046810]
1.02465	1.16554	2.45916	1.04374	1.19073	0.687301	C1orf114	2937	ref|NM_021179|gb|CR599271|ens|ENST00000367806|ens|ENST00000236135	chr1:166122355-166122296	2606	A_23_P468	NM_021179	Homo sapiens chromosome 1 open reading frame 114 (C1orf114), mRNA [NM_021179]
1.15369	1.27274	0.29419	0.7908	0.686503	0.687221	THC2317058	7965	thc|THC2317058	chr9:45320594-45320535	7250	A_32_P35486	THC2317058	Unknown
0.991084	1.13997	1.4465	0.55734	0.391225	0.676094	A_24_P234871	1575		chr5:153780682-153780741	1348	A_24_P234871	A_24_P234871	Unknown
1.09411	0.9889	2.28998	0.940379	0.769133	0.669121	GYPB	12833	ref|NM_002100|gb|S77893|ens|ENST00000283128|ens|ENST00000283126	chr4:145278187-145276352	11805	A_23_P212854	NM_002100	Homo sapiens glycophorin B (MNS blood group) (GYPB), mRNA [NM_002100]
1.06715	1.12441	2.70091	0.555418	1.13506	0.667083	TGM2	34255	ref|NM_198951|gb|AF311286|gb|M98478|gb|AL512703	chr20:36199919-36199860	31427	A_24_P923251	NM_198951	Homo sapiens transglutaminase 2 (C polypeptide, protein-glutamine-gamma-glutamyltransferase) (TGM2), transcript variant 2, mRNA [NM_198951]
0.948634	1.16839	2.90438	0.832365	0.649424	0.664738	NRCAM	37216	ref|NM_005010|ref|NM_001037132|ref|NM_001037133|ens|ENST00000351718	chr7:107382186-107382127	34035	A_24_P252364	NM_005010	Homo sapiens neuronal cell adhesion molecule (NRCAM), transcript variant 2, mRNA [NM_005010]
0.650643	0.660281	4.6625	1.00907	0.998637	0.664637	CR613944	30927	gb|CR613944|gb|AK022997|gb|BC041400|thc|THC2278084	chr12:79689089-79689030	28293	A_24_P867201	CR613944	full-length cDNA clone CS0CAP007YK21 of Thymus of Homo sapiens (human). [CR613944]
0.973526	0.977346	2.35285	1.10664	0.883462	0.664495	TRIM65	30474	ref|NM_173547|gb|BC021259|gb|BC006138|ens|ENST00000269383	chr17:71398297-71398238	27918	A_23_P49490	NM_173547	Homo sapiens tripartite motif-containing 65 (TRIM65), mRNA [NM_173547]
1.13141	1.26922	2.73052	1.33305	0.842471	0.663423	C9orf33	21148	gb|AF072164|ens|ENST00000375828|thc|NP083958	chr9:88999190-88999131	19392	A_24_P110625	AF072164	Homo sapiens HSFE-1 mRNA, partial cds. [AF072164]
1.03345	1.04139	1.12149	0.580343	0.29612	0.662413	LOC63928	12952	ref|NM_022097|ens|ENST00000300113|gb|AF146019|thc|THC2249056	chr16:23677645-23677704	11869	A_23_P349463	NM_022097	Homo sapiens hepatocellular carcinoma antigen gene 520 (LOC63928), mRNA [NM_022097]
1.00156	0.938296	2.19964	0.981153	0.846351	0.657984	ERMAP	22588	ref|NM_001017922|ref|NM_018538|ens|ENST00000372517|ens|ENST00000314274	chr1:42979127-42979186	20638	A_24_P105391	NM_001017922	Homo sapiens erythroblast membrane-associated protein (Scianna blood group) (ERMAP), transcript variant 1, mRNA [NM_001017922]
1.02373	1.03981	2.2763	0.984055	0.510873	0.654558	PLXDC1	12517	ref|NM_020405|gb|AK127539|gb|AY704671|gb|AY704670	chr17:34477001-34476942	11388	A_23_P3911	NM_020405	Homo sapiens plexin domain containing 1 (PLXDC1), mRNA [NM_020405]
0.988161	1.02938	2.19115	0.923647	1.11761	0.651147	SIX4	9415	ref|NM_017420|ens|ENST00000381711|ens|ENST00000216513|gb|BC098135	chr14:60250249-60250190	8670	A_23_P326885	NM_017420	Homo sapiens sine oculis homeobox homolog 4 (Drosophila) (SIX4), mRNA [NM_017420]
1.12907	0.930969	2.59162	0.936766	1.17221	0.647802	FLJ40869	25012	ref|NM_182625|gb|BC117204|gb|BC117206|gb|AK131387	chr2:17884708-17884767	22893	A_24_P177585	NM_182625	Homo sapiens hypothetical protein FLJ40869 (FLJ40869), mRNA [NM_182625]
1.02033	1.10187	1.16645	0.812074	0.445155	0.642931	PELI2	36407	ref|NM_021255|gb|AF302502|gb|AL133605|ens|ENST00000267460	chr14:55837219-55837278	33339	A_23_P65532	NM_021255	Homo sapiens pellino homolog 2 (Drosophila) (PELI2), mRNA [NM_021255]
0.895778	0.898008	2.57074	1.35011	1.25933	0.641548	BMPER	22143	ref|NM_133468|ens|ENST00000297161|gb|AB075845	chr7:33968592-33968651	20286	A_24_P942904	NM_133468	Homo sapiens BMP binding endothelial regulator (BMPER), mRNA [NM_133468]
0.982227	1.10055	3.38862	0.710263	0.792657	0.637014	HVCN1	34404	ref|NM_032369|ref|NM_001040107|gb|BC032672|ens|ENST00000356742	chr12:109549526-109549467	31541	A_23_P151166	NM_032369	Homo sapiens hydrogen voltage-gated channel 1 (HVCN1), transcript variant 2, mRNA [NM_032369]
1.05699	1.08833	2.31567	0.754311	1.11889	0.636004	OR11G2	9883	ref|NM_001005503|ens|ENST00000357366|thc|THC2393211	chr14:19735859-19735918	9063	A_23_P37231	NM_001005503	Homo sapiens olfactory receptor, family 11, subfamily G, member 2 (OR11G2), mRNA [NM_001005503]
0.766584	0.835566	2.43163	0.784241	0.637016	0.635268	C11orf70	17583	ref|NM_032930|gb|BC006128|thc|THC2261498	chr11:101457174-101459022	16141	A_24_P364057	NM_032930	Homo sapiens chromosome 11 open reading frame 70 (C11orf70), mRNA [NM_032930]
1.07842	1.11511	1.64471	0.611017	0.351238	0.633784	STOX1	41101	ref|NM_152709|ens|ENST00000298596|gb|AY842017|gb|AK057891	chr10:70322442-70322501	37561	A_23_P344481	NM_152709	Homo sapiens storkhead box 1 (STOX1), mRNA [NM_152709]
0.651619	0.422086	2.28624	0.885572	0.969283	0.631325	C4orf16	9850	ref|NM_018569|ens|ENST00000274000|ens|ENST00000309703|gb|BC009485	chr4:113543826-113544551	9004	A_24_P363023	NM_018569	Homo sapiens chromosome 4 open reading frame 16 (C4orf16), mRNA [NM_018569]
0.998437	1.02392	3.1324	1.18401	1.66918	0.622741	CAMK1G	9999	ref|NM_020439|ens|ENST00000361322|ens|ENST00000009105|ens|ENST00000367031	chr1:206175500-206175559	9120	A_23_P97402	NM_020439	Homo sapiens calcium/calmodulin-dependent protein kinase IG (CAMK1G), mRNA [NM_020439]
0.574247	0.555144	5.9371	1.11393	0.606534	0.621091	AI709405	417	gb|AI709405|gb|AA121037|gb|CK821654|gb|AA804608	chr3:187786094-187786035	394	A_32_P50463	AI709405	AI709405 as37d03.x1 Barstead aorta HPLRB6 Homo sapiens cDNA clone IMAGE:2319365 3' similar to contains Alu repetitive element;, mRNA sequence [AI709405]
1.0312	1.12558	0.438998	0.854758	1.43112	0.620646	A_24_P920247	40677		chr1:008501681-008501740	37253	A_24_P920247	A_24_P920247	Unknown
1.22389	4.2823	6.1631	0.604377	0.559881	0.619265	EDN2	40603	ref|NM_001956|ens|ENST00000372587|ens|ENST00000247589|gb|M65199	chr1:41613608-41613549	37119	A_23_P312150	NM_001956	Homo sapiens endothelin 2 (EDN2), mRNA [NM_001956]
1.05473	0.960364	3.07613	1.56531	0.88481	0.614099	ENST00000334165	6837	ens|ENST00000334165|gb|BC027970|thc|THC2250789	chr21:32869848-32869789	6268	A_24_P202905	ENST00000334165	Homo sapiens chromosome 21 open reading frame 77, mRNA (cDNA clone MGC:34297 IMAGE:5225527), complete cds. [BC027970]
0.61203	0.638968	2.82953	0.700898	0.613761	0.608519	LOC647174	45008	gb|AX772926|gb|XM_930203|ref|XM_941682	chr13:50833479-50833983	40916	A_23_P162861	AX772926	Sequence 1 from Patent WO03046006. [AX772926]
0.988504	0.952077	0.474225	0.572193	0.476391	0.608423	HLA-DQA1	11255	ref|NM_002122|ens|ENST00000343139|gb|M17846|gb|M17847	chr6:32718815-32718874	10332	A_24_P196827	NM_002122	Homo sapiens major histocompatibility complex, class II, DQ alpha 1 (HLA-DQA1), mRNA [NM_002122]
0.981108	0.906263	3.33036	0.870274	0.969892	0.607657	ZCSL3	29058	ref|NM_181706|ens|ENST00000303651|gb|BC044931|gb|AL050199	chr11:31410597-31410656	26585	A_32_P198303	NM_181706	Homo sapiens zinc finger, CSL-type containing 3 (ZCSL3), mRNA [NM_181706]
0.83339	0.96908	3.04879	1.57459	1.92187	0.598882	AF090907	211	gb|AF090907|ens|ENST00000306292|thc|THC2265439	chr2:136505590-136505649	189	A_23_P10561	AF090907	Homo sapiens clone HQ0245 PRO0245 mRNA, complete cds. [AF090907]
0.937611	1.04361	0.167722	0.831796	0.858362	0.596	SPATA7	2566	ref|NM_018418|ref|NM_001040428|gb|BC090875|ens|ENST00000362040	chr14:87974170-87974229	2224	A_32_P34387	NM_018418	Homo sapiens spermatogenesis associated 7 (SPATA7), transcript variant 1, mRNA [NM_018418]
1.02386	0.935502	3.42175	0.81272	1.11563	0.591406	ABHD2	23977	ref|NM_007011|ref|NM_152924|gb|BC017905|ens|ENST00000355100	chr15:87543982-87544041	21938	A_24_P142141	NM_007011	Homo sapiens abhydrolase domain containing 2 (ABHD2), transcript variant 1, mRNA [NM_007011]
0.61111	0.917042	1.92342	0.412834	0.364053	0.590703	FABP3	888	ref|NM_004102|ens|ENST00000373713|ens|ENST00000241156|gb|S67314	chr1:31511359-31509410	740	A_24_P62783	NM_004102	Homo sapiens fatty acid binding protein 3, muscle and heart (mammary-derived growth inhibitor) (FABP3), mRNA [NM_004102]
0.454644	0.481168	2.14893	0.914596	1.08398	0.589211	AF119893	43127	gb|AF119893	chr2:206468272-206468213	39384	A_24_P59882	AF119893	Homo sapiens PRO2714 mRNA, complete cds. [AF119893]
1.27551	1.30839	2.16408	0.775376	0.394326	0.589063	PIK3R3	28937	ref|NM_003629|ens|ENST00000372006|ens|ENST00000336117|ens|ENST00000354242	chr1:46217842-46217819	26521	A_24_P156781	NM_003629	Homo sapiens phosphoinositide-3-kinase, regulatory subunit 3 (p55, gamma) (PIK3R3), mRNA [NM_003629]
1.10663	1.11507	2.3393	0.714204	0.644712	0.587726	AKR1B10	28237	ref|NM_020299|ens|ENST00000359579|gb|AF044961|gb|U37100	chr7:133683194-133683253	25865	A_23_P93641	NM_020299	Homo sapiens aldo-keto reductase family 1, member B10 (aldose reductase) (AKR1B10), mRNA [NM_020299]
1.0584	1.32898	2.18025	0.754057	0.52119	0.581139	NALP7	13294	ref|NM_139176|ref|NM_206828|gb|BC109125|gb|BC109124	chr19:60126909-60126850	12192	A_23_P16384	NM_139176	Homo sapiens NACHT, leucine rich repeat and PYD containing 7 (NALP7), transcript variant 1, mRNA [NM_139176]
0.894064	0.996379	3.05255	0.586402	0.524391	0.580609	NUDT16P	37975	ref|NR_002949|gb|BC015593|gb|AK000532|gb|CB851194	chr3:132565360-132565419	34807	A_32_P5376	NR_002949	Homo sapiens nudix (nucleoside diphosphate linked moiety X)-type motif 16 pseudogene (NUDT16P) on chromosome 3 [NR_002949]
0.999843	1.43304	2.04238	0.689537	0.932045	0.578788	PPY2	35205	ref|NR_002181|ens|ENST00000247030|gb|AF222903|gb|AF085945	chr17:23599021-23599080	32233	A_23_P164253	NR_002181	Homo sapiens pancreatic polypeptide 2 (PPY2) on chromosome 17 [NR_002181]
1.1479	0.938964	0.430812	1.04674	1.175	0.571918	AI472054	28977	gb|AI472054|gb|AI743947|gb|BM701353|gb|BQ008569	chr17:76839628-76839687	26592	A_32_P50508	AI472054	AI472054 tj85f02.x1 Soares_NSF_F8_9W_OT_PA_P_S1 Homo sapiens cDNA clone IMAGE:2148315 3', mRNA sequence [AI472054]
1.0011	0.929257	1.03815	0.87111	0.437367	0.569667	SPINK5	7028	ref|NM_006846|gb|DQ149928|ens|ENST00000359874|ens|ENST00000256084	chr5:147496951-147497010	6466	A_23_P356494	NM_006846	Homo sapiens serine peptidase inhibitor, Kazal type 5 (SPINK5), mRNA [NM_006846]
1.08909	1.42771	0.869926	0.848977	2.1641	0.565825	ODZ3	33928	gb|AB040888|gb|AK001336|gb|AK027473|ens|ENST00000265121	chr4:184092993-184093052	30984	A_24_P69053	AB040888	Homo sapiens mRNA for KIAA1455 protein, partial cds. [AB040888]
0.789299	0.859174	2.54537	1.44077	1.07292	0.561559	LIX1	12807	ref|NM_153234|ens|ENST00000379856|ens|ENST00000274382|gb|AK098400	chr5:96458343-96458284	11756	A_24_P226241	NM_153234	Homo sapiens Lix1 homolog (mouse) (LIX1), mRNA [NM_153234]
0.910055	1.06186	2.98854	1.51117	1.36942	0.561292	LOC647460	20391	gb|AF035035|gb|DQ101020|gb|U76677|gb|DQ101007	chr2:89955652-89955711	18631	A_24_P93523	AF035035	Homo sapiens clone S12G10K myosin-reactive immunoglobulin light chain variable region mRNA, partial cds. [AF035035]
0.940204	0.629774	2.58753	0.882325	0.827433	0.560104	A_24_P118953	30841		chr6:030545837-030545896	28290	A_24_P118953	A_24_P118953	Unknown
0.992472	1.09084	2.48643	1.45737	1.72162	0.559509	GABRG2	22849	ref|NM_000816|ref|NM_198903|gb|BC074795|gb|BC069348	chr5:161512931-161512990	20956	A_23_P410482	NM_000816	Homo sapiens gamma-aminobutyric acid (GABA) A receptor, gamma 2 (GABRG2), transcript variant 2, mRNA [NM_000816]
0.859806	0.796374	0.316442	0.928594	0.780757	0.554615	C3orf9	8788	ref|NM_020231|gb|AK126736|gb|BC048810|gb|AK222937	chr3:120692252-120693110	7989	A_24_P123133	NM_020231	Homo sapiens chromosome 3 open reading frame 9 (C3orf9), mRNA [NM_020231]
0.90373	0.871558	2.92948	0.788788	0.93503	0.554608	CR620804	43489	gb|CR620804|gb|BC107765|gb|BC063529|gb|BC031327	chr7:134816948-134817007	39720	A_24_P503866	CR620804	full-length cDNA clone CS0DL005YE02 of B cells (Ramos cell line) Cot 25-normalized of Homo sapiens (human). [CR620804]
1.0991	1.26873	2.3834	1.08139	0.983663	0.548516	A_24_P935114	41287		chr8:134126135-134126194	37745	A_24_P935114	A_24_P935114	Unknown
1.08511	1.30178	0.444446	0.849208	1.03184	0.548478	MCTP2	5756	ref|NM_018349|gb|AK090622|gb|AX746539|gb|AY656717	chr15:92728264-92728323	5207	A_24_P244944	NM_018349	Homo sapiens multiple C2 domains, transmembrane 2 (MCTP2), mRNA [NM_018349]
1.03366	1.14967	2.41493	0.76889	0.590865	0.548076	ENST00000332415	19801	ens|ENST00000332415|gb|BC038110|thc|THC2318249	chr14:37475219-37475278	18191	A_24_P393596	ENST00000332415	Homo sapiens chromosome 14 open reading frame 25, mRNA (cDNA clone IMAGE:5268731), partial cds. [BC038110]
1.53865	1.47345	1.12744	2.13567	1.57217	0.545911	CLC	9936	ref|NM_001828|ens|ENST00000221804|gb|L01664|gb|BU199133	chr19:44913900-44913841	9160	A_23_P101683	NM_001828	Homo sapiens Charcot-Leyden crystal protein (CLC), mRNA [NM_001828]
1.0748	0.919788	0.417429	1.4042	1.31488	0.543819	SOS1	5610	ref|NM_005633|ens|ENST00000263879|gb|L13857|gb|AB209140	chr2:39124981-39124922	5091	A_23_P343808	NM_005633	Homo sapiens son of sevenless homolog 1 (Drosophila) (SOS1), mRNA [NM_005633]
0.981095	1.13844	2.79983	0.775651	1.31602	0.543215	SLC8A2	19182	ref|NM_015063|ens|ENST00000236877|gb|AB029010|gb|AL512764	chr19:52624343-52624284	17522	A_23_P336954	NM_015063	Homo sapiens solute carrier family 8 (sodium-calcium exchanger), member 2 (SLC8A2), mRNA [NM_015063]
1.11994	1.11008	2.38557	1.37806	0.669626	0.539733	AA020958	43516	gb|AA020958|gb|AA001553|gb|AA001419	chr15:53436283-53436342	39769	A_24_P407439	AA020958	AA020958 ze65a02.s1 Soares retina N2b4HR Homo sapiens cDNA clone IMAGE:363818 3', mRNA sequence [AA020958]
1.03993	1.06118	2.17306	0.774598	0.534746	0.537061	EFCAB1	5618	ref|NM_024593|ens|ENST00000262103|gb|AK021829|gb|BC025676	chr8:49798692-49798633	5106	A_23_P146294	NM_024593	Homo sapiens EF-hand calcium binding domain 1 (EFCAB1), mRNA [NM_024593]
1.10516	1.06877	0.353058	0.988096	1.06137	0.532546	A_24_P540560	18557		chrX:027297350-027297409	16993	A_24_P540560	A_24_P540560	Unknown
1.08124	1.18419	2.66051	0.903309	0.895605	0.5213	AI094165	30930	gb|AI094165|gb|BG996302|gb|AI250162|gb|AW004808	chr2:113607813-113607754	28299	A_32_P71710	AI094165	AI094165 qa29a01.s1 Soares_NhHMPu_S1 Homo sapiens cDNA clone IMAGE:1688136 3' similar to gb:X64532_rna1 INTERLEUKIN-1 RECEPTOR ANTAGONIST PROTEIN PRECURSOR (HUMAN);, mRNA sequence [AI094165]
0.706033	0.703613	2.24584	0.86438	1.03107	0.521022	SLC30A6	14524	ref|NM_017964|ens|ENST00000282587|ens|ENST00000379343|gb|AK055663	chr2:32358358-32358417	13357	A_24_P342807	NM_017964	Homo sapiens solute carrier family 30 (zinc transporter), member 6 (SLC30A6), mRNA [NM_017964]
1.0635	1.49742	2.39264	0.841676	1.12528	0.520565	MRO	17502	ref|NM_031939|ens|ENST00000256425|gb|AB042647|gb|BC029860	chr18:46581811-46581752	15995	A_23_P4545	NM_031939	Homo sapiens maestro (MRO), mRNA [NM_031939]
0.911036	0.91471	3.01073	2.03503	1.31845	0.518191	LOC284861	21896	gb|BC039313|ref|XM_932721|ref|XM_931343|thc|THC2250449	chr22:19865283-19865804	19988	A_24_P41811	BC039313	Homo sapiens hypothetical gene supported by BC039313, mRNA (cDNA clone IMAGE:5296450), with apparent retained intron. [BC039313]
1.0586	0.850791	0.47443	0.957041	0.861229	0.513275	PROSC	3763	ref|NM_007198|ens|ENST00000328195|gb|CR533532|gb|AK021923	chr8:37749477-37749536	3370	A_23_P251186	NM_007198	Homo sapiens proline synthetase co-transcribed homolog (bacterial) (PROSC), mRNA [NM_007198]
0.948155	1.1446	1.32431	0.618188	0.494951	0.51258	BX118161	34731	gb|BX118161|thc|THC2288845	chr7_random:740192-740251	31828	A_24_P927534	BX118161	BX118161 Soares_fetal_heart_NbHH19W Homo sapiens cDNA clone IMAGp998H16873, mRNA sequence [BX118161]
0.965654	1.08571	1.16643	0.781913	0.487395	0.509238	APOE	26881	ref|NM_000041|ens|ENST00000252486|gb|M12529|gb|K00396	chr19:50104213-50104272	3472	A_23_P164650	NM_000041	Homo sapiens apolipoprotein E (APOE), mRNA [NM_000041]
1.10521	1.1295	2.41254	1.30441	1.48378	0.505564	CSF3	1093	ref|NM_000759|ref|NM_172219|ref|NM_172220|gb|BC033245	chr17:35427236-35427295	953	A_23_P501754	NM_000759	Homo sapiens colony stimulating factor 3 (granulocyte) (CSF3), transcript variant 1, mRNA [NM_000759]
1.01388	1.12247	0.485379	0.988931	0.861634	0.50472	C20orf96	43569	ref|NM_153269|ens|ENST00000382371|ens|ENST00000382369|ens|ENST00000360321	chr20:205767-205708	39856	A_23_P328034	NM_153269	Homo sapiens chromosome 20 open reading frame 96 (C20orf96), mRNA [NM_153269]
0.911283	0.984451	0.801296	0.946379	0.588613	0.504629	TJP3	20592	ref|NM_014428|gb|BC108906|ens|ENST00000262968|ens|ENST00000382008	chr19:3697516-3697575	18838	A_23_P108157	NM_014428	Homo sapiens tight junction protein 3 (zona occludens 3) (TJP3), mRNA [NM_014428]
1.0202	1.0978	0.985555	0.860123	0.647961	0.50443	THC2287766	8352	thc|THC2287766	chr17:52319883-52319824	7650	A_24_P236680	THC2287766	Unknown
0.932616	1.09929	1.25204	0.583706	0.416061	0.502703	THC2364841	44867	thc|THC2364841|gb|CD690854	chr6:33012932-33010725	40842	A_23_P259561	THC2364841	Q8SP83 (Q8SP83) Major histocompatibility complex (Fragment), partial (85%) [THC2364841]
0.94216	1.04591	0.697582	0.727612	0.515377	0.502595	THC2278262	4488	thc|THC2278262	chr8:102542922-102542863	4098	A_32_P5205	THC2278262	Unknown
1.27819	1.47719	0.403105	1.36568	1.4131	0.502183	A_24_P943630	15772		chr19:059183902-059183843	14377	A_24_P943630	A_24_P943630	Unknown
1.21932	1.25495	0.84505	1.75435	1.61522	0.502095	EDNRA	20353	ref|NM_001957|ens|ENST00000324300|ens|ENST00000339690|ens|ENST00000358556	chr4:148823083-148823142	18560	A_24_P217572	NM_001957	Homo sapiens endothelin receptor type A (EDNRA), mRNA [NM_001957]
0.894396	0.91687	1.90265	0.869097	0.85049	0.501312	THC2268548	12171	thc|THC2268548|gb|BF592096|gb|AI371701|gb|BF084358	chr1:6180573-6180632	11062	A_32_P217814	THC2268548	VGLN_HUMAN (Q00341) Vigilin (High density lipoprotein-binding protein) (HDL-binding protein), partial (17%) [THC2268548]
0.947586	0.905852	1.21745	0.849291	0.390893	0.500395	KRT4	7094	ref|NM_002272|ens|ENST00000293774|gb|AK056254|gb|AK098110	chr12:51486837-51486778	6433	A_23_P2674	NM_002272	Homo sapiens keratin 4 (KRT4), mRNA [NM_002272]
0.836254	1.01652	0.870744	0.706926	0.585116	0.497933	BCL2L10	39631	ref|NM_020396|gb|BC104442|gb|BC104443|ens|ENST00000260442	chr15:50189218-50189159	36274	A_23_P163209	NM_020396	Homo sapiens BCL2-like 10 (apoptosis facilitator) (BCL2L10), mRNA [NM_020396]
1.07653	1.58155	2.10084	0.732247	0.87586	0.497345	A_23_P77389	41264		chr16:049324447-049324506	37701	A_23_P77389	A_23_P77389	Unknown
1.0876	1.16627	2.24286	0.814932	0.799078	0.497146	ENST00000311412	20282	ens|ENST00000311412|gb|AK090910|gb|AF155510|gb|BC029464	chr4:84570902-84570843	18586	A_24_P345866	ENST00000311412	Homo sapiens cDNA FLJ33591 fis, clone BRAMY2012568. [AK090910]
0.978556	1.0387	1.07425	0.783128	0.609398	0.496868	ABHD6	2057	ref|NM_020676|ens|ENST00000295962|ens|ENST00000317248|gb|AK055828	chr3:58255331-58255390	1754	A_23_P211850	NM_020676	Homo sapiens abhydrolase domain containing 6 (ABHD6), mRNA [NM_020676]
0.926906	0.804222	0.258742	0.730111	0.579688	0.496851	LOC129530	43368	ref|NM_174898|ens|ENST00000308528|gb|AY358988|gb|BC029126	chr2:99359361-99359302	39650	A_23_P165707	NM_174898	Homo sapiens hypothetical protein LOC129530 (LOC129530), mRNA [NM_174898]
0.96623	0.994264	2.54957	0.741731	0.704108	0.495977	SNAI3	37656	ref|NM_178310|ens|ENST00000332281|gb|BC107058|gb|BC041461	chr16:87271982-87271923	34372	A_23_P170574	NM_178310	Homo sapiens snail homolog 3 (Drosophila) (SNAI3), mRNA [NM_178310]
0.95378	1.03831	0.936604	0.930443	0.590318	0.494821	LOC130576	20883	ref|NM_177964|gb|BC018203|gb|AF435957|ens|ENST00000280115	chr2:149896587-149896646	19057	A_23_P79302	NM_177964	Homo sapiens hypothetical protein LOC130576 (LOC130576), mRNA [NM_177964]
1.13047	1.07252	1.69694	0.952305	0.644542	0.493313	ANKRD22	23567	ref|NM_144590|ens|ENST00000371930|ens|ENST00000282676|gb|AX721211	chr10:90572679-90572620	21509	A_23_P161428	NM_144590	Homo sapiens ankyrin repeat domain 22 (ANKRD22), mRNA [NM_144590]
0.991518	0.94234	0.809243	1.00117	0.806551	0.493191	TMCO4	23481	ref|NM_181719|gb|BC053600|ens|ENST00000294543|ens|ENST00000294542	chr1:19754560-19754501	21506	A_23_P158277	NM_181719	Homo sapiens transmembrane and coiled-coil domains 4 (TMCO4), mRNA [NM_181719]
1.00587	0.916385	1.06596	0.974555	0.777706	0.49315	UTP14A	30038	ref|NM_006649|ens|ENST00000371051|ens|ENST00000287286|gb|AF039694	chrX:128770565-128770624	27435	A_24_P170538	NM_006649	Homo sapiens UTP14, U3 small nucleolar ribonucleoprotein, homolog A (yeast) (UTP14A), mRNA [NM_006649]
0.881804	1.27214	1.4276	0.883484	0.958996	0.4928	THC2425726	18474	thc|THC2425726	chr10:134523876-134523935	16840	A_32_P63426	THC2425726	Unknown
1.03467	1.171	0.72396	0.824927	0.711992	0.492576	PCMTD2	14578	ref|NM_018257|ens|ENST00000356590|ens|ENST00000266078|gb|CR603851	chr20:62377454-62377513	13299	A_23_P210829	NM_018257	Homo sapiens protein-L-isoaspartate (D-aspartate) O-methyltransferase domain containing 2 (PCMTD2), mRNA [NM_018257]
1.05752	1.18556	0.80182	1.39855	1.80365	0.492337	BC015383	7814	gb|BC015383|thc|THC2313637	chr19:23927014-23926955	7126	A_32_P354945	BC015383	Homo sapiens cDNA clone IMAGE:4426835, partial cds. [BC015383]
0.977625	0.835209	0.871702	1.21145	0.841154	0.492041	DNAJC10	22469	ref|NM_018981|gb|AF314529|gb|AY089971|gb|AY358577	chr2:183449465-183449524	20576	A_24_P225604	NM_018981	Homo sapiens DnaJ (Hsp40) homolog, subfamily C, member 10 (DNAJC10), mRNA [NM_018981]
0.905875	1.0622	1.16566	1.5599	0.796542	0.492022	C3orf50	32182	gb|BC011266|ref|XM_934886|ref|XM_945862|ref|XM_376284	chr3:170030345-170030404	29506	A_24_P68183	BC011266	Homo sapiens cDNA clone IMAGE:4156795. [BC011266]
0.916936	0.95303	0.942812	0.991562	0.701886	0.488711	LOC202459	29974	ref|NM_145303|ens|ENST00000338398|gb|BC024224|thc|THC2252442	chr6:159233341-159233282	27471	A_23_P304395	NM_145303	Homo sapiens similar to RIKEN cDNA 2310008M10 (LOC202459), mRNA [NM_145303]
0.971386	0.988624	0.945343	1.04216	0.722171	0.486846	DPH5	23366	ref|NM_015958|gb|CR615163|gb|AF248965|gb|BC053857	chr1:101167914-101167855	21451	A_23_P148821	NM_015958	Homo sapiens DPH5 homolog (S. cerevisiae) (DPH5), mRNA [NM_015958]
0.923535	1.01125	0.686957	1.16352	1.30983	0.485889	USP6NL	44360	gb|BC010351|gb|AK091487	chr10:11646366-11646307	40452	A_24_P945215	BC010351	Homo sapiens USP6 N-terminal like, mRNA (cDNA clone IMAGE:4047207), partial cds. [BC010351]
0.980864	1.04299	0.934623	0.914419	0.739614	0.485435	TSPAN6	8721	ref|NM_003270|ens|ENST00000373020|ens|ENST00000003603|gb|CR604634	chrX:99690487-99690428	8021	A_23_P171143	NM_003270	Homo sapiens tetraspanin 6 (TSPAN6), mRNA [NM_003270]
0.9992	0.951225	0.802716	0.712385	0.552623	0.485069	NPL	9550	ref|NM_030769|gb|AY336748|ens|ENST00000367553|ens|ENST00000258317	chr1:179529679-179529738	8765	A_23_P381431	NM_030769	Homo sapiens N-acetylneuraminate pyruvate lyase (dihydrodipicolinate synthase) (NPL), mRNA [NM_030769]
0.90673	1.03231	1.83341	0.800714	0.906547	0.484661	FAM104B	43566	ref|NM_138362|gb|BC000919|ens|ENST00000358460|ens|ENST00000332132	chrX:55053293-55053234	39850	A_23_P415061	NM_138362	Homo sapiens family with sequence similarity 104, member B (FAM104B), mRNA [NM_138362]
0.885036	0.81405	0.504179	0.943135	0.804283	0.483874	E2F5	25108	ref|NM_001951|gb|U31556|gb|Z78409|ens|ENST00000256117	chr8:86313451-86313510	22914	A_23_P31721	NM_001951	Homo sapiens E2F transcription factor 5, p130-binding (E2F5), mRNA [NM_001951]
1.10829	1.0833	1.03077	0.591674	0.3852	0.483651	ARID5B	699	ref|NM_032199|ens|ENST00000279873|gb|BC036831|gb|BX648835	chr10:63524804-63524863	556	A_24_P944437	NM_032199	Homo sapiens AT rich interactive domain 5B (MRF1-like) (ARID5B), mRNA [NM_032199]
0.789323	0.797973	2.33239	0.65927	0.528118	0.481838	RCBTB2	7056	ref|NM_001268|gb|BC029052|ens|ENST00000378415|ens|ENST00000344532	chr13:47961411-47961352	6361	A_23_P14105	NM_001268	Homo sapiens regulator of chromosome condensation (RCC1) and BTB (POZ) domain containing protein 2 (RCBTB2), mRNA [NM_001268]
1.02381	0.937227	1.12808	1.07982	0.68029	0.481204	HSPA9B	39319	ref|NM_004134|ens|ENST00000297185|gb|CR603588|gb|AK222758	chr5:137919462-137919403	36024	A_24_P77676	NM_004134	Homo sapiens heat shock 70kDa protein 9B (mortalin-2) (HSPA9B), nuclear gene encoding mitochondrial protein, mRNA [NM_004134]
0.794676	0.843126	2.33073	0.677392	0.741152	0.481181	IL1F5	35601	ref|NM_012275|ref|NM_173170|ens|ENST00000346807|gb|CR613851	chr2:113537576-113537635	32648	A_24_P68783	NM_012275	Homo sapiens interleukin 1 family, member 5 (delta) (IL1F5), transcript variant 1, mRNA [NM_012275]
1.19057	1.01999	3.17342	0.93315	0.897728	0.481101	PDE4DIP	30866	ref|NM_001002811|ref|NM_001002812|ref|NM_014644|gb|AL832024	chr1:142398941-142395551	28177	A_24_P253100	NM_001002811	Homo sapiens phosphodiesterase 4D interacting protein (myomegalin) (PDE4DIP), transcript variant 5, mRNA [NM_001002811]
0.949947	0.910588	0.518843	0.882697	0.889542	0.480545	USP30	39696	ref|NM_032663|gb|BC004868|ens|ENST00000377883|ens|ENST00000257548	chr12:107983498-107983557	36240	A_24_P87114	NM_032663	Homo sapiens ubiquitin specific peptidase 30 (USP30), mRNA [NM_032663]
0.895937	0.881805	3.53439	0.639579	0.75813	0.480292	TRPS1	30248	ref|NM_014112|gb|AF183810|thc|THC2436860	chr8:116490228-116490169	27662	A_23_P134755	NM_014112	Homo sapiens trichorhinophalangeal syndrome I (TRPS1), mRNA [NM_014112]
0.852829	0.925283	1.82798	1.33299	1.78456	0.480207	AF074982	43172	gb|AF074982|thc|THC2316765	chr8:53201199-53201258	39465	A_32_P65045	AF074982	Homo sapiens full length insert cDNA YH65B08. [AF074982]
1.10392	1.30331	2.69573	1.00519	0.996227	0.479445	RPH3A	3058	gb|AB023202|gb|CR613722|ens|ENST00000360622|ens|ENST00000261730	chr12:111798769-111798828	2676	A_23_P76234	AB023202	Homo sapiens mRNA for KIAA0985 protein, partial cds. [AB023202]
0.971126	1.15275	0.749224	0.745338	0.527581	0.478824	WWOX	2929	ref|NM_016373|gb|AK027626|gb|AF211943|gb|AF395123	chr16:77804003-77804062	2591	A_23_P83368	NM_016373	Homo sapiens WW domain containing oxidoreductase (WWOX), transcript variant 1, mRNA [NM_016373]
1.11112	1.07394	1.64865	0.905029	0.659566	0.47848	CATSPER3	38646	ref|NM_178019|ens|ENST00000282611|gb|BC101692|gb|AF432876	chr5:134373966-134374025	35415	A_23_P393749	NM_178019	Homo sapiens cation channel, sperm associated 3 (CATSPER3), mRNA [NM_178019]
1.09164	1.24316	0.986436	0.94486	0.990449	0.478139	CDH23	15597	ref|NM_022124|gb|AY563165|gb|AB053445|gb|AY563161	chr10:73245283-73245342	14215	A_23_P364437	NM_022124	Homo sapiens cadherin-like 23 (CDH23), transcript variant 1, mRNA [NM_022124]
1.06203	0.993063	0.912015	0.819096	0.903646	0.476957	CARF	5637	ref|NM_017632|ens|ENST00000302350|gb|AK000043|gb|CR623662	chr4:184744059-184744118	5143	A_23_P258002	NM_017632	Homo sapiens collaborates/cooperates with ARF (alternate reading frame) protein (CARF), mRNA [NM_017632]
0.998173	0.962133	1.69851	0.892407	0.768809	0.476412	PIK3R1	10643	ref|NM_181523|ref|NM_181524|ref|NM_181504|ens|ENST00000320694	chr5:67632542-67632601	9677	A_24_P29401	NM_181523	Homo sapiens phosphoinositide-3-kinase, regulatory subunit 1 (p85 alpha) (PIK3R1), transcript variant 1, mRNA [NM_181523]
1.06162	1.11344	0.965056	1.16201	0.715902	0.476181	PCK2	34907	ref|NM_004563|ens|ENST00000216780|gb|CR602594|gb|CR616177	chr14:23643036-23643095	31997	A_23_P140207	NM_004563	Homo sapiens phosphoenolpyruvate carboxykinase 2 (mitochondrial) (PCK2), nuclear gene encoding mitochondrial protein, transcript variant 1, mRNA [NM_004563]
0.982185	0.929212	1.01095	0.945216	0.707981	0.475986	MRRF	21403	ref|NM_199177|ens|ENST00000338298|ens|ENST00000373730|ens|ENST00000373727	chr9:122122371-122122430	19554	A_24_P175427	NM_199177	Homo sapiens mitochondrial ribosome recycling factor (MRRF), nuclear gene encoding mitochondrial protein, transcript variant 2, mRNA [NM_199177]
0.991521	0.959716	0.974829	2.04912	1.41385	0.474572	THC2273386	43247	thc|THC2273386|thc|THC2273477	chr1:43316529-43316470	39594	A_32_P226468	THC2273386	Q5TAI0 (Q5TAI0) OTTHUMP00000046515, partial (5%) [THC2273477]
1.00246	0.90569	1.67658	0.976802	1.0649	0.473872	EPM2A	40764	ref|NM_005670|gb|AF454493|ens|ENST00000367519|ens|ENST00000262907	chr6:145989099-145989040	37258	A_23_P170600	NM_005670	Homo sapiens epilepsy, progressive myoclonus type 2A, Lafora disease (laforin) (EPM2A), transcript variant 1, mRNA [NM_005670]
0.894469	1.11928	0.675603	0.947147	0.586368	0.473872	THC2343253	21517	thc|THC2343253	chr17:8034837-8034896	19607	A_32_P184888	THC2343253	Unknown
0.942483	1.02657	0.595933	1.16217	1.54259	0.473488	BTBD9	10387	gb|AB067467|gb|AK090930|gb|AX746689|ens|ENST00000314100	chr6:38249910-38249851	9515	A_24_P85169	AB067467	Homo sapiens mRNA for KIAA1880 protein, partial cds. [AB067467]
1.12368	1.05684	1.03076	1.03077	0.887503	0.47308	PSEN2	42980	ref|NM_012486|ref|NM_000447|gb|BC006365|ens|ENST00000366783	chr1:223380074-223382544	39282	A_23_P96985	NM_012486	Homo sapiens presenilin 2 (Alzheimer disease 4) (PSEN2), transcript variant 2, mRNA [NM_012486]
1.11869	1.12523	0.793554	1.21869	1.01385	0.470783	ENST00000328794	16419	ens|ENST00000328794|gb|XM_371014|ref|XM_938422|thc|THC2347623	chr17:8601318-8600434	14940	A_24_P255986	ENST00000328794	PREDICTED: Homo sapiens hypothetical LOC388333 (LOC388333), mRNA [XM_371014]
1.02972	1.09126	0.388084	1.79127	1.0991	0.470534	APOF	27598	ref|NM_001638|gb|BC026257|gb|CR936663|ens|ENST00000308170	chr12:55041407-55041348	25310	A_24_P193027	NM_001638	Homo sapiens apolipoprotein F (APOF), mRNA [NM_001638]
1.24402	0.942183	1.48739	1.12346	0.527942	0.470234	NRG2	31912	ref|NM_004883|ref|NM_013982|gb|AB005060|ens|ENST00000328922	chr5:139225375-139225318	29167	A_23_P349857	NM_004883	Homo sapiens neuregulin 2 (NRG2), transcript variant 1, mRNA [NM_004883]
1.06398	1.04105	0.988188	0.794665	0.690669	0.469965	C14orf108	37961	ref|NM_018229|ens|ENST00000261558|ens|ENST00000381863|gb|CR619762	chr14:56825838-56825897	34781	A_23_P37265	NM_018229	Homo sapiens chromosome 14 open reading frame 108 (C14orf108), mRNA [NM_018229]
0.91042	1.02821	1.50554	0.936705	0.645424	0.469921	ALG14	42835	ref|NM_144988|ens|ENST00000370205|ens|ENST00000305845|gb|BC011706	chr1:95160667-95160608	39176	A_23_P257423	NM_144988	Homo sapiens asparagine-linked glycosylation 14 homolog (yeast) (ALG14), mRNA [NM_144988]
1.00344	1.15453	1.43109	0.866082	0.686047	0.469704	KCNQ1	15403	ref|NM_000218|ref|NM_181798|ref|NM_181797|ens|ENST00000155840	chr11:2826693-2826752	14017	A_23_P429977	NM_000218	Homo sapiens potassium voltage-gated channel, KQT-like subfamily, member 1 (KCNQ1), transcript variant 1, mRNA [NM_000218]
1.02506	1.04871	0.695362	0.834703	0.81874	0.469649	SPAST	10313	ref|NM_014946|ref|NM_199436|ens|ENST00000315285|ens|ENST00000345662	chr2:32291622-32291681	9385	A_23_P209356	NM_014946	Homo sapiens spastin (SPAST), transcript variant 1, mRNA [NM_014946]
1.09986	1.55305	1.39955	1.18013	1.40027	0.469372	TAS1R1	42748	ref|NM_138697|ref|NM_177539|ref|NM_177540|ref|NM_177541	chr1:6574019-6574078	39172	A_23_P160886	NM_138697	Homo sapiens taste receptor, type 1, member 1 (TAS1R1), transcript variant 2, mRNA [NM_138697]
1.0443	1.11109	0.991964	0.973104	0.71674	0.468259	LOC202459	33043	ref|NM_145303|gb|BC024224|thc|THC2252442	chr6:159232759-159232700	30302	A_24_P317450	NM_145303	Homo sapiens similar to RIKEN cDNA 2310008M10 (LOC202459), mRNA [NM_145303]
0.968574	0.917888	0.846694	1.00949	0.903752	0.467266	TMEM87B	39720	ref|NM_032824|ens|ENST00000283206|gb|BC115373|gb|AK027587	chr2:112590320-112590379	36283	A_23_P303155	NM_032824	Homo sapiens transmembrane protein 87B (TMEM87B), mRNA [NM_032824]
1.00543	1.04257	1.08694	0.818663	0.508037	0.467172	ENST00000356177	8565	ens|ENST00000356177|ens|ENST00000377388|ens|ENST00000377383|gb|BC062305	chr6:27886335-27886393	7887	A_23_P8004	ENST00000356177	Homo sapiens cDNA clone IMAGE:3162462. [BC062305]
0.950264	1.01002	1.2856	1.23946	1.07328	0.466889	A_32_P190864	15029		chr11:036209759-036210001	13803	A_32_P190864	A_32_P190864	Unknown
1.00869	1.065	1.21211	0.721024	0.74067	0.466393	AP1S2	34820	ref|NM_003916|ens|ENST00000329235|ens|ENST00000380296|gb|CR595897	chrX:15603700-15603641	31836	A_24_P190804	NM_003916	Homo sapiens adaptor-related protein complex 1, sigma 2 subunit (AP1S2), mRNA [NM_003916]
1.07731	1.04395	0.887676	0.896327	1.14132	0.465314	AF319957	21346	gb|AF319957|gb|AF114835|thc|THC2241295		19447	A_23_P33207	AF319957	Homo sapiens FKSG22 (FKSG22) mRNA, complete cds. [AF319957]
0.902183	1.18838	2.34122	1.23321	1.21231	0.465079	POPDC3	44762	ref|NM_022361|ens|ENST00000254765|ens|ENST00000369118|gb|CR591052	chr6:105713161-105713102	40805	A_23_P358597	NM_022361	Homo sapiens popeye domain containing 3 (POPDC3), mRNA [NM_022361]
1.06599	1.02715	1.00958	1.07276	0.8076	0.464818	A_24_P204414	1885		chrX:153415023-153414963	1596	A_24_P204414	A_24_P204414	Unknown
1.00908	1.14092	0.559583	1.06701	0.488893	0.464022	AI423557	11784	gb|AI423557|gb|AI423923|gb|W70214|gb|AA857056	chr1:989684-989625	10823	A_32_P99533	AI423557	AI423557 tf73d12.x1 NCI_CGAP_Brn23 Homo sapiens cDNA clone IMAGE:2104919 3' similar to gb:M13755 INTERFERON-INDUCED 17 KD PROTEIN (HUMAN);contains TAR1.t3 TAR1 repetitive element ;, mRNA sequence [AI423557]
1.31374	1.36085	0.40081	1.21845	0.962582	0.460248	CHRNG	36224	ref|NM_005199|thc|NP207049	chr2:233231731-233232683	33159	A_23_P5718	NM_005199	Homo sapiens cholinergic receptor, nicotinic, gamma (CHRNG), mRNA [NM_005199]
1.01523	1.08783	1.43218	0.995161	0.595194	0.459542	PLLP	24124	ref|NM_015993|ens|ENST00000219207|gb|CR595540|gb|CR611850	chr16:55853374-55853315	22054	A_23_P43763	NM_015993	Homo sapiens transmembrane 4 superfamily member 11 (plasmolipin) (TM4SF11), mRNA [NM_015993]
1.13683	1.03679	0.535208	1.21126	1.25699	0.459015	THC2343246	30379	thc|THC2343246	chr18:53302199-53302258	27747	A_32_P58606	THC2343246	Unknown
1.00803	0.924265	0.663634	0.709805	0.550116	0.458506	MGC102966	21004	gb|BC110641|gb|BX476001|gb|BM925579|ref|XM_930406	chr17:20347331-20347135	19123	A_32_P168973	BC110641	Homo sapiens similar to Keratin, type I cytoskeletal 16 (Cytokeratin-16) (CK-16) (Keratin-16) (K16), mRNA (cDNA clone MGC:102966 IMAGE:4752428), complete cds. [BC110641]
0.942014	0.881935	0.945436	1.03498	1.12571	0.456103	LOC439990	38822	gb|BC048265|gb|BC009626|thc|THC2437943	chr10:81968662-81968721	35587	A_32_P174790	BC048265	Homo sapiens hypothetical gene supported by BC009626; BC048265, mRNA (cDNA clone IMAGE:4400050). [BC048265]
1.0162	1.08546	0.974354	0.910346	0.556314	0.45493	NPAL2	5163	gb|AK025015|thc|THC2367328	chr8:99271467-99271408	4728	A_24_P798709	AK025015	Homo sapiens cDNA: FLJ21362 fis, clone COL02886. [AK025015]
0.92273	0.972087	1.41185	0.916669	0.778345	0.454743	MCAM	14141	ref|NM_006500|ens|ENST00000264036|gb|AK128335|gb|BC056418	chr11:118685271-118685212	12971	A_23_P162171	NM_006500	Homo sapiens melanoma cell adhesion molecule (MCAM), mRNA [NM_006500]
1.01337	1.05975	1.4088	1.06078	0.970767	0.453485	A_24_P911310	23005		chr7:029463204-029463263	21085	A_24_P911310	A_24_P911310	Unknown
1.00862	1.02004	0.683259	0.683025	0.473771	0.453198	HMCN1	10995	ref|NM_031935|gb|AF156100|gb|AL833232|ens|ENST00000271590	chr1:182891336-182891395	10010	A_23_P148990	NM_031935	Homo sapiens hemicentin 1 (HMCN1), mRNA [NM_031935]
1.07435	1.10846	1.06947	0.785016	1.05722	0.452466	A_32_P186678	37308		chr8:087641735-087641676	34201	A_32_P186678	A_32_P186678	Unknown
0.593106	0.528832	0.64022	1.72688	1.49798	0.451786	VASH1	3908	ref|NM_014909|ens|ENST00000167106|gb|BC009031|gb|BC051896	chr14:76307297-76309246	3485	A_24_P304629	NM_014909	Homo sapiens vasohibin 1 (VASH1), mRNA [NM_014909]
1.14607	0.906661	0.471958	0.926128	0.871602	0.451175	ENST00000330947	32310	ens|ENST00000330947|gb|BC035081|thc|THC2372607	chr1:89773740-89773799	29587	A_24_P345131	ENST00000330947	Homo sapiens cDNA clone IMAGE:5260685. [BC035081]
0.866271	1.06586	1.25549	0.786487	0.637558	0.451055	LOC441461	25431	gb|BC030123|gb|XM_499157|ref|XM_944483|thc|THC2407791	chr9:99728300-99728241	23192	A_32_P177955	BC030123	Homo sapiens hypothetical gene supported by BC030123, mRNA (cDNA clone IMAGE:4815474). [BC030123]
0.962107	0.880266	2.37174	1.02134	0.77053	0.450206	RGS9	9095	ref|NM_003835|gb|AF071476|gb|BC022504|ens|ENST00000262406	chr17:60654062-60654121	8395	A_23_P66881	NM_003835	Homo sapiens regulator of G-protein signalling 9 (RGS9), mRNA [NM_003835]
1.01691	1.00776	1.25066	0.897417	0.62514	0.449446	COVA1	29432	ref|NM_182314|ref|NM_006375|ens|ENST00000338144|ens|ENST00000370935	chrX:129482908-129482890	26954	A_23_P258251	NM_182314	Homo sapiens cytosolic ovarian carcinoma antigen 1 (COVA1), transcript variant 2, mRNA [NM_182314]
1.01488	1.00995	2.39108	1.14588	1.35282	0.448772	MCART2	42838	ref|NM_001034172|gb|BC026082|ens|ENST00000340135|ens|ENST00000269205	chr18:27594018-27593959	39182	A_32_P177267	NM_001034172	Homo sapiens mitochondrial carrier triple repeat 2 (MCART2), mRNA [NM_001034172]
1.02609	0.926816	0.750493	0.739438	0.381011	0.448342	AQP3	40097	ref|NM_004925|ens|ENST00000297991|gb|AB001325|gb|CR599108	chr9:33431824-33431765	36658	A_23_P112482	NM_004925	Homo sapiens aquaporin 3 (Gill blood group) (AQP3), mRNA [NM_004925]
1.29605	1.61763	1.62502	0.780348	0.614945	0.448044	THC2274685	20399	thc|THC2274685	chr14:99680174-99680115	18645	A_32_P224040	THC2274685	AF326941 5H1 {Caenorhabditis elegans;} , partial (16%) [THC2274685]
1.09712	1.05467	0.544857	0.763056	0.77574	0.447934	EXTL2	29560	ref|NM_001439|ref|NM_001033025|ens|ENST00000370114|ens|ENST00000294729	chr1:101050645-101050586	27033	A_23_P118	NM_001439	Homo sapiens exostoses (multiple)-like 2 (EXTL2), transcript variant 1, mRNA [NM_001439]
1.12844	1.15129	1.4465	0.897123	0.512925	0.445861	BX106493	42425	gb|BX106493|gb|BU676545|gb|BM683997|thc|THC2338129	chr1:146644712-146644771	38748	A_24_P710681	BX106493	BX106493 Soares_parathyroid_tumor_NbHPA Homo sapiens cDNA clone IMAGp998H19725, mRNA sequence [BX106493]
0.973793	1.19456	1.20062	1.08373	0.984819	0.4454	THC2339389	43500	thc|THC2339389	chr3:53825581-53825522	39739	A_32_P73507	THC2339389	Unknown
1.01599	0.851604	0.591752	0.860276	0.605874	0.445071	CR609843	34428	gb|CR609843|gb|BX538249|gb|BC045807|gb|AK021551	chr1:101264563-101264622	31433	A_24_P546003	CR609843	full-length cDNA clone CS0DD006YM23 of Neuroblastoma Cot 50-normalized of Homo sapiens (human). [CR609843]
0.965435	1.20054	2.15878	1.06317	1.00727	0.443472	STXBP6	3811	gb|AK096957|ens|ENST00000358326|thc|NP498982	chr14:24355486-24355427	3460	A_24_P940857	AK096957	Homo sapiens cDNA FLJ39638 fis, clone SMINT2003317. [AK096957]
0.977819	0.937701	1.20222	0.985874	0.593625	0.442596	ISYNA1	5446	ref|NM_016368|gb|BC018952|gb|CR600268|ens|ENST00000317018	chr19:18406827-18406768	4942	A_23_P5131	NM_016368	Homo sapiens myo-inositol 1-phosphate synthase A1 (ISYNA1), mRNA [NM_016368]
1.09259	1.22285	1.01262	0.914912	0.3428	0.441227	XCL2	44467	ref|NM_003175|ref|NM_002995|ens|ENST00000367819|ens|ENST00000367818	chr1:165242944-165242013	40470	A_23_P51534	NM_003175	Homo sapiens chemokine (C motif) ligand 2 (XCL2), mRNA [NM_003175]
0.952484	0.838799	0.643123	0.624552	0.190791	0.439751	A_24_P290087	37228		chr17:036230090-036230040	34057	A_24_P290087	A_24_P290087	Unknown
0.931672	1.01113	0.775128	1.01427	0.581766	0.438492	PPAP2C	36305	ref|NM_177543|ref|NM_003712|ref|NM_177526|ens|ENST00000327790	chr19:233253-233194	33152	A_23_P108294	NM_177543	Homo sapiens phosphatidic acid phosphatase type 2C (PPAP2C), transcript variant 3, mRNA [NM_177543]
1.08955	1.07341	1.10508	0.942829	0.691354	0.438459	MKKS	35261	ref|NM_170784|ref|NM_018848|gb|BC028973|ens|ENST00000378318	chr20:10334142-10334083	32331	A_23_P79962	NM_170784	Homo sapiens McKusick-Kaufman syndrome (MKKS), transcript variant 2, mRNA [NM_170784]
0.969102	1.11837	2.20992	0.971366	1.25265	0.438308	A_24_P928815	40460		chr16:065854383-065854324	37013	A_24_P928815	A_24_P928815	Unknown
0.937433	1.0165	0.757463	1.1001	0.758087	0.437726	CA306742	31863	gb|CA306742|gb|AW845193|gb|BF094015|gb|AW843322	chr19:12911036-12910977	29232	A_24_P610375	CA306742	CA306742 UI-H-FT1-bht-f-03-0-UI.s1 NCI_CGAP_FT1 Homo sapiens cDNA clone UI-H-FT1-bht-f-03-0-UI 3', mRNA sequence [CA306742]
1.14483	1.29373	1.55383	1.33588	0.899078	0.437306	ECE2	19179	ref|NM_014693|ref|NM_001037324|gb|AF521189|gb|AB011176	chr3:185490778-185490837	17516	A_23_P257786	NM_014693	Homo sapiens endothelin converting enzyme 2 (ECE2), transcript variant 1, mRNA [NM_014693]
1.05608	0.979583	1.06614	1.17371	0.836175	0.434813	SARS	36699	ref|NM_006513|gb|CR626109|gb|AK093718|ens|ENST00000234677	chr1:109492035-109492451	33557	A_23_P126790	NM_006513	Homo sapiens seryl-tRNA synthetase (SARS), mRNA [NM_006513]
1.02552	0.839891	1.4398	0.823701	0.709751	0.433804	AJ420487	39571	gb|AJ420487|gb|AK057104|gb|CA313731|thc|THC2365144	chr6:32978582-32978641	36166	A_32_P97739	AJ420487	Homo sapiens mRNA full length insert cDNA clone EUROIMAGE 1895238. [AJ420487]
1.14645	1.11805	2.07143	0.764102	0.654187	0.433212	AK098597	33092	gb|AK098597|thc|THC2438538	chr4:41942052-41942111	30237	A_32_P153833	AK098597	Homo sapiens cDNA FLJ25731 fis, clone TST05584. [AK098597]
1.5649	1.56689	1.69514	1.27275	1.20832	0.432073	AK023038	22705	gb|AK023038|thc|THC2437962	chrX:48887557-48887616	20697	A_24_P857452	AK023038	Homo sapiens cDNA FLJ12976 fis, clone NT2RP2006258. [AK023038]
0.947055	1.21803	0.338726	0.854656	0.593204	0.432035	THC2313599	38507	thc|THC2313599	chr3:157724565-157724506	35167	A_32_P35595	THC2313599	ALU4_HUMAN (P39191) Alu subfamily SB2 sequence contamination warning entry, partial (15%) [THC2313599]
1.11841	1.02928	0.983958	1.12639	0.779765	0.431615	ATF4	11377	ref|NM_001675|ref|NM_182810|ens|ENST00000337304|gb|CR604584	chr22:38242375-38242434	10398	A_23_P120941	NM_001675	Homo sapiens activating transcription factor 4 (tax-responsive enhancer element B67) (ATF4), transcript variant 1, mRNA [NM_001675]
0.995554	1.02637	0.668711	0.783795	0.639863	0.430764	RIPK3	35766	ref|NM_006871|gb|AY494983|gb|AY494982|gb|BC041668	chr14:23876423-23876364	32788	A_23_P14559	NM_006871	Homo sapiens receptor-interacting serine-threonine kinase 3 (RIPK3), mRNA [NM_006871]
0.983846	1.08785	1.23509	0.891593	0.905867	0.430341	CD93	10372	ref|NM_012072|ens|ENST00000246006|ens|ENST00000377085|gb|BC028075	chr20:23012249-23012190	9485	A_23_P210811	NM_012072	Homo sapiens CD93 molecule (CD93), mRNA [NM_012072]
0.968304	0.958402	1.09414	0.972747	0.595717	0.429593	A_24_P418744	23386		chr4:025184072-025184131	21327	A_24_P418744	A_24_P418744	Unknown
1.12546	0.876589	0.703582	0.91458	0.779679	0.42917	NOD27	42365	gb|AK027414|gb|AK090439|gb|AK027416|gb|AK074133	chr16:055674323-055674382	38791	A_23_P26583	AK027414	Homo sapiens cDNA FLJ14508 fis, clone NT2RM1000421, weakly similar to RIBONUCLEASE INHIBITOR. [AK027414]
1.08531	1.07833	1.25272	0.79741	1.08215	0.427264	CSMD1	13888	ref|NM_033225|ens|ENST00000335551|ens|ENST00000318252|gb|AK127129	chr8:2783331-2783272	12666	A_23_P255203	NM_033225	Homo sapiens CUB and Sushi multiple domains 1 (CSMD1), mRNA [NM_033225]
1.01883	0.778293	1.1155	1.2618	0.732673	0.426662	XPOT	42673	ref|NM_007235|ens|ENST00000332707|gb|AF039022|gb|CR613510	chr12:63114920-63115696	39037	A_23_P340722	NM_007235	Homo sapiens exportin, tRNA (nuclear export receptor for tRNAs) (XPOT), mRNA [NM_007235]
0.963307	1.01072	1.06805	0.830708	0.896629	0.426631	EXDL2	44428	ref|NM_018199|gb|AK056025|gb|BC001962|ens|ENST00000193422	chr14:68777716-68777775	40555	A_23_P205293	NM_018199	Homo sapiens exonuclease 3'-5' domain-like 2 (EXDL2), mRNA [NM_018199]
1.02844	1.0321	2.52422	1.06411	0.959774	0.425533	CART	19962	ref|NM_004291|ens|ENST00000296777|gb|U16826|gb|BC029882	chr5:71052303-71052362	18321	A_23_P167493	NM_004291	Homo sapiens cocaine- and amphetamine-regulated transcript (CART), mRNA [NM_004291]
0.978519	0.998265	0.414375	0.992766	1.26304	0.424905	ARHGAP20	24539	ref|NM_020809|gb|AY496266|gb|AY496267|ens|ENST00000357139	chr11:109953333-109953274	22503	A_23_P422933	NM_020809	Homo sapiens Rho GTPase activating protein 20 (ARHGAP20), mRNA [NM_020809]
1.05316	1.14742	1.19648	1.15229	1.49271	0.424674	NTRK3	18054	ref|NM_001012338|ref|NM_002530|ens|ENST00000355254|ens|ENST00000360948	chr15:86221248-86221189	16540	A_23_P205900	NM_001012338	Homo sapiens neurotrophic tyrosine kinase, receptor, type 3 (NTRK3), transcript variant 1, mRNA [NM_001012338]
0.872862	0.926933	1.04352	0.853638	1.01777	0.423494	SEC24A	26000	gb|BC019341|ens|ENST00000322887|thc|THC2239004	chr5:134057023-134057082	23771	A_23_P329593	BC019341	Homo sapiens SEC24 related gene family, member A (S. cerevisiae), mRNA (cDNA clone MGC:12985 IMAGE:3355949), complete cds. [BC019341]
1.01062	0.944854	0.923533	1.22668	0.753061	0.42344	KCNG1	15821	ref|NM_002237|ens|ENST00000371571|ens|ENST00000299924|gb|AK128721	chr20:49053729-49053670	14467	A_23_P210581	NM_002237	Homo sapiens potassium voltage-gated channel, subfamily G, member 1 (KCNG1), transcript variant 1, mRNA [NM_002237]
0.923169	1.08666	1.05492	0.871344	0.580844	0.423218	ENST00000361989	15703	ens|ENST00000361989|ens|ENST00000290894|ens|ENST00000318390|gb|CR610652	chr15:43247357-43247298	14408	A_32_P183904	ENST00000361989	full-length cDNA clone CS0DC016YI17 of Neuroblastoma Cot 25-normalized of Homo sapiens (human). [CR610652]
0.826099	0.784003	2.88323	0.917459	0.847482	0.422275	MMP27	3074	ref|NM_022122|ens|ENST00000260229|gb|AY358752|gb|AF195192	chr11:102069903-102068980	2703	A_23_P35899	NM_022122	Homo sapiens matrix metallopeptidase 27 (MMP27), mRNA [NM_022122]
0.944835	1.12753	2.06348	1.42364	1.71642	0.422178	CALN1	17912	ref|NM_031468|ref|NM_001017440|gb|AK094469|gb|AF282250	chr7:70692989-70692930	16435	A_23_P147698	NM_031468	Homo sapiens calneuron 1 (CALN1), transcript variant 1, mRNA [NM_031468]
1.10724	1.0014	0.970437	1.14182	0.767794	0.422147	LOC643159	37815	ref|XM_933001|ref|XM_946197|ref|XM_933012|ref|XM_946201	chr17:71734250-71734191	34669	A_24_P307065	XM_933001	PREDICTED: Homo sapiens similar to activating transcription factor 4, transcript variant 3 (LOC643159), mRNA [XM_933001]
1.05619	1.08232	3.48188	0.70051	0.818657	0.422042	A_23_P207233	3398			3000	A_23_P207233	A_23_P207233	Unknown
1.00491	1.04543	0.683288	0.861676	0.571159	0.421197	ENST00000370611	21986	ens|ENST00000370611|thc|THC2445709|thc|THC2374692	chr1:84991194-84991135	20156	A_23_P35035	ENST00000370611	EDG7_HUMAN (Q9UBY5) Lysophosphatidic acid receptor Edg-7 (LPA receptor 3) (LPA-3), partial (36%) [THC2445709]
0.919501	0.979194	1.36642	1.08851	0.992349	0.419383	AY037144	29475	gb|AY037144|thc|NP414367		27032	A_24_P915737	AY037144	Homo sapiens hypothetical protein CX157 mRNA, complete cds. [AY037144]
1.0176	1.47038	1.68222	1.03987	0.931288	0.418981	A_32_P212598	44269		chr14:075350670-075350611	40439	A_32_P212598	A_32_P212598	Unknown
0.908402	1.13889	1.23907	0.915781	0.76641	0.418918	GEFT	16500	ref|NM_182947|ref|NM_133483|ens|ENST00000286494|ens|ENST00000356672	chr12:56296982-56297041	15089	A_23_P98844	NM_182947	Homo sapiens RAC/CDC42 exchange factor (GEFT), transcript variant 1, mRNA [NM_182947]
0.996052	0.994385	1.40721	1.05719	0.984105	0.417951	T05214	6852	gb|T05214	chr12:99522245-99522186	6297	A_32_P28704	T05214	T05214 EST03103 Fetal brain, Stratagene (cat#936206) Homo sapiens cDNA clone HFBCT34 similar to EST containing Alu repeat, mRNA sequence [T05214]
0.975938	1.07953	1.14254	0.796862	0.606562	0.416706	DNAJC18	3483	ref|NM_152686|ens|ENST00000302060|gb|AK024054|gb|BC030162	chr5:138775373-138775314	3162	A_32_P149251	NM_152686	Homo sapiens DnaJ (Hsp40) homolog, subfamily C, member 18 (DNAJC18), mRNA [NM_152686]
0.891651	0.863536	1.72807	0.763212	0.957156	0.416441	ENST00000355691	37553	ens|ENST00000355691|ens|ENST00000341514|ens|ENST00000343533|ens|ENST00000350425	chrX:77111746-77111802	34337	A_23_P217737	ENST00000355691	Unknown
0.935654	0.946341	0.881803	0.900507	0.673297	0.415769	SLC44A3	38172	ref|NM_152369|gb|BC033858|ens|ENST00000358969|ens|ENST00000271227	chr1:95070034-95070093	34861	A_23_P86195	NM_152369	Homo sapiens solute carrier family 44, member 3 (SLC44A3), mRNA [NM_152369]
1.04667	0.948753	1.70926	0.945758	0.55649	0.41531	MFSD4	2322	ref|NM_181644|gb|BC036549|ens|ENST00000367147|ens|ENST00000312213	chr1:202302738-202302797	1931	A_23_P365412	NM_181644	Homo sapiens major facilitator superfamily domain containing 4 (MFSD4), mRNA [NM_181644]
0.9848	1.14908	1.57716	0.772535	1.01334	0.414965	ELMOD2	3944	ref|NM_153702|gb|CR600920|gb|BC015168	chr4:141829267-141829326	3551	A_23_P305692	NM_153702	Homo sapiens ELMO/CED-12 domain containing 2 (ELMOD2), mRNA [NM_153702]
0.946382	1.03586	1.53687	1.20721	0.728157	0.414351	THC2380106	19949	thc|THC2380106	chr18:3985690-4003651	18301	A_32_P197156	THC2380106	Unknown
0.984696	1.03121	1.08764	1.57042	1.31784	0.414272	C20orf186	11607	ref|NM_182519|ens|ENST00000375483|ens|ENST00000334980|gb|AF549190	chr20:31149146-31149205	10659	A_23_P80027	NM_182519	Homo sapiens chromosome 20 open reading frame 186 (C20orf186), mRNA [NM_182519]
1.10826	0.867419	0.719192	1.02683	0.963621	0.41389	BM476468	26762	gb|BM476468	chr20:030909905-030909846	24541	A_32_P128097	BM476468	AGENCOURT_6476297 NIH_MGC_85 Homo sapiens cDNA clone IMAGE:5553395 5', mRNA sequence [BM476468]
0.938127	0.842209	1.13835	0.924948	0.913703	0.41148	C6orf61	13987	gb|AK000177|gb|XM_927492|ens|ENST00000316316|ens|ENST00000368484	chr6:119242783-119242724	12847	A_24_P303497	AK000177	Homo sapiens cDNA FLJ20170 fis, clone COL09549. [AK000177]
0.822149	1.04786	1.98733	0.686548	0.657828	0.411189	ZNF69	44270	ref|NM_021915|gb|AK092559|gb|AK123536|ens|ENST00000304060	chr19:11885601-11885660	40441	A_24_P254084	NM_021915	Homo sapiens zinc finger protein 69 (ZNF69), mRNA [NM_021915]
0.988924	0.993451	1.01228	0.890515	0.751273	0.410634	EIF2A	14355	ref|NM_032025	chr3:151785382-151785441	13206	A_32_P197524	NM_032025	Homo sapiens eukaryotic translation initiation factor 2A, 65kDa (EIF2A), mRNA [NM_032025]
1.08448	1.07686	0.95142	0.863345	0.552691	0.410546	ETV7	1337	ref|NM_016135|gb|AF116508|gb|AF147782|gb|BC035853	chr6:36444774-36444715	1080	A_23_P42353	NM_016135	Homo sapiens ets variant gene 7 (TEL2 oncogene) (ETV7), mRNA [NM_016135]
1.20717	1.0124	1.08654	0.835311	0.659139	0.410403	BF378976	13444	gb|BF378976|gb|H67115|gb|AL037317|gb|AW805248	chr14:102878460-102878401	12313	A_32_P160186	BF378976	BF378976 QV1-UM0099-020400-141-b12_1 UM0099 Homo sapiens cDNA, mRNA sequence [BF378976]
0.879801	0.853618	0.912567	0.788374	0.521585	0.410187	MSX2	12014	ref|NM_002449|ens|ENST00000239243|gb|S75361|gb|CR606816	chr5:174089974-174090033	10934	A_24_P132006	NM_002449	Homo sapiens msh homeobox homolog 2 (Drosophila) (MSX2), mRNA [NM_002449]
1.09263	1.20114	1.26722	0.790326	0.54159	0.409655	KLF5	36597	ref|NM_001730|ens|ENST00000377687|ens|ENST00000218736|gb|AK131397	chr13:72548980-72549039	33526	A_23_P53891	NM_001730	Homo sapiens Kruppel-like factor 5 (intestinal) (KLF5), mRNA [NM_001730]
1.21505	1.24563	0.547357	1.43123	1.35074	0.408881	C15orf45	18813	ref|NM_001035530|gb|AK057017|thc|THC2243304	chr15:30750710-30750769	17155	A_24_P239302	NM_001035530	Homo sapiens chromosome 15 open reading frame 45 (C15orf45), mRNA [NM_001035530]
1.18278	0.941446	1.4815	1.01631	1.10971	0.408759	C9orf66	44146	ref|NM_152569|gb|AK055720|thc|THC2240748	chr9:204332-204273	40237	A_32_P115220	NM_152569	Homo sapiens chromosome 9 open reading frame 66 (C9orf66), mRNA [NM_152569]
0.821583	0.832724	2.17341	0.877838	1.20631	0.408203	C11orf66	9484	ref|NM_145017|gb|BC043246|gb|AK057333|ens|ENST00000338608	chr11:61011275-61013875	8644	A_23_P98571	NM_145017	Homo sapiens chromosome 11 open reading frame 66 (C11orf66), mRNA [NM_145017]
1.0188	1.1451	0.908173	0.811728	0.41695	0.408055	SELENBP1	14652	ref|NM_003944|gb|AK023875|gb|BC032997|ens|ENST00000368868	chr1:148149979-148149920	13436	A_23_P86021	NM_003944	Homo sapiens selenium binding protein 1 (SELENBP1), mRNA [NM_003944]
0.75522	0.800759	1.9131	0.73746	0.89283	0.407563	AF085995	42662	gb|AF085995|gb|CR610292|thc|THC2272198|thc|THC2272155	chr4:120791160-120791219	39022	A_24_P469255	AF085995	Homo sapiens full length insert cDNA clone YU26H08. [AF085995]
1.09865	1.17757	1.25566	1.33534	1.12336	0.407235	THC2378103	12139	thc|THC2378103	chr2:38570230-38572189	11156	A_32_P90450	THC2378103	Q7TFU7 (Q7TFU7) Rh34, partial (11%) [THC2378103]
0.905006	0.888137	1.31414	0.84167	0.834635	0.405869	SOCS5	42667	ref|NM_144949|ref|NM_014011|ens|ENST00000306503|gb|AF073958	chr2:46900940-46900999	39031	A_24_P328492	NM_144949	Homo sapiens suppressor of cytokine signaling 5 (SOCS5), transcript variant 2, mRNA [NM_144949]
1.02484	0.932613	1.30348	1.29725	0.741631	0.404237	IARS	31239	ref|NM_013417|ref|NM_002161|gb|D28473|gb|BC065552	chr9:92052485-92052426	28554	A_23_P258964	NM_013417	Homo sapiens isoleucine-tRNA synthetase (IARS), transcript variant long, mRNA [NM_013417]
0.95062	0.86463	0.650695	0.911336	1.05923	0.403911	A_24_P374973	40923		chr2:203730628-203730687	37397	A_24_P374973	A_24_P374973	Unknown
0.978841	1.15062	0.667869	0.742357	0.416769	0.403656	ENST00000328681	8877	ens|ENST00000328681|gb|BC044624|gb|AL049381|thc|THC2365609	chr1:161552634-161552693	8153	A_24_P173823	ENST00000328681	Homo sapiens cDNA clone IMAGE:5288080. [BC044624]
1.00144	0.984535	1.00273	0.905599	0.553863	0.402272	NIFUN	2442	ref|NM_014301|ref|NM_213595|gb|AY009127|ens|ENST00000338291	chr12:107465493-107465552	2153	A_23_P340158	NM_014301	Homo sapiens NifU-like N-terminal domain containing (NIFUN), nuclear gene encoding mitochondrial protein, transcript variant 1, mRNA [NM_014301]
1.02157	1.05035	0.886302	0.853125	0.470335	0.401214	WNT6	13292	ref|NM_006522|ens|ENST00000233948|gb|AB059570|gb|AY009401	chr2:219564357-219564416	12188	A_23_P119916	NM_006522	Homo sapiens wingless-type MMTV integration site family, member 6 (WNT6), mRNA [NM_006522]
0.947979	0.894815	1.03884	0.968834	0.701892	0.400934	ENST00000308437	43024	ens|ENST00000308437	chrX:121976792-121976733	39356	A_24_P417786	ENST00000308437	Unknown
0.964955	1.06354	1.22383	0.830758	0.563811	0.399983	AK057704	27138	gb|AK057704|thc|THC2253709	chr20:024860333-024860392	24771	A_23_P10488	AK057704	Homo sapiens cDNA FLJ33142 fis, clone UTERU1000192. [AK057704]
0.94369	0.852575	2.42557	1.32641	2.70424	0.398679	SLIC1	27627	ref|NM_182854|ens|ENST00000330943|gb|AY302441|thc|THC2247830	chr16:49267266-49267207	25207	A_24_P13831	NM_182854	Homo sapiens selectin ligand interactor cytoplasmic-1 (SLIC1), mRNA [NM_182854]
1.10637	1.14056	1.57422	0.544218	0.53222	0.397785	ACSL6	11773	gb|AF099740|ens|ENST00000296869|ref|XM_496775|ref|XM_938350	chr5:131306232-131297180	10806	A_32_P210031	AF099740	Homo sapiens long chain fatty acyl CoA synthetase 2 (LACS2) mRNA, complete cds. [AF099740]
1.05025	1.08179	1.42519	0.957505	1.23489	0.395987	RASGRP1	3865	ref|NM_005739|ens|ENST00000310803|gb|AB208848|gb|AF081197	chr15:36567789-36567730	3404	A_23_P124642	NM_005739	Homo sapiens RAS guanyl releasing protein 1 (calcium and DAG-regulated) (RASGRP1), mRNA [NM_005739]
0.942698	1.12803	0.890288	0.927314	0.473692	0.395907	CYP3A7	2423	ref|NM_000765|ens|ENST00000336374|gb|BC067436|gb|BC069780	chr7:98947747-98947688	2116	A_23_P358917	NM_000765	Homo sapiens cytochrome P450, family 3, subfamily A, polypeptide 7 (CYP3A7), mRNA [NM_000765]
0.962926	1.04896	1.11675	0.821651	0.353091	0.394684	KLK11	10089	ref|NM_144947|ref|NM_006853|ens|ENST00000319756|ens|ENST00000319720	chr19:56217497-56217438	9284	A_23_P101505	NM_144947	Homo sapiens kallikrein 11 (KLK11), transcript variant 2, mRNA [NM_144947]
0.890466	1.15444	0.755912	1.21983	0.851313	0.394084	CACHD1	11402	ref|NM_020925|gb|BC039301|ens|ENST00000290039|ens|ENST00000335761	chr1:64869965-64870024	10441	A_24_P943922	NM_020925	Homo sapiens cache domain containing 1 (CACHD1), mRNA [NM_020925]
1.40344	1.26669	1.03811	1.29057	0.388907	0.393782	AF136408	30825	gb|AF136408|thc|THC2404932	chr6:112029864-112029923	28260	A_32_P509964	AF136408	Homo sapiens unknown mRNA. [AF136408]
1.10817	1.02845	0.984386	0.950934	0.563769	0.393727	RALGPS1	34265	ref|NM_014636|ens|ENST00000259351|ens|ENST00000373444|ens|ENST00000373446	chr9:127064575-127064634	31290	A_23_P390148	NM_014636	Homo sapiens Ral GEF with PH domain and SH3 binding motif 1 (RALGPS1), mRNA [NM_014636]
1.19416	1.18524	1.14395	1.01511	1.90334	0.392936	ENST00000366784	21932	ens|ENST00000366784|gb|BC015009|thc|THC2260931	chr1:223202143-223202084	20054	A_24_P119545	ENST00000366784	Homo sapiens inositol 1,4,5-trisphosphate 3-kinase B, mRNA (cDNA clone MGC:23636 IMAGE:4862726), complete cds. [BC015009]
0.982622	1.12707	1.09366	0.78109	0.332391	0.392299	MERTK	28863	gb|U08023	chr2:112503065-112503154	26387	A_23_P32955	U08023	Human cellular proto-oncogene (c-mer) mRNA, complete cds. [U08023]
0.864491	1.124	1.40432	0.553505	0.204606	0.392251	DCN	23918	ref|NM_001920|ref|NM_133503|ref|NM_133504|ref|NM_133505	chr12:90042361-90042302	21832	A_23_P64873	NM_001920	Homo sapiens decorin (DCN), transcript variant A1, mRNA [NM_001920]
1.07683	1.28752	0.734332	0.830298	1.36388	0.391451	AF086179	25719	gb|AF086179	chr17:42371760-42371701	23567	A_24_P928391	AF086179	Homo sapiens full length insert cDNA clone ZB96E04. [AF086179]
0.830372	0.827576	3.88565	1.00104	0.603365	0.388596	ZNF467	857	gb|BC038972|thc|THC2279068|thc|THC2279067	chr7:148898892-148898879	678	A_23_P59470	BC038972	Homo sapiens zinc finger protein 467, mRNA (cDNA clone IMAGE:5216914), with apparent retained intron. [BC038972]
1.05381	0.989201	0.803188	1.13876	0.735023	0.386974	WARS	15613	ref|NM_004184|ref|NM_213646|ref|NM_173701|ref|NM_213645	chr14:99870853-99870794	14243	A_23_P65651	NM_004184	Homo sapiens tryptophanyl-tRNA synthetase (WARS), transcript variant 1, mRNA [NM_004184]
0.918318	1.18395	1.40275	0.829881	1.13066	0.386061	CXorf10	33846	gb|AK021694|ref|XM_937221|thc|THC2404455	chr12:3586278-3586219	30987	A_32_P462013	AK021694	Homo sapiens cDNA FLJ11632 fis, clone HEMBA1004272. [AK021694]
1.24975	1.14233	2.76604	0.843654	0.955946	0.385613	SLC9A2	35445	ref|NM_003048|ens|ENST00000233969|gb|AF073299|gb|BC035787	chr2:102759244-102759303	32517	A_23_P5536	NM_003048	Homo sapiens solute carrier family 9 (sodium/hydrogen exchanger), member 2 (SLC9A2), mRNA [NM_003048]
0.902854	0.978337	1.23867	0.756516	0.497061	0.38508	TMEM37	10583	gb|BC046362|gb|AK026464|gb|AV658258|thc|THC2237475	chr2:119912123-119912182	9723	A_23_P67799	BC046362	Homo sapiens transmembrane protein 37, mRNA (cDNA clone MGC:50757 IMAGE:5221396), complete cds. [BC046362]
1.09581	0.786071	0.55363	0.973161	0.757519	0.383645	SLC30A5	1459	gb|BX537394|gb|AL833716|ens|ENST00000296670|thc|THC2258341	chr5:68462076-68462135	1138	A_24_P37946	BX537394	Homo sapiens mRNA; cDNA DKFZp686F23142 (from clone DKFZp686F23142); complete cds. [BX537394]
1.0686	0.950311	1.54097	1.10999	1.08799	0.383311	AGTPBP1	5807	ref|NM_015239|gb|AK023280|ens|ENST00000337006|ens|ENST00000357081	chr9:85391326-85391267	5302	A_23_P169278	NM_015239	Homo sapiens ATP/GTP binding protein 1 (AGTPBP1), mRNA [NM_015239]
1.05983	1.10589	0.946896	0.751393	0.480878	0.383261	PLEKHF2	13305	ref|NM_024613|ens|ENST00000315367|gb|AK023249|gb|AL834473	chr8:96237936-96237995	12211	A_23_P20275	NM_024613	Homo sapiens pleckstrin homology domain containing, family F (with FYVE domain) member 2 (PLEKHF2), mRNA [NM_024613]
0.957798	1.13484	0.674178	1.13848	0.643255	0.38297	LARP6	13088	ref|NM_018357|ens|ENST00000299213|gb|AK130092|gb|AF443828	chr15:68911025-68910966	11968	A_23_P117782	NM_018357	Homo sapiens La ribonucleoprotein domain family, member 6 (LARP6), transcript variant 1, mRNA [NM_018357]
1.34872	1.22842	2.13205	0.571749	0.600123	0.38181	LRRC28	30941	gb|AK127177|gb|AK091588|gb|AX747076|thc|NP851122	chr15:97748295-97748354	28317	A_23_P333150	AK127177	Homo sapiens cDNA FLJ45242 fis, clone BRCOC2006639. [AK127177]
0.957173	0.900505	0.906939	1.14912	0.610034	0.380937	SEC11L3	24507	ref|NM_033280|ens|ENST00000299714|gb|AF212233|gb|BC009703	chr18:54975872-54976897	22443	A_23_P208009	NM_033280	Homo sapiens SEC11-like 3 (S. cerevisiae) (SEC11L3), mRNA [NM_033280]
1.02694	1.05937	0.829485	1.00593	0.515381	0.380852	ACSS1	17614	ref|NM_032501|gb|AK125058|gb|AK027817|gb|AK125923	chr20:24935088-24935029	16046	A_23_P120594	NM_032501	Homo sapiens acyl-CoA synthetase short-chain family member 1 (ACSS1), nuclear gene encoding mitochondrial protein, mRNA [NM_032501]
1.07582	1.0458	0.563515	1.00791	0.945649	0.379679	CR593166	20264	gb|CR593166|gb|AB065085|thc|THC2374139|thc|THC2263497	chr17:50370309-50370366	18552	A_24_P290709	CR593166	full-length cDNA clone CS0DD005YN08 of Neuroblastoma Cot 50-normalized of Homo sapiens (human). [CR593166]
1.04405	1.05252	0.768857	0.941367	0.840216	0.377488	MLLT7	42837	ref|NM_005938|ens|ENST00000332181|ens|ENST00000374256|ens|ENST00000374259	chrX:70105710-70105769	39180	A_24_P379165	NM_005938	Homo sapiens myeloid/lymphoid or mixed-lineage leukemia (trithorax homolog, Drosophila); translocated to, 7 (MLLT7), mRNA [NM_005938]
0.842356	0.941143	1.45802	0.525811	0.328154	0.375985	HPGD	4051	ref|NM_000860|ens|ENST00000296522|ens|ENST00000296521|gb|CR603356	chr4:175786475-175786416	3594	A_24_P71904	NM_000860	Homo sapiens hydroxyprostaglandin dehydrogenase 15-(NAD) (HPGD), mRNA [NM_000860]
0.94584	1.00329	0.814291	1.15753	0.723597	0.37562	MNT	22620	gb|AF318360|gb|AK001561|thc|THC2250567	chr17:2239988-2239929	20696	A_24_P350969	AF318360	Homo sapiens pp7518 mRNA, complete cds. [AF318360]
0.992846	0.900717	1.81903	0.791179	0.626686	0.373048	MEST	37876	ref|NM_002402|ref|NM_177524|ref|NM_177525|gb|BC090049	chr7:129739599-129739658	34627	A_23_P156970	NM_002402	Homo sapiens mesoderm specific transcript homolog (mouse) (MEST), transcript variant 1, mRNA [NM_002402]
1.01364	0.893778	1.15342	1.01063	0.716655	0.372756	ALDH3A1	38107	ref|NM_000691|gb|AK093877|ens|ENST00000225740|ens|ENST00000333946	chr17:19585009-19584335	34896	A_23_P207213	NM_000691	Homo sapiens aldehyde dehydrogenase 3 family, memberA1 (ALDH3A1), mRNA [NM_000691]
0.90962	1.03236	1.40089	1.87808	1.67888	0.371492	KCNK17	9900	ref|NM_031460|ens|ENST00000344786|ens|ENST00000244759|ens|ENST00000373231	chr6:39375266-39375207	9093	A_24_P112032	NM_031460	Homo sapiens potassium channel, subfamily K, member 17 (KCNK17), mRNA [NM_031460]
1.07808	1.16451	2.53401	1.22721	1.19107	0.370639	LOC643659	17208	gb|AK056971|ens|ENST00000354213|ref|XM_929273|ref|XM_941703	chr20:20004680-20004621	15764	A_24_P15712	AK056971	Homo sapiens cDNA FLJ32409 fis, clone SKMUS2000468. [AK056971]
0.946243	0.795944	0.433469	0.870569	0.68146	0.370134	CR592483	8177	gb|CR592483	chr10:5845976-5845917	7485	A_24_P286868	CR592483	full-length cDNA clone CS0DL004YD15 of B cells (Ramos cell line) Cot 25-normalized of Homo sapiens (human). [CR592483]
0.981398	1.16587	1.00362	0.803157	0.454805	0.369948	SALL2	11419	ref|NM_005407|gb|BC090958|ens|ENST00000327430|ens|ENST00000317492	chr14:21059142-21059083	10472	A_23_P48585	NM_005407	Homo sapiens sal-like 2 (Drosophila) (SALL2), mRNA [NM_005407]
0.868508	1.01968	2.08491	0.996895	0.691091	0.368818	ELA3B	44934	ref|NM_007352|ref|NM_005747|ens|ENST00000290122|ens|ENST00000337107	chr1:22058471-22061108	40935	A_23_P200579	NM_007352	Homo sapiens elastase 3B, pancreatic (ELA3B), mRNA [NM_007352]
1.56379	1.37677	1.99344	0.98812	1.10264	0.366371	CR600638	23626	gb|CR600638|gb|BX115171|thc|THC2314115	chr13:27969102-27969161	21612	A_32_P35433	CR600638	full-length cDNA clone CS0DI053YD12 of Placenta Cot 25-normalized of Homo sapiens (human). [CR600638]
0.904354	0.909166	0.576922	0.848968	0.584883	0.365764	HORMAD1	10329	ref|NM_032132|gb|AK098633|gb|AL136755|gb|BC033014	chr1:147489708-147488925	9412	A_32_P199884	NM_032132	Homo sapiens HORMA domain containing 1 (HORMAD1), mRNA [NM_032132]
0.990195	1.10034	1.47123	0.990633	0.568981	0.364564	TUBAL3	20621	ref|NM_024803|ens|ENST00000380419|gb|AK025318|thc|THC2240661	chr10:5425268-5425209	18890	A_23_P95851	NM_024803	Homo sapiens tubulin, alpha-like 3 (TUBAL3), mRNA [NM_024803]
1.05854	0.857314	1.97395	0.970592	0.87475	0.36382	DBT	33967	ref|NM_001918|ens|ENST00000370132|gb|X66785|thc|THC2247933	chr1:100372441-100372382	31056	A_24_P28524	NM_001918	Homo sapiens dihydrolipoamide branched chain transacylase E2 (DBT), mRNA [NM_001918]
0.988514	1.10806	0.983917	0.905528	0.571659	0.362977	GALR2	3609	ref|NM_003857|ens|ENST00000329003|gb|AF080586|gb|BC074914	chr17:71582729-71582788	3238	A_23_P77756	NM_003857	Homo sapiens galanin receptor 2 (GALR2), mRNA [NM_003857]
1.14606	1.22755	2.20299	0.599691	0.394355	0.361768	KIAA1324	43451	gb|AY358366|gb|AB037745|ens|ENST00000234923|ens|ENST00000369936	chr1:109461344-109461403	39647	A_23_P358714	AY358366	Homo sapiens clone DNA59770 AEPG2426 (UNQ2426) mRNA, complete cds. [AY358366]
1.09237	1.09013	0.784232	0.772887	0.895578	0.361658	EAF1	27002	ref|NM_033083|ens|ENST00000273085|gb|BC041329|thc|THC2260300	chr3:15455781-15455840	24676	A_23_P166742	NM_033083	Homo sapiens ELL associated factor 1 (EAF1), mRNA [NM_033083]
0.948481	0.931733	0.604066	1.08056	0.945265	0.360993	KCNH8	2548	ref|NM_144633|gb|BC031226|gb|AY053503|ens|ENST00000328405	chr3:19552024-19552083	2196	A_23_P170636	NM_144633	Homo sapiens potassium voltage-gated channel, subfamily H (eag-related), member 8 (KCNH8), mRNA [NM_144633]
0.962866	0.728702	2.05019	0.996658	1.0203	0.360882	AK024238	19079	gb|AK024238|gb|BC013907|thc|THC2341629	chr5:31287617-31287676	17489	A_23_P426681	AK024238	Homo sapiens cDNA FLJ14176 fis, clone NT2RP2003101. [AK024238]
1.06264	1.00748	0.883298	0.885214	0.853669	0.360758	IER3IP1	2894	gb|AF119875	chr18:42935859-42935918	2525	A_32_P126928	AF119875	Homo sapiens PRO2309 mRNA, complete cds. [AF119875]
0.994297	0.818369	0.457011	0.81594	0.433455	0.360311	LOC153346	19364	gb|AK024346|gb|BX648997|thc|THC2403881	chr5:149214660-149214719	17699	A_24_P560519	AK024346	Homo sapiens cDNA FLJ14284 fis, clone PLACE1005898. [AK024346]
0.979373	1.2518	1.17564	1.62953	1.42969	0.359628	ITGB1BP3	4550	ref|NM_014446|ref|NM_170678|ens|ENST00000168977|ens|ENST00000326661	chr19:3887636-3888269	4058	A_24_P404458	NM_014446	Homo sapiens integrin beta 1 binding protein 3 (ITGB1BP3), transcript variant 1, mRNA [NM_014446]
0.993779	0.89178	1.16651	0.955466	0.852291	0.358196	ENST00000330251	8755	ens|ENST00000330251|ens|ENST00000342224|gb|XM_929288	chr13:18153185-18153244	8086	A_24_P41189	ENST00000330251	PREDICTED: Homo sapiens similar to telomeric repeat binding factor 1 isoform 2 (LOC646359), mRNA [XM_929288]
0.954858	1.1737	1.15481	0.68798	0.377704	0.356676	BCL2L14	18931	ref|NM_030766|ref|NM_138722|ref|NM_138723|gb|AF281255	chr12:12143442-12143501	17370	A_23_P128050	NM_030766	Homo sapiens BCL2-like 14 (apoptosis facilitator) (BCL2L14), transcript variant 2, mRNA [NM_030766]
0.775618	0.87451	1.60792	1.87184	1.91039	0.349503	LOC285429	8716	gb|AL122070|thc|THC2437578|thc|THC2437577	chr4:41827749-41827808	8013	A_32_P890614	AL122070	Homo sapiens mRNA; cDNA DKFZp434E0535 (from clone DKFZp434E0535). [AL122070]
0.992941	1.0182	0.822878	0.904042	0.772062	0.349306	BC015835	43823	gb|BC015835|gb|AK055180|thc|THC2336651	chr6:170802673-170802614	39987	A_32_P123990	BC015835	Homo sapiens cDNA clone IMAGE:4293096, partial cds. [BC015835]
1.07288	1.07049	0.640702	0.611471	0.391423	0.3487	STOM	1694	ref|NM_198194|ref|NM_004099|ens|ENST00000347359|ens|ENST00000373796	chr9:121181489-121181430	1414	A_24_P141214	NM_198194	Homo sapiens stomatin (STOM), transcript variant 2, mRNA [NM_198194]
0.736745	1.114	1.1572	0.933853	1.01459	0.346302	CPXCR1	43929	ref|NM_033048|ens|ENST00000276127|ens|ENST00000373111|ens|ENST00000356308	chrX:87815813-87815872	40171	A_23_P62336	NM_033048	Homo sapiens CPX chromosome region, candidate 1 (CPXCR1), mRNA [NM_033048]
1.044	0.862336	0.761122	0.685993	0.77644	0.346171	ORMDL1	35560	ref|NM_016467|ens|ENST00000325795|gb|CR602229|gb|AK075160	chr2:190460761-190460702	32575	A_24_P371053	NM_016467	Homo sapiens ORM1-like 1 (S. cerevisiae) (ORMDL1), mRNA [NM_016467]
0.998682	0.811748	0.551555	0.88033	0.8011	0.345643	ENST00000366932	42328	ens|ENST00000366932|gb|AB007976|thc|THC2338374	chr1:214899497-214899556	38727	A_32_P221822	ENST00000366932	Homo sapiens mRNA, chromosome 1 specific transcript KIAA0507. [AB007976]
0.928787	1.12282	0.766613	0.346349	0.112937	0.344112	MAL	24922	ref|NM_002371|ref|NM_022438|ref|NM_022439|ref|NM_022440	chr2:95141469-95141528	22735	A_23_P17134	NM_002371	Homo sapiens mal, T-cell differentiation protein (MAL), transcript variant a, mRNA [NM_002371]
0.993477	1.07394	0.895572	1.14409	0.559369	0.344092	ISOC2	19516	ref|NM_024710|gb|BC017344|gb|CR457377|ens|ENST00000085068	chr19:60658214-60656555	17821	A_24_P99795	NM_024710	Homo sapiens isochorismatase domain containing 2 (ISOC2), mRNA [NM_024710]
0.983188	0.930739	1.28194	0.770477	0.643573	0.343468	IL7	10735	ref|NM_000880|gb|BC047698|gb|J04156|ens|ENST00000263851	chr8:79807986-79807927	9840	A_23_P8961	NM_000880	Homo sapiens interleukin 7 (IL7), mRNA [NM_000880]
1.03071	1.021	0.697018	0.906335	0.494006	0.339698	PRSS33	19064	ref|NM_152891|gb|BC036846|gb|AX721175|ens|ENST00000293851	chr16:2774313-2774254	17462	A_23_P89003	NM_152891	Homo sapiens protease, serine, 33 (PRSS33), mRNA [NM_152891]
0.881684	1.12543	0.421248	0.990121	0.506307	0.335869	A_32_P119949	4737		chr11:129236162-129236221	4245	A_32_P119949	A_32_P119949	Unknown
1.09934	1.13155	1.43658	1.27012	1.35876	0.335187	FRMPD2	5749	ref|NM_152428|ref|NM_001018071|ref|NM_001017929|ref|NM_001042515	chr10:49034648-49034611	5194	A_23_P86710	NM_152428	Homo sapiens FERM and PDZ domain containing 2 (FRMPD2), transcript variant 1, mRNA [NM_152428]
1.06758	1.09563	0.853442	0.920567	0.626596	0.335178	ACPL2	7812	ref|NM_152282|ref|NM_001037172|ens|ENST00000286353|gb|AY358460	chr3:142495766-142495825	7122	A_23_P57760	NM_152282	Homo sapiens acid phosphatase-like 2 (ACPL2), transcript variant 1, mRNA [NM_152282]
0.874911	0.900164	0.823649	0.967327	0.255111	0.335159	AOAH	28446	ref|NM_001637|ens|ENST00000258749|gb|M62840|gb|AK223476	chr7:36343309-36334948	26088	A_23_P145718	NM_001637	Homo sapiens acyloxyacyl hydrolase (neutrophil) (AOAH), mRNA [NM_001637]
0.859789	1.06214	1.6311	1.6485	1.59698	0.333761	FLJ40542	5144	gb|AK097861|ens|ENST00000331140|thc|THC2262005	chr22:16636252-16636311	4694	A_24_P417267	AK097861	Homo sapiens cDNA FLJ40542 fis, clone THYMU2000057. [AK097861]
1.00955	1.09715	2.58849	0.654077	0.65079	0.332938	RLN2	15451	ref|NM_005059|ref|NM_134441|ens|ENST00000381627|ens|ENST00000308420	chr9:5290194-5290135	14105	A_23_P216455	NM_005059	Homo sapiens relaxin 2 (RLN2), transcript variant 2, mRNA [NM_005059]
1.08332	0.936911	1.61013	0.819682	0.896867	0.328525	AK093202	40868	gb|AK093202|gb|AX747988	chr1:16609872-16609931	37449	A_24_P256404	AK093202	Homo sapiens cDNA FLJ35883 fis, clone TESTI2008929. [AK093202]
1.03256	0.882606	0.578532	1.05452	0.42678	0.327913	TMEM50B	25864	ref|NM_006134|ens|ENST00000381964|ens|ENST00000270178|gb|CR613027	chr21:33743824-33743765	23680	A_24_P305623	NM_006134	Homo sapiens transmembrane protein 50B (TMEM50B), mRNA [NM_006134]
0.983749	1.03512	1.26458	1.37873	0.936784	0.327812	AI492422	17081	gb|AI492422|gb|CA391412|gb|BU738691|gb|BX454965	chr9:101166536-101166477	15689	A_32_P174805	AI492422	AI492422 ti27g10.x1 NCI_CGAP_Kid11 Homo sapiens cDNA clone IMAGE:2131746 3', mRNA sequence [AI492422]
1.01713	0.711378	1.86888	0.981707	0.907964	0.326751	PTPN20B	17822	ref|NM_015605|ref|NM_001042357|ref|NM_001042389|ref|NM_001042363	chr10:48358274-48358215	16271	A_23_P202532	NM_015605	Homo sapiens protein tyrosine phosphatase, non-receptor type 20B (PTPN20B), transcript variant 2, mRNA [NM_015605]
0.923341	0.754318	0.921773	0.990988	0.772268	0.325421	ENST00000199389	43047	ens|ENST00000199389|gb|AB037790|gb|AF116615|thc|THC2276935	chr7:5835698-5835639	39391	A_24_P123768	ENST00000199389	Homo sapiens mRNA for KIAA1369 protein, partial cds. [AB037790]
1.01567	1.07018	0.926575	0.788236	0.456132	0.325301	THC2309312	16908	thc|THC2309312	chr2:10858652-10858593	15527	A_32_P75661	THC2309312	Unknown
0.949565	1.18912	1.55655	1.03856	0.982245	0.323803	A_24_P924552	39257		chr15:033631620-033631561	35912	A_24_P924552	A_24_P924552	Unknown
1.08839	1.00693	0.924122	1.29998	0.736089	0.319458	AARS	37207	ref|NM_001605|ens|ENST00000261772|gb|D32050|gb|BC011451	chr16:68845436-68845377	34019	A_24_P172990	NM_001605	Homo sapiens alanyl-tRNA synthetase (AARS), mRNA [NM_001605]
0.953425	0.937843	0.532637	0.769178	0.671346	0.318987	THC2369020	36114	thc|THC2369020	chr1:227459525-227459466	33114	A_24_P457304	THC2369020	Q9BVD9 (Q9BVD9) FTO protein, partial (16%) [THC2369020]
0.921472	0.9857	0.939578	0.86353	0.303934	0.318221	RDH12	29216	ref|NM_152443|ens|ENST00000267502|gb|AK054835|gb|BC025724	chr14:67270692-67270751	26719	A_23_P37088	NM_152443	Homo sapiens retinol dehydrogenase 12 (all-trans/9-cis/11-cis) (RDH12), mRNA [NM_152443]
1.1027	1.0904	1.13324	0.755417	0.740357	0.315632	C20orf179	25133	ref|NM_001014977|ref|NM_178477|ens|ENST00000377805|ens|ENST00000357126	chr20:17664326-17664385	22955	A_32_P234926	NM_001014977	Homo sapiens chromosome 20 open reading frame 179 (C20orf179), transcript variant 2, mRNA [NM_001014977]
0.879569	1.15438	1.51408	0.77726	0.478664	0.315102	HLA-DQA1	36396	gb|L34088|gb|L34089|gb|L34352|gb|DQ284436		33318	A_24_P326084	L34088	Human (clones 5, 9) MHC class II HLA-DQA1*03011 mRNA, partial cds. [L34088]
1.1614	1.11125	1.0131	1.41305	0.633578	0.314073	TRIB3	25614	ref|NM_021158|ens|ENST00000217233|ens|ENST00000382266|gb|AF250311	chr20:324856-324915	23373	A_24_P305541	NM_021158	Homo sapiens tribbles homolog 3 (Drosophila) (TRIB3), mRNA [NM_021158]
0.858988	1.04528	1.58215	0.929496	0.863089	0.311984	SIRPD	43670	ref|NM_178460|ens|ENST00000381623|ens|ENST00000246102|ens|ENST00000381621	chr20:1463082-1463023	39882	A_23_P406521	NM_178460	Homo sapiens signal-regulatory protein delta (SIRPD), mRNA [NM_178460]
0.971669	0.873477	0.482328	0.822376	0.659482	0.309823	CHURC1	40654	ref|NM_145165|gb|BC020550|gb|AK057626|ens|ENST00000359118	chr14:64470430-64470489	37213	A_24_P227617	NM_145165	Homo sapiens churchill domain containing 1 (CHURC1), mRNA [NM_145165]
1.09206	1.05401	1.3377	0.929528	1.08122	0.307421	NIPSNAP3B	43152	ref|NM_018376|ens|ENST00000374762|ens|ENST00000339603|gb|BC005202	chr9:104612765-104612824	39428	A_24_P132624	NM_018376	Homo sapiens nipsnap homolog 3B (C. elegans) (NIPSNAP3B), mRNA [NM_018376]
0.927955	0.898733	0.47222	0.839322	0.319224	0.305487	BG547557	30389	gb|BG547557	chr2:6939625-6939571	27766	A_23_P384355	BG547557	BG547557 602575410F1 NIH_MGC_77 Homo sapiens cDNA clone IMAGE:4703546 5', mRNA sequence [BG547557]
0.99154	0.871692	0.699881	0.660517	0.19652	0.305096	TAF9B	34421	ref|NM_015975|ens|ENST00000336420|ens|ENST00000341864|gb|CR624765	chrX_random:1392552-1392611	31574	A_24_P391431	NM_015975	Homo sapiens TAF9B RNA polymerase II, TATA box binding protein (TBP)-associated factor, 31kDa (TAF9B), mRNA [NM_015975]
0.880641	1.03866	1.2332	1.15939	1.09379	0.303937	THC2432349	43339	thc|THC2432349	chrX:149424814-149424755	39607	A_24_P922758	THC2432349	Unknown
0.961742	0.770159	0.584669	0.905413	0.946607	0.302189	ENST00000373547	42512	ens|ENST00000373547|thc|THC2336427	chr9:124990158-124990099	38900	A_23_P94623	ENST00000373547	PPP6_HUMAN (O00743) Serine/threonine protein phosphatase 6 (PP6) , partial (9%) [THC2336427]
0.80385	0.865428	1.55088	0.568116	0.3603	0.300536	THC2373524	7663	thc|THC2373524|gb|BU194531|gb|BU190594	chr19:050103635-050103694	7009	A_24_P788772	THC2373524	APE_HUMAN (P02649) Apolipoprotein E precursor (Apo-E), partial (50%) [THC2373524]
1.04644	1.08527	1.33377	0.964511	0.823301	0.29929	GPR85	31499	ref|NM_018970|ens|ENST00000297146|gb|CR609708|gb|AL161959	chr7:112317483-112317424	28878	A_23_P215687	NM_018970	Homo sapiens G protein-coupled receptor 85 (GPR85), mRNA [NM_018970]
0.997128	0.997415	1.75234	0.681684	0.483651	0.299079	KIAA0182	43250	ref|NM_014615|ens|ENST00000253458|gb|CR595977|gb|CR622627	chr16:84266578-84266637	39599	A_24_P943062	NM_014615	Homo sapiens KIAA0182 (KIAA0182), mRNA [NM_014615]
0.886525	0.840009	0.392182	0.903493	0.77795	0.29865	ENST00000360548	16511	ens|ENST00000360548|gb|AL582488|thc|THC2353946	chrX_random:1179234-1179175	15108	A_32_P64461	ENST00000360548	AL582488 Homo sapiens B CELLS (RAMOS CELL LINE) COT 25-NORMALIZED Homo sapiens cDNA clone CS0DL001YC23 3-PRIME, mRNA sequence [AL582488]
1.20693	0.960321	0.993933	0.561892	0.273371	0.297495	ENST00000333309	5059	ens|ENST00000333309|ens|ENST00000369137|ens|ENST00000369138|gb|S75105	chr6:102623989-102624048	4535	A_24_P935839	ENST00000333309	GRIK2=GluR6 kainate receptor {3' untranslated region, TAA trinucleotide repeats} [human, caudate/putamen, mRNA Partial, 540 nt]. [S75105]
0.917755	0.835173	0.573854	0.865493	0.958772	0.294923	LARP2	37582	ref|NM_018078|gb|AK098437|gb|AL137759|ens|ENST00000326639	chr4:129489473-129489532	34392	A_23_P7253	NM_018078	Homo sapiens La ribonucleoprotein domain family, member 2 (LARP2), transcript variant 1, mRNA [NM_018078]
0.730692	0.883897	2.47075	1.08391	0.834642	0.294228	CDH8	43174	ref|NM_001796|ens|ENST00000299345|gb|AB035305|gb|AK124734	chr16:60245257-60245198	39467	A_23_P140797	NM_001796	Homo sapiens cadherin 8, type 2 (CDH8), mRNA [NM_001796]
1.27591	1.53895	0.645528	0.803312	0.728458	0.293877	AK091028	26	gb|AK091028|gb|AJ420566|gb|AK095508|gb|AK026794	chr6:2428308-2428367	31	A_24_P595567	AK091028	Homo sapiens cDNA FLJ33709 fis, clone BRAWH2007890. [AK091028]
1.11019	1.14172	0.556665	0.906674	0.386932	0.293703	OASL	36193	ref|NM_003733|ref|NM_198213|ens|ENST00000257570|ens|ENST00000339275	chr12:119921099-119921040	33105	A_23_P139786	NM_003733	Homo sapiens 2'-5'-oligoadenylate synthetase-like (OASL), transcript variant 1, mRNA [NM_003733]
0.850924	1.06514	1.51613	1.03159	0.510161	0.292821	LDLRAD1	12305	ref|NM_001010978|ens|ENST00000371358|ens|ENST00000371360|ens|ENST00000371359	chr1:54186592-54186533	11310	A_24_P491397	NM_001010978	Homo sapiens low density lipoprotein receptor class A domain containing 1 (LDLRAD1), mRNA [NM_001010978]
0.933088	0.888725	0.670152	1.00302	0.937105	0.288715	RBMX	43325	ref|NM_002139|gb|AK096015|ens|ENST00000320676|ens|ENST00000276230	chrX:135687060-135687001	39581	A_32_P56392	NM_002139	Homo sapiens RNA binding motif protein, X-linked (RBMX), mRNA [NM_002139]
0.913519	1.01017	0.977109	0.93421	0.419771	0.287748	NOV	20159	ref|NM_002514|ens|ENST00000259526|gb|CR623165|gb|CR591257	chr8:120505616-120505675	18371	A_23_P82929	NM_002514	Homo sapiens nephroblastoma overexpressed gene (NOV), mRNA [NM_002514]
0.976737	0.894819	0.783717	0.924543	0.849231	0.285755	RRM2B	31727	ref|NM_015713|ens|ENST00000251810|gb|BC042948|gb|AK023605	chr8:103286410-103286351	28983	A_23_P20225	NM_015713	Homo sapiens ribonucleotide reductase M2 B (TP53 inducible) (RRM2B), mRNA [NM_015713]
1.22218	1.0496	1.47234	1.04937	1.02982	0.284584	A_23_P124977	5607			5086	A_23_P124977	A_23_P124977	Unknown
0.776951	0.981064	2.45785	0.953113	0.564104	0.284429	KLHDC1	11732	ref|NM_172193|ens|ENST00000359332|gb|BC101595|gb|BC101597	chr14:49280243-49288082	10732	A_32_P164513	NM_172193	Homo sapiens kelch domain containing 1 (KLHDC1), mRNA [NM_172193]
1.29795	1.27645	0.896438	0.782198	0.683092	0.283638	AF203728	19636	gb|AF203728|thc|NP162934		17885	A_24_P604665	AF203728	Homo sapiens bone morphogenetic protein BMPY (BMPY) mRNA, partial cds. [AF203728]
0.93393	1.00723	0.992894	0.888621	1.0966	0.280611	ENST00000263739	37060	ens|ENST00000263739|ens|ENST00000378224|ens|ENST00000378230|gb|AB011134	chr1:3752127-3752068	33904	A_23_P200047	ENST00000263739	Homo sapiens mRNA for KIAA0562 protein, partial cds. [AB011134]
1.4099	1.54582	0.784756	1.0554	0.823259	0.280389	AK098537	22016	gb|AK098537|thc|THC2273945	chr1:45647737-45647796	20053	A_23_P418282	AK098537	Homo sapiens cDNA FLJ25671 fis, clone TST03755. [AK098537]
0.822052	0.860217	1.45559	0.88743	0.550412	0.279496	IGF1	43171	ref|NM_000618|gb|M37484|gb|M29644|ens|ENST00000337514	chr12:101298792-101298733	1939	A_23_P13907	NM_000618	Homo sapiens insulin-like growth factor 1 (somatomedin C) (IGF1), mRNA [NM_000618]
0.975974	1.07847	1.55529	0.82681	0.78172	0.277135	THC2439234	43503	thc|THC2439234	chr1:70401269-70401328	39745	A_24_P457442	THC2439234	Q91G39 (Q91G39) 066L, partial (25%) [THC2439234]
0.98798	1.28639	2.063	1.2288	0.722608	0.276474	MCOLN3	17290	ref|NM_018298|ens|ENST00000370589|ens|ENST00000341115|ens|ENST00000302814	chr1:85200049-85199884	15759	A_23_P12241	NM_018298	Homo sapiens mucolipin 3 (MCOLN3), mRNA [NM_018298]
0.932428	1.03197	0.971936	0.897483	0.744443	0.276257	AQP1	9791	ref|NM_198098|ens|ENST00000311813|ens|ENST00000381688|gb|U41517	chr7:30738297-30738355	8896	A_23_P372834	NM_198098	Homo sapiens aquaporin 1 (Colton blood group) (AQP1), mRNA [NM_198098]
0.957954	1.01083	0.987547	1.06818	0.415431	0.272063	TMEM125	1373	ref|NM_144626|ens|ENST00000315703|gb|BC016858|gb|BC072393	chr1:43408698-43408757	1135	A_23_P115022	NM_144626	Homo sapiens transmembrane protein 125 (TMEM125), mRNA [NM_144626]
0.984282	0.944438	0.518543	0.505425	0.402612	0.269934	HLA-DQA2	2631	ref|NM_020056|ens|ENST00000374940|ens|ENST00000383120|ens|ENST00000241802	chr6:32822575-32822634	2351	A_24_P852756	NM_020056	Homo sapiens major histocompatibility complex, class II, DQ alpha 2 (HLA-DQA2), mRNA [NM_020056]
0.995422	0.913521	1.50667	0.341526	0.145551	0.269418	IQGAP2	24521	ref|NM_006633|ens|ENST00000380451|ens|ENST00000274364|gb|AY351902	chr5:76027238-76029617	22471	A_24_P246361	NM_006633	Homo sapiens IQ motif containing GTPase activating protein 2 (IQGAP2), mRNA [NM_006633]
1.11574	1.05011	0.749392	1.07501	0.683589	0.267902	STEAP2	13728	ref|NM_152999|ref|NM_001040665|ref|NM_001040666|gb|AY008444	chr7:89511188-89511247	12519	A_23_P428260	NM_152999	Homo sapiens six transmembrane epithelial antigen of the prostate 2 (STEAP2), transcript variant 1, mRNA [NM_152999]
1.11848	1.1812	1.18004	0.846705	0.978216	0.267451	PFKFB1	42326	ref|NM_002625|gb|BC096077|ens|ENST00000375006|ens|ENST00000289537	chrX:54854923-54847150	38724	A_24_P203106	NM_002625	Homo sapiens 6-phosphofructo-2-kinase/fructose-2,6-biphosphatase 1 (PFKFB1), mRNA [NM_002625]
1.00027	0.887395	0.990421	0.492345	0.349885	0.261549	CLCA2	9942	ref|NM_006536|ens|ENST00000370565|ens|ENST00000260541|gb|BC041096	chr1:86633612-86633671	9172	A_23_P397248	NM_006536	Homo sapiens chloride channel, calcium activated, family member 2 (CLCA2), mRNA [NM_006536]
0.968132	0.934324	1.14584	0.863837	0.406266	0.260562	STEAP1	30564	ref|NM_012449|ens|ENST00000297205|gb|AF186249|gb|BC011802	chr7:89438655-89438714	27928	A_23_P31453	NM_012449	Homo sapiens six transmembrane epithelial antigen of the prostate 1 (STEAP1), mRNA [NM_012449]
0.952876	0.937287	1.0011	0.849689	0.873341	0.258525	TSPAN33	6545	ref|NM_178562|ens|ENST00000289407|gb|AF276891|gb|CR609044	chr7:128401236-128401295	6042	A_23_P392928	NM_178562	Homo sapiens tetraspanin 33 (TSPAN33), mRNA [NM_178562]
1.0048	1.01691	0.930099	1.00287	0.952619	0.252511	LOC255480	43336	gb|AK091766|thc|THC2437560	chr12:113313085-113313144	39602	A_32_P158875	AK091766	Homo sapiens cDNA FLJ34447 fis, clone HLUNG2002059. [AK091766]
0.53706	0.721113	2.00017	0.969448	0.979833	0.251817	AF051164	41380	gb|AF051164|gb|AF049656|thc|THC2329644		37912	A_24_P563656	AF051164	Homo sapiens heart muscle inducible nitric oxide synthase (iNOS) mRNA, complete cds. [AF051164]
1.01399	0.84687	0.758957	0.738768	0.60544	0.251334	THC2405550	36816	thc|THC2405550	chr7:098912800-098912859	33611	A_32_P223327	THC2405550	Unknown
1.11865	1.20002	0.757095	0.838677	0.526903	0.250989	A_32_P149246	24663		chr5:138775094-138775035	22574	A_32_P149246	A_32_P149246	Unknown
1.28164	1.01645	0.727556	0.812109	0.69669	0.249719	THC2373083	2693	thc|THC2373083	chr12:27082742-27082801	2308	A_32_P81092	THC2373083	Unknown
0.874096	1.12035	1.45767	0.593133	0.301071	0.248283	THC2279497	36805	thc|THC2279497	chr4:56160306-56160365	33747	A_32_P35452	THC2279497	HSCLOCK17 clock {Homo sapiens;} , partial (3%) [THC2279497]
0.905376	1.08208	0.51285	0.84646	0.340157	0.247249	CYP4B1	2947	ref|NM_000779|ens|ENST00000271153|ens|ENST00000371923|ens|ENST00000371918	chr1:46996776-46996835	2626	A_23_P114713	NM_000779	Homo sapiens cytochrome P450, family 4, subfamily B, polypeptide 1 (CYP4B1), mRNA [NM_000779]
1.08669	1.09173	0.709332	0.876685	0.525237	0.246996	CCL5	6720	ref|NM_002985|ens|ENST00000293272|gb|BC008600|gb|M21121	chr17:31223504-31223445	6052	A_23_P152838	NM_002985	Homo sapiens chemokine (C-C motif) ligand 5 (CCL5), mRNA [NM_002985]
1.04203	0.83797	0.81465	0.849816	0.669256	0.245354	HOOK1	6845	ref|NM_015888|ens|ENST00000371208|gb|AK027250|thc|THC2336833	chr1:60053251-60053310	6283	A_24_P921897	NM_015888	Homo sapiens hook homolog 1 (Drosophila) (HOOK1), mRNA [NM_015888]
0.933501	1.06183	1.15421	0.936798	0.428716	0.236079	AK090684	17750	gb|AK090684|gb|AX746573|thc|THC2264962	chr7:128096522-128096463	16292	A_32_P206497	AK090684	Homo sapiens cDNA FLJ33365 fis, clone BRACE2005460, moderately similar to Xenopus laevis mRNA for Kielin. [AK090684]
0.918537	1.07622	0.691842	0.472708	0.139033	0.235143	KRT1	22875	ref|NM_006121|ens|ENST00000252244|gb|BC063697|gb|BC028294	chr12:51354897-51354838	20854	A_23_P128235	NM_006121	Homo sapiens keratin 1 (epidermolytic hyperkeratosis) (KRT1), mRNA [NM_006121]
1.1265	1.04784	1.29966	0.849644	1.02558	0.234545	SLC7A2	948	ref|NM_003046|ref|NM_001008539|gb|AL832016|ens|ENST00000250265	chr8:17463890-17465423	691	A_23_P255837	NM_003046	Homo sapiens solute carrier family 7 (cationic amino acid transporter, y+ system), member 2 (SLC7A2), transcript variant 1, mRNA [NM_003046]
0.936914	0.816507	0.722675	0.684024	0.987737	0.232408	LOC284260	26110	gb|BC021928|ref|XM_933358|ref|XM_943620	chr18:38525326-38525385	23816	A_24_P205184	BC021928	Homo sapiens hypothetical gene supported by BC011527; BC021928; BC011527; BC021928, mRNA (cDNA clone IMAGE:4634617), partial cds. [BC021928]
0.65134	0.806537	1.53262	0.887373	1.06605	0.230898	ENST00000296794	42156	ens|ENST00000296794|gb|AK094713	chr5:73196445-73199458	38566	A_24_P177932	ENST00000296794	Homo sapiens cDNA FLJ37394 fis, clone BRAMY2027140, highly similar to RHO-GUANINE NUCLEOTIDE EXCHANGE FACTOR. [AK094713]
1.01984	1.06795	1.1003	0.79544	0.367783	0.22829	ASCL2	17435	ref|NM_005170|ens|ENST00000331289|gb|BC028140|gb|CR603858	chr11:2246594-2246535	15869	A_32_P171061	NM_005170	Homo sapiens achaete-scute complex-like 2 (Drosophila) (ASCL2), mRNA [NM_005170]
1.12202	1.26001	1.0295	1.30656	1.17432	0.225179	ENST00000380231	42666	ens|ENST00000380231|ens|ENST00000380227|thc|NP214448|thc|THC2253333	chr11:5227339-5227398	39029	A_24_P289709	ENST00000380231	GB|AF116719.1|AAF71139.1 PRO2987 [NP214448]
0.934101	1.11671	1.0671	0.927756	0.239387	0.216785	TNFRSF11B	19220	ref|NM_002546|ens|ENST00000297350|gb|BC030155|gb|AK223155	chr8:120005641-120005582	17591	A_24_P192485	NM_002546	Homo sapiens tumor necrosis factor receptor superfamily, member 11b (osteoprotegerin) (TNFRSF11B), mRNA [NM_002546]
1.0783	1.22053	1.64067	0.858633	0.504157	0.215698	IL20RA	37539	ref|NM_014432|ens|ENST00000316649|ens|ENST00000367748|ens|ENST00000367747	chr6:137362949-137362890	34313	A_23_P145514	NM_014432	Homo sapiens interleukin 20 receptor, alpha (IL20RA), mRNA [NM_014432]
1.05779	1.20619	1.50983	0.985834	0.597751	0.214822	BC043357	37234	gb|BC043357|thc|THC2409856	chr18:3646078-3646138	34066	A_24_P879895	BC043357	Homo sapiens, clone IMAGE:3883659, mRNA. [BC043357]
0.911618	1.00402	1.00191	0.677367	0.274126	0.212645	LOC92196	22689	ref|NM_001017920|ens|ENST00000309950|gb|AF086541|thc|THC2276414	chr2:159497908-159497967	20825	A_23_P165598	NM_001017920	Homo sapiens similar to death-associated protein (LOC92196), mRNA [NM_001017920]
0.865258	0.87816	1.38496	0.863781	0.543248	0.20843	PLGLA1	42739	ref|XM_934128|thc|THC2308082	chr2:106468000-106468059	39156	A_32_P6535	XM_934128	PREDICTED: Homo sapiens plasminogen-like A1, transcript variant 6 (PLGLA1), mRNA [XM_934128]
1.27546	1.23213	1.49322	0.874776	0.621428	0.206648	ENST00000382004	5579	ens|ENST00000382004|gb|AK127804|thc|THC2373477	chr9:3208562-3208503	5034	A_32_P3742	ENST00000382004	Homo sapiens cDNA FLJ45905 fis, clone OCBBF3026576. [AK127804]
0.999686	0.792568	1.68415	1.10348	1.09298	0.203157	A_24_P178475	43587		chr1:243532443-243532504	39885	A_24_P178475	A_24_P178475	Unknown
0.787802	0.812913	1.57105	0.581013	0.361664	0.200812	THC2377294	35310	thc|THC2377294	chr4:24481643-24481584	32268	A_32_P161262	THC2377294	Unknown
0.981582	0.9838	0.703429	1.38668	0.397729	0.20028	BI910665	7382	gb|BI910665|thc|THC2405973	chr22:49279432-49279491	6803	A_23_P6535	BI910665	603070430F1 NIH_MGC_118 Homo sapiens cDNA clone IMAGE:5219455 5', mRNA sequence [BI910665]
0.983948	1.0355	0.767301	0.664458	0.219625	0.198812	PTPRZ1	44403	ref|NM_002851|ens|ENST00000265220|gb|M93426|thc|THC2235743	chr7:121295679-121295738	40507	A_24_P235248	NM_002851	Homo sapiens protein tyrosine phosphatase, receptor-type, Z polypeptide 1 (PTPRZ1), mRNA [NM_002851]
1.45125	1.41679	1.02959	0.595922	0.271586	0.195677	DMRT2	17087	ref|NM_006557|ref|NM_181872|gb|AF284223|gb|BX647565	chr9:1047447-1047506	15545	A_32_P213459	NM_006557	Homo sapiens doublesex and mab-3 related transcription factor 2 (DMRT2), transcript variant 1, mRNA [NM_006557]
1.39449	2.26318	0.993044	0.981853	0.181703	0.19018	GDF15	38896	ref|NM_004864|ens|ENST00000252809|gb|U51731|gb|AB000584	chr19:18360890-18360949	35567	A_23_P16523	NM_004864	Homo sapiens growth differentiation factor 15 (GDF15), mRNA [NM_004864]
0.981603	0.621821	0.973374	0.937603	0.43116	0.1898	THC2302184	22248	thc|THC2302184	chr15:47447227-47447286	20321	A_32_P179706	THC2302184	GAL2_HUMAN (Q01415) N-acetylgalactosamine kinase (GalNAc kinase) (Galactokinase 2) , partial (21%) [THC2302184]
1.17061	1.06219	0.394846	0.819313	0.279268	0.189795	HERC5	20905	ref|NM_016323|ens|ENST00000264350|gb|AK093155|gb|AY337518	chr4:89784067-89784126	19096	A_23_P110196	NM_016323	Homo sapiens hect domain and RLD 5 (HERC5), mRNA [NM_016323]
1.03311	0.702638	0.681545	0.937288	0.783685	0.189062	DNMT3L	43251	ref|NM_013369|ref|NM_175867|ens|ENST00000270172|gb|AF194032	chr21:44490757-44490698	39601	A_23_P17673	NM_013369	Homo sapiens DNA (cytosine-5-)-methyltransferase 3-like (DNMT3L), transcript variant 1, mRNA [NM_013369]
0.958926	0.889829	0.864154	0.672664	0.215416	0.186429	PTPRZ1	12818	ref|NM_002851|ens|ENST00000265220|thc|THC2235743	chr7:121295241-121295300	11777	A_23_P168761	NM_002851	Homo sapiens protein tyrosine phosphatase, receptor-type, Z polypeptide 1 (PTPRZ1), mRNA [NM_002851]
0.679876	1.20184	1.92313	0.942107	0.898381	0.184562	TMEM140	7460	ref|NM_018295|ens|ENST00000275767|gb|CR608312|gb|CR603717	chr7:134307386-134307445	6790	A_23_P31177	NM_018295	Homo sapiens transmembrane protein 140 (TMEM140), mRNA [NM_018295]
0.7969	0.838003	0.829313	0.828781	0.463818	0.178089	ALDH1A1	25940	ref|NM_000689|ens|ENST00000297785|gb|AF003341|gb|AY390731	chr9:72745749-72745690	23663	A_23_P83098	NM_000689	Homo sapiens aldehyde dehydrogenase 1 family, member A1 (ALDH1A1), mRNA [NM_000689]
0.85193	1.35895	1.05561	1.2241	0.19602	0.160457	SOX2	20284	ref|NM_003106|ens|ENST00000325404|gb|CR592780|thc|THC2245405	chr3:182914579-182914638	18589	A_23_P401055	NM_003106	Homo sapiens SRY (sex determining region Y)-box 2 (SOX2), mRNA [NM_003106]
0.977088	0.958245	1.45372	0.997935	0.862988	0.14306	C6orf130	20914	ref|NM_145063|ens|ENST00000373154|ens|ENST00000244558|gb|CR620893	chr6:41142811-41142752	19112	A_23_P342091	NM_145063	Homo sapiens chromosome 6 open reading frame 130 (C6orf130), mRNA [NM_145063]
0.835741	1.06867	0.756881	0.433106	0.158139	0.13456	MMP1	3475	ref|NM_002421|ens|ENST00000315274|gb|AK223035|gb|AK223281	chr11:102165966-102165907	3147	A_23_P1691	NM_002421	Homo sapiens matrix metallopeptidase 1 (interstitial collagenase) (MMP1), mRNA [NM_002421]
1.08315	1.1798	0.395716	1.10767	0.372287	0.126998	LAMP3	36136	ref|NM_014398|ens|ENST00000265598|gb|AB013924|gb|AJ005766	chr3:184322824-184322765	33005	A_23_P29773	NM_014398	Homo sapiens lysosomal-associated membrane protein 3 (LAMP3), mRNA [NM_014398]
0.955777	0.719376	1.30652	1.07953	1.0333	0.12315	BM544548	21254	gb|BM544548	chr16:63537154-63537095	19434	A_24_P253676	BM544548	AGENCOURT_6491969 NIH_MGC_124 Homo sapiens cDNA clone IMAGE:5728337 5', mRNA sequence [BM544548]
0.99172	1.25599	0.392501	0.701017	0.288915	0.104126	HLA-DMB	41365	ref|NM_002118|gb|BC027175|ens|ENST00000374850|ens|ENST00000374845	chr6:33010541-33010482	37884	A_32_P351968	NM_002118	Homo sapiens major histocompatibility complex, class II, DM beta (HLA-DMB), mRNA [NM_002118]
1.01931	1.06743	0.572994	0.95607	0.76511	0.0982644	BTN3A3	21171	ref|NM_006994|ref|NM_197974|ens|ENST00000244519|ens|ENST00000339789	chr6:26561349-26561408	19276	A_24_P311917	NM_006994	Homo sapiens butyrophilin, subfamily 3, member A3 (BTN3A3), transcript variant 1, mRNA [NM_006994]
0.873355	0.849169	1.77132	1.15713	0.92758	0.0964646	CRY2	21172	ref|NM_021117|gb|BC041814|gb|BC035161|ens|ENST00000263762	chr11:45859972-45860031	19278	A_24_P158587	NM_021117	Homo sapiens cryptochrome 2 (photolyase-like) (CRY2), mRNA [NM_021117]
0.996213	1.07845	0.873763	0.903384	0.739007	0.0894732	ZNF438	21258	ref|NM_182755|gb|AL833056|ens|ENST00000361310|ens|ENST00000331737	chr10:31173835-31173776	19441	A_23_P161156	NM_182755	Homo sapiens zinc finger protein 438 (ZNF438), mRNA [NM_182755]
1.01974	1.18836	0.97237	1.09713	1.05029	0.0398416	THC2287925	21255	thc|THC2287925	chr5:42992782-42992841	19436	A_32_P191120	THC2287925	Unknown
0.765355	1.03493	1.6181	0.889602	1.31119	0.0363969	BG821581	21084	gb|BG821581|thc|THC2372992	chr3:99916990-99916931	19271	A_32_P117503	BG821581	602725176F1 NIH_MGC_15 Homo sapiens cDNA clone IMAGE:4864578 5', mRNA sequence [BG821581]

## Sheet: all >2fold sorted
Fold Change to respective control
WC 3h	WC-Co 3h	CoCl2 3h	WC 3d	WC-Co 3d	CoCl2 3d	GeneName	Description				SystematicName	ProbeName	accessions	chr_coord		ProbeUID
1.06765	2.07395	3.45771	2.15432	6.67068	10.7798	PPFIA4	Homo sapiens protein tyrosine phosphatase, receptor type, f polypeptide (PTPRF), interacting protein (liprin), alpha 4 (PPFIA4), mRNA [NM_015053]				NM_015053	A_23_P420692	ref|NM_015053|ens|ENST00000367238|ens|ENST00000295706|ens|ENST00000367240	chr1:199779259-199779318		19896
0.955166	1.70328	3.05094	4.04616	17.7025	23.4011	BNIP3	Homo sapiens BCL2/adenovirus E1B 19kDa interacting protein 3 (BNIP3), nuclear gene encoding mitochondrial protein, mRNA [NM_004052]				NM_004052	A_23_P138635	ref|NM_004052|ens|ENST00000368636|gb|CR626676|gb|AF002697	chr10:133631360-133631301		26774
0.80419	1.25424	2.51151	2.05124	5.449	7.28656	PDK1	Homo sapiens pyruvate dehydrogenase kinase, isozyme 1 (PDK1), nuclear gene encoding mitochondrial protein, mRNA [NM_002610]				NM_002610	A_23_P10614	ref|NM_002610|gb|DQ234350|gb|L42450|ens|ENST00000282077	chr2:173286064-173286123		38598
0.891889	1.01236	1.30608	3.94869	16.3602	21.381	CA9	Homo sapiens carbonic anhydrase IX (CA9), mRNA [NM_001216]				NM_001216	A_23_P157793	ref|NM_001216|ens|ENST00000378357|ens|ENST00000291153|gb|CR590646	chr9:35667817-35669204		19754
0.983232	1.14	0.995742	2.42015	13.0684	17.346	LOXL2	Homo sapiens lysyl oxidase-like 2 (LOXL2), mRNA [NM_002318]				NM_002318	A_23_P111995	ref|NM_002318|gb|U89942|gb|AK124508|gb|AK098436	chr8:23210790-23210731		1194
0.533054	1.76115	1.3389	2.15079	8.12566	15.6205	EGLN3	Homo sapiens egl nine homolog 3 (C. elegans) (EGLN3), mRNA [NM_022073]				NM_022073	A_23_P360379	ref|NM_022073|gb|BC105939|gb|AK123350|ens|ENST00000250457	chr14:33464451-33464392		5720
1.10896	1.60018	1.8402	2.98767	5.72184	14.3336	THC2369600	ALU6_HUMAN (P39193) Alu subfamily SP sequence contamination warning entry, partial (12%) [THC2369600]				THC2369600	A_24_P485271	thc|THC2369600	chr12:8007736-8007677		39573
1.02874	0.695596	1.32248	2.01768	3.62642	4.61997	PNCK	Homo sapiens pregnancy upregulated non-ubiquitously expressed CaM kinase (PNCK), mRNA [NM_001039582]				NM_001039582	A_23_P62377	ref|NM_001039582|gb|CR611192|gb|BC064422|ens|ENST00000253123	chrX:152457097-152456889		18668
1.01949	1.06382	1.13548	0.287485	0.486947	3.23765	THC2371963	AIP1_HUMAN (Q86UL8) Atrophin-1 interacting protein 1 (Atrophin-1 interacting protein A) (Membrane associated guanylate kinase inverted-2) (MAGI-2), partial (3%) [THC2371963]				THC2371963	A_24_P788878	thc|THC2371963|gb|BM054849|gb|BE672687	chr15:60243129-60243070		31265
1.06344	1.06655	1.69687	0.367552	0.345814	2.00055	TTLL7	Homo sapiens tubulin tyrosine ligase-like family, member 7 (TTLL7), mRNA [NM_024686]				NM_024686	A_23_P97481	ref|NM_024686|gb|AK126792|gb|AY170843|gb|AK026686	chr1:84068058-84060815		28864
0.928787	1.12282	0.766613	0.346349	0.112937	0.344112	MAL	Homo sapiens mal, T-cell differentiation protein (MAL), transcript variant a, mRNA [NM_002371]				NM_002371	A_23_P17134	ref|NM_002371|ref|NM_022438|ref|NM_022439|ref|NM_022440	chr2:95141469-95141528		22735
0.995422	0.913521	1.50667	0.341526	0.145551	0.269418	IQGAP2	Homo sapiens IQ motif containing GTPase activating protein 2 (IQGAP2), mRNA [NM_006633]				NM_006633	A_24_P246361	ref|NM_006633|ens|ENST00000380451|ens|ENST00000274364|gb|AY351902	chr5:76027238-76029617		22471
1.00027	0.887395	0.990421	0.492345	0.349885	0.261549	CLCA2	Homo sapiens chloride channel, calcium activated, family member 2 (CLCA2), mRNA [NM_006536]				NM_006536	A_23_P397248	ref|NM_006536|ens|ENST00000370565|ens|ENST00000260541|gb|BC041096	chr1:86633612-86633671		9172
0.918537	1.07622	0.691842	0.472708	0.139033	0.235143	KRT1	Homo sapiens keratin 1 (epidermolytic hyperkeratosis) (KRT1), mRNA [NM_006121]				NM_006121	A_23_P128235	ref|NM_006121|ens|ENST00000252244|gb|BC063697|gb|BC028294	chr12:51354897-51354838		20854
0.835741	1.06867	0.756881	0.433106	0.158139	0.13456	MMP1	Homo sapiens matrix metallopeptidase 1 (interstitial collagenase) (MMP1), mRNA [NM_002421]				NM_002421	A_23_P1691	ref|NM_002421|ens|ENST00000315274|gb|AK223035|gb|AK223281	chr11:102165966-102165907		3147
0.974892	5.63381	6.60675	1.47046	11.1161	9.91449	ANGPTL4	Homo sapiens angiopoietin-like 4 (ANGPTL4), transcript variant 1, mRNA [NM_139314]				NM_139314	A_23_P159325	ref|NM_139314|ref|NM_001039667|ens|ENST00000301455|gb|AB056477	chr19:8345169-8345228		10464
0.967772	2.51011	3.7327	1.9394	3.679	9.76953	ASB2	Homo sapiens ankyrin repeat and SOCS box-containing 2 (ASB2), mRNA [NM_016150]				NM_016150	A_23_P205370	ref|NM_016150|ens|ENST00000315988|gb|AB056723|gb|AK093271	chr14:93470413-93470354		12861
1.03187	2.04014	2.20112	1.84625	3.30643	4.69325	AK123483	Homo sapiens cDNA FLJ41489 fis, clone BRTHA2004582. [AK123483]				AK123483	A_24_P886966	gb|AK123483|gb|BM716807|gb|BM049542|thc|THC2277730	chr11:557086-557027		26780
1.03019	2.99437	2.03442	1.31352	2.79082	4.49862	TAF9B	Homo sapiens cDNA FLJ23869 fis, clone LNG09860. [AK074449]				AK074449	A_32_P627	gb|AK074449|gb|BX537732|thc|THC2432456	chrX:77192694-77192753		40048
1.08229	4.21084	4.37963	1.33721	3.02218	4.03278	ANKRD37	Homo sapiens ankyrin repeat domain 37 (ANKRD37), mRNA [NM_181726]				NM_181726	A_24_P237586	ref|NM_181726|ens|ENST00000335174|gb|AK127395|gb|AY296056	chr4:186696442-186696501		18806
1.01575	2.17395	2.48528	1.19291	2.94629	2.41764	HIG2	Homo sapiens hypoxia-inducible protein 2 (HIG2), mRNA [NM_013332]				NM_013332	A_23_P20022	ref|NM_013332|ens|ENST00000257696|gb|CR623904|gb|CR613444	chr7:127692332-127692391		35840
0.85924	1.02557	2.46755	0.760188	0.46085	7.48592	WDR64	Homo sapiens WD repeat domain 64 (WDR64), mRNA [NM_144625]				NM_144625	A_23_P399116	ref|NM_144625|gb|AK057540|ens|ENST00000366549|ens|ENST00000366552	chr1:238290741-238290800		31264
1.02195	1.25855	2.36657	1.27163	5.31338	6.06004	LOC653068	PREDICTED: Homo sapiens similar to TBP-associated factor 9L (LOC653068), mRNA [XM_925841]				XM_925841	A_32_P138042	gb|XM_925841|gb|BQ378199|gb|BM661708|gb|BE293791	chrX_random:1396864-1396923		31060
1.37553	1.47303	0.379356	1.61466	4.91723	4.9225	SLC2A3	Homo sapiens solute carrier family 2 (facilitated glucose transporter), member 3 (SLC2A3), mRNA [NM_006931]				NM_006931	A_24_P81900	ref|NM_006931|ens|ENST00000075120|gb|BC039196|gb|AK074861	chr12:7964250-7964191		37557
0.958219	1.04525	2.64103	1.07717	0.471043	4.80271	ENST00000283657	V kappa 4=immunoglobulin light chain variable region {complementarity determining regions} [human, CD5+ tonsillar B cells, mRNA PartialMutant, 303 nt]. [S62210]				ENST00000283657	A_32_P157927	ens|ENST00000283657|gb|S62210|gb|S56916|gb|X85148	chr2:89024682-89024741		17994
0.779296	0.889186	2.17231	0.683702	0.380324	3.70856	NODAL	Homo sapiens nodal homolog (mouse) (NODAL), mRNA [NM_018055]				NM_018055	A_23_P127322	ref|NM_018055|ens|ENST00000287139|ens|ENST00000373217|gb|BC112025	chr10:71865626-71865567		284
0.880396	0.852496	2.16894	1.08724	2.36568	3.5579	FOLR3	Homo sapiens folate receptor 3 (gamma) (FOLR3), mRNA [NM_000804]				NM_000804	A_24_P252996	ref|NM_000804|gb|U08470|gb|BC030285|ens|ENST00000325101	chr11:71528133-71528296		21337
1.07302	1.72806	2.40036	1.61135	5.64011	3.52903	FLJ40722	Homo sapiens hypothetical protein FLJ40722 (FLJ40722), mRNA [NM_173678]				NM_173678	A_32_P214925	ref|NM_173678|gb|AK098041|gb|AL832734|ens|ENST00000357344	chr7:142859739-142859798		20444
0.94185	1.30637	2.32819	0.823024	0.495451	3.29093	CHST6	Homo sapiens carbohydrate (N-acetylglucosamine 6-O) sulfotransferase 6 (CHST6), mRNA [NM_021615]				NM_021615	A_23_P106922	ref|NM_021615|ens|ENST00000332272|gb|AF280086|gb|AK093904	chr16:74064547-74064523		40557
1.0354	1.60218	2.11636	1.30703	2.81369	2.90435	KCTD11	Homo sapiens potassium channel tetramerisation domain containing 11 (KCTD11), mRNA [NM_001002914]				NM_001002914	A_23_P354027	ref|NM_001002914|ens|ENST00000380678|ens|ENST00000333751|gb|AK056227	chr17:7198658-7198717		28893
1.00116	1.86531	2.46228	1.20778	2.90652	2.57953	ENST00000373316	Homo sapiens cDNA FLJ31366 fis, clone NB9N41000142. [AK055928]				ENST00000373316	A_32_P14212	ens|ENST00000373316|gb|AK055928|gb|BC041006	chrX:77189751-77189810		32126
0.646831	0.776657	0.417644	0.95656	2.31612	2.1022	NAV2	Homo sapiens neuron navigator 2 (NAV2), transcript variant 1, mRNA [NM_182964]				NM_182964	A_23_P354791	ref|NM_182964|ref|NM_145117|gb|BC016054|gb|AB063115	chr11:20081515-20081817		25864
0.850836	1.27541	2.84566	1.12806	3.44461	2.05842	S81916	phosphoglycerate kinase {alternatively spliced} [human, phosphoglycerate kinase deficient patient with episodes of muscl, mRNA Partial Mutant, 307 nt]. [S81916]				S81916	A_24_P119774	gb|S81916	chrX:77184605-77184857		17214
0.94369	0.852575	2.42557	1.32641	2.70424	0.398679	SLIC1	Homo sapiens selectin ligand interactor cytoplasmic-1 (SLIC1), mRNA [NM_182854]				NM_182854	A_24_P13831	ref|NM_182854|ens|ENST00000330943|gb|AY302441|thc|THC2247830	chr16:49267266-49267207		25207
1.14606	1.22755	2.20299	0.599691	0.394355	0.361768	KIAA1324	Homo sapiens clone DNA59770 AEPG2426 (UNQ2426) mRNA, complete cds. [AY358366]				AY358366	A_23_P358714	gb|AY358366|gb|AB037745|ens|ENST00000234923|ens|ENST00000369936	chr1:109461344-109461403		39647
0.994297	0.818369	0.457011	0.81594	0.433455	0.360311	LOC153346	Homo sapiens cDNA FLJ14284 fis, clone PLACE1005898. [AK024346]				AK024346	A_24_P560519	gb|AK024346|gb|BX648997|thc|THC2403881	chr5:149214660-149214719		17699
0.927955	0.898733	0.47222	0.839322	0.319224	0.305487	BG547557	BG547557 602575410F1 NIH_MGC_77 Homo sapiens cDNA clone IMAGE:4703546 5', mRNA sequence [BG547557]				BG547557	A_23_P384355	gb|BG547557	chr2:6939625-6939571		27766
1.17061	1.06219	0.394846	0.819313	0.279268	0.189795	HERC5	Homo sapiens hect domain and RLD 5 (HERC5), mRNA [NM_016323]				NM_016323	A_23_P110196	ref|NM_016323|ens|ENST00000264350|gb|AK093155|gb|AY337518	chr4:89784067-89784126		19096
1.08315	1.1798	0.395716	1.10767	0.372287	0.126998	LAMP3	Homo sapiens lysosomal-associated membrane protein 3 (LAMP3), mRNA [NM_014398]				NM_014398	A_23_P29773	ref|NM_014398|ens|ENST00000265598|gb|AB013924|gb|AJ005766	chr3:184322824-184322765		33005
0.99172	1.25599	0.392501	0.701017	0.288915	0.104126	HLA-DMB	Homo sapiens major histocompatibility complex, class II, DM beta (HLA-DMB), mRNA [NM_002118]				NM_002118	A_32_P351968	ref|NM_002118|gb|BC027175|ens|ENST00000374850|ens|ENST00000374845	chr6:33010541-33010482		37884
1.39449	2.26318	0.993044	0.981853	0.181703	0.19018	GDF15	Homo sapiens growth differentiation factor 15 (GDF15), mRNA [NM_004864]				NM_004864	A_23_P16523	ref|NM_004864|ens|ENST00000252809|gb|U51731|gb|AB000584	chr19:18360890-18360949		35567
0.70249	0.589104	0.682892	0.886634	2.952	20.672	THC2316753	Q91TG6 (Q91TG6) T130, partial (7%) [THC2316753]				THC2316753	A_32_P232214	thc|THC2316753	chr1:47943408-47943349		13031
0.516867	0.873684	1.23965	1.41364	0.472881	13.3624	GPX7	Homo sapiens glutathione peroxidase 7 (GPX7), mRNA [NM_015696]				NM_015696	A_23_P73972	ref|NM_015696|ens|ENST00000361314|ens|ENST00000262661|gb|AF091092	chr1:52786472-52786531		38497
0.931233	1.01168	1.36125	1.1903	2.9162	8.24923	CST6	Homo sapiens cystatin E/M (CST6), mRNA [NM_001323]				NM_001323	A_23_P146946	ref|NM_001323|ens|ENST00000312134|gb|AK092391|gb|AX747517	chr11:65537414-65537473		36488
1.08388	1.64227	1.50623	1.48916	5.38125	6.7542	PPP1R3C	Homo sapiens protein phosphatase 1, regulatory (inhibitor) subunit 3C (PPP1R3C), mRNA [NM_005398]				NM_005398	A_23_P35414	ref|NM_005398|gb|BC012625|ens|ENST00000371664|ens|ENST00000238994	chr10:93378269-93378210		34518
1.03089	0.999204	0.619106	1.47487	2.50345	6.60068	ENST00000366930	Homo sapiens cDNA FLJ11812 fis, clone HEMBA1006364. [AK021874]				ENST00000366930	A_24_P148261	ens|ENST00000366930|ens|ENST00000366929|gb|AK021874|thc|THC2372124	chr1:215005644-215005703		29435
0.930143	1.70906	1.52675	1.43798	3.64691	6.34418	HK2	Homo sapiens hexokinase 2 (HK2), mRNA [NM_000189]				NM_000189	A_32_P175739	ref|NM_000189|gb|BC064369|gb|CR600120|ens|ENST00000290573	chr2:75031986-75032045		18630
1.07174	0.972214	0.952235	1.31018	3.65504	6.21312	FN1	Homo sapiens fibronectin 1 (FN1), transcript variant 1, mRNA [NM_212482]				NM_212482	A_24_P85539	ref|NM_212482|ref|NM_212475|ref|NM_002026|ref|NM_212478	chr2:216062167-216060632		24034
1.06566	1.07802	1.86985	1.39862	4.76261	5.83991	ENO2	Homo sapiens enolase 2 (gamma, neuronal) (ENO2), mRNA [NM_001975]				NM_001975	A_24_P236091	ref|NM_001975|ens|ENST00000229277|gb|CR607583|gb|M22349	chr12:6902743-6902802		16895
0.759935	0.854345	1.27581	1.11205	2.6337	5.78297	ENST00000358356	Homo sapiens mRNA for AML1a protein, complete cds. [D43967]				ENST00000358356	A_24_P34155	ens|ENST00000358356|gb|D43967|gb|X90980|gb|X90981	chr21:35115512-35115453		12888
1.03835	1.0815	1.21708	1.54522	3.74248	5.61494	GPI	Homo sapiens glucose phosphate isomerase (GPI), mRNA [NM_000175]				NM_000175	A_24_P108451	ref|NM_000175|ens|ENST00000356487|gb|CR614183|gb|X16539	chr19:39583014-39583073		19360
1.11756	0.963715	1.57675	1.60836	2.75954	5.37373	CDH2	Homo sapiens cadherin 2, type 1, N-cadherin (neuronal) (CDH2), mRNA [NM_001792]				NM_001792	A_23_P38732	ref|NM_001792|ens|ENST00000269141|gb|S42303|gb|BC021695	chr18:23786138-23786079		40853
1.08711	1.54465	1.74427	1.60742	4.24472	5.37219	SLC2A14	Homo sapiens solute carrier family 2 (facilitated glucose transporter), member 14, mRNA (cDNA clone MGC:71510 IMAGE:5297510), complete cds. [BC060766]				BC060766	A_32_P47754	gb|BC060766|gb|AK126026|gb|AK122783|ens|ENST00000340749	chr12:7856529-7856470		17921
1.00258	1.21354	0.931219	0.937805	3.765	5.33944	VLDLR	Homo sapiens very low density lipoprotein receptor (VLDLR), transcript variant 1, mRNA [NM_003383]				NM_003383	A_23_P43476	ref|NM_003383|ref|NM_001018056|gb|AK092381|ens|ENST00000382100	chr9:2643897-2643956		6893
1.06504	1.08564	1.51508	1.45732	3.30281	5.2337	BC031979	Homo sapiens cDNA clone IMAGE:4838987. [BC031979]				BC031979	A_23_P436145	gb|BC031979	chr11:130219432-130219373		27754
1.24876	1.28675	0.742565	0.923829	2.55925	5.12355	PTGS2	Homo sapiens prostaglandin-endoperoxide synthase 2 (prostaglandin G/H synthase and cyclooxygenase) (PTGS2), mRNA [NM_000963]				NM_000963	A_24_P77008	ref|NM_000963|gb|AY151286|ens|ENST00000367468|ens|ENST00000186982	chr1:183374823-183374765		12724
1.00084	1.01042	1.16384	1.26068	2.82443	5.07928	PLOD2	Homo sapiens procollagen-lysine, 2-oxoglutarate 5-dioxygenase 2 (PLOD2), transcript variant 1, mRNA [NM_182943]				NM_182943	A_23_P211910	ref|NM_182943|ref|NM_000935|ens|ENST00000282903|ens|ENST00000360060	chr3:147271169-147271110		26546
1.02611	1.19035	1.09533	1.37501	2.13313	4.85501	SAMD4A	Homo sapiens mRNA for KIAA1053 protein, partial cds. [AB028976]				AB028976	A_23_P335661	gb|AB028976|gb|AK074716|gb|BC011489|thc|THC2371923	chr14:54329345-54329404		19952
0.968437	1.20325	1.64912	1.89585	4.07841	4.84554	LDHA	Homo sapiens lactate dehydrogenase A (LDHA), mRNA [NM_005566]				NM_005566	A_32_P231391	ref|NM_005566|ens|ENST00000227157|gb|CR607173|gb|CR615630	chr11:18385895-18385954		26506
1.04589	1.06406	0.784658	1.78224	3.18221	4.64466	F3	Homo sapiens coagulation factor III (thromboplastin, tissue factor) (F3), mRNA [NM_001993]				NM_001993	A_23_P126782	ref|NM_001993|ens|ENST00000334047|ens|ENST00000370208|ens|ENST00000370207	chr1:94707968-94707909		38148
0.894832	0.84065	0.881407	1.3049	3.1449	4.58732	TFPI2	Homo sapiens tissue factor pathway inhibitor 2 (TFPI2), mRNA [NM_006528]				NM_006528	A_23_P393620	ref|NM_006528|gb|CR618383|gb|AK092499|gb|AK024817	chr7:93161285-93161226		31603
0.944477	0.964991	0.791862	1.42606	3.80209	4.559	ALDOC	Homo sapiens aldolase C, fructose-bisphosphate (ALDOC), mRNA [NM_005165]				NM_005165	A_23_P78108	ref|NM_005165|ens|ENST00000226253|gb|CR598911|gb|BC106925	chr17:23924609-23924550		13199
0.987161	1.03738	1.75243	1.84675	3.82941	4.51113	LOC442013	PREDICTED: Homo sapiens similar to L-lactate dehydrogenase A chain (LDH-A) (LDH muscle subunit) (LDH-M) (Proliferation-inducing gene 19 protein) (LOC442013), mRNA [XM_941152]				XM_941152	A_24_P307126	ref|XM_941152	chr2:41958657-41958716		19532
0.907444	1.14324	0.87689	1.36706	4.04428	4.45136	WISP2	Homo sapiens WNT1 inducible signaling pathway protein 2 (WISP2), mRNA [NM_003881]				NM_003881	A_23_P102611	ref|NM_003881|gb|BC058074|gb|AK129660|ens|ENST00000372868	chr20:42789761-42789820		25935
0.967928	1.20105	1.54146	1.14059	4.09437	4.30135	C3orf28	Homo sapiens chromsome 3 open reading frame 28 (C3orf28), mRNA [NM_014367]				NM_014367	A_23_P256542	ref|NM_014367|gb|AF250321|gb|AK125835|ens|ENST00000232125	chr3:123611420-123611479		31978
0.838877	0.862764	1.27881	0.702231	0.340791	4.18294	ENST00000321925	Homo sapiens cDNA FLJ41687 fis, clone HCASM2006632, highly similar to UREA TRANSPORTER, ERYTHROCYTE. [AK123681]				ENST00000321925	A_23_P55616	ens|ENST00000321925|gb|AK123681|gb|L36121|gb|BC040128	chr18:41584239-41584298		30688
1.03656	1.08206	0.752858	1.73938	3.52844	3.90675	GKN1	Homo sapiens gastrokine 1 (GKN1), mRNA [NM_019617]				NM_019617	A_23_P44436	ref|NM_019617|gb|AB039886|ens|ENST00000303727|ens|ENST00000377938	chr2:69119632-69119691		5961
0.878908	0.780052	0.900049	1.43977	2.10999	3.81251	ITGBL1	Homo sapiens integrin, beta-like 1 (with EGF-like repeat domains) (ITGBL1), mRNA [NM_004791]				NM_004791	A_23_P113777	ref|NM_004791|gb|BC036788|ens|ENST00000376180|ens|ENST00000355866	chr13:101165980-101166039		36579
1.11345	1.1465	1.76321	1.19348	2.17494	3.69792	SLCO4A1	Homo sapiens solute carrier organic anion transporter family, member 4A1 (SLCO4A1), mRNA [NM_016354]				NM_016354	A_23_P5903	ref|NM_016354|ens|ENST00000217159|ens|ENST00000370512|ens|ENST00000370509	chr20:60773892-60773951		3802
0.953886	1.17612	1.16013	1.54508	2.28817	3.52378	SAMD4A	Homo sapiens sterile alpha motif domain containing 4A (SAMD4A), mRNA [NM_015589]				NM_015589	A_24_P383523	ref|NM_015589|gb|AK024652|ens|ENST00000357634|ens|ENST00000305831	chr14:54325474-54325533		32078
1.00654	1.11918	0.799042	1.09354	2.62727	3.47146	IL1RAP	Homo sapiens interleukin 1 receptor accessory protein (IL1RAP), transcript variant 2, mRNA [NM_134470]				NM_134470	A_23_P336554	ref|NM_134470|gb|CR591396|gb|AF538734|gb|AF538732	chr3:191830396-191830455		24586
0.845195	0.852654	1.03315	1.42615	2.49529	3.46632	P4HA1	Homo sapiens procollagen-proline, 2-oxoglutarate 4-dioxygenase (proline 4-hydroxylase), alpha polypeptide I (P4HA1), transcript variant 1, mRNA [NM_000917]				NM_000917	A_24_P406693	ref|NM_000917|ref|NM_001017962|ens|ENST00000263556|ens|ENST00000307116	chr10:74444026-74440781		22644
1.12663	1.70212	1.52598	1.26823	5.03184	3.41136	PFKFB4	Homo sapiens 6-phosphofructo-2-kinase/fructose-2,6-biphosphatase 4 (PFKFB4), mRNA [NM_004567]				NM_004567	A_24_P362904	ref|NM_004567|gb|BC010269|ens|ENST00000232375|ens|ENST00000383734	chr3:48530517-48530458		37401
1.00434	1.06733	1.10795	1.22096	3.19463	3.39078	SPAG4	Homo sapiens sperm associated antigen 4 (SPAG4), mRNA [NM_003116]				NM_003116	A_23_P132027	ref|NM_003116|ens|ENST00000080856|ens|ENST00000374273|gb|AF262992	chr20:33671067-33672063		39302
0.972891	1.20135	1.77057	1.29743	2.7873	3.3218	DB379047	DB379047 PLACE1 Homo sapiens cDNA clone PLACE1009676 3', mRNA sequence [DB379047]				DB379047	A_32_P229365	gb|DB379047|gb|BU734416|gb|BU734997|gb|BU735365	chr1:8855384-8855443		29480
0.988301	0.929181	0.715782	1.43116	2.05289	3.28028	NRG1	Homo sapiens neuregulin 1 (NRG1), transcript variant GGF, mRNA [NM_013961]				NM_013961	A_23_P315815	ref|NM_013961|ref|NM_004495|ref|NM_013958|ref|NM_013960	chr8:32593932-32705054		11097
1.02908	1.10306	1.29626	1.30187	2.39523	3.21504	MIF	Homo sapiens macrophage migration inhibitory factor (glycosylation-inhibiting factor) (MIF), mRNA [NM_002415]				NM_002415	A_23_P91619	ref|NM_002415|ens|ENST00000215754|gb|BC051440|gb|M95775	chr22:22561900-22561959		10095
1.18044	1.72189	1.53373	1.37157	2.4101	3.16595	THC2393621	O16646 (O16646) Vig (Drosophila vasa intronic gene) ortholog protein 1, isoform a, partial (6%) [THC2393621]				THC2393621	A_32_P165753	thc|THC2393621	chr8:026363972-026364031		13572
0.956851	1.06364	1.32677	1.18628	2.42879	3.15856	QSCN6	Homo sapiens quiescin Q6 (QSCN6), transcript variant 1, mRNA [NM_002826]				NM_002826	A_23_P12463	ref|NM_002826|ref|NM_001004128|ens|ENST00000335913|ens|ENST00000367600	chr1:176898706-176898765		28272
0.96416	1.1933	1.5123	1.26516	3.25867	3.15313	PGK1	Homo sapiens phosphoglycerate kinase 1 (PGK1), mRNA [NM_000291]				NM_000291	A_24_P254532	ref|NM_000291|ens|ENST00000218265|gb|BC113568|gb|BC104837	chrX:77187947-77188006		5376
0.974275	1.57171	1.72096	1.59418	5.15474	3.14787	FUT11	Homo sapiens fucosyltransferase 11 (alpha (1,3) fucosyltransferase) (FUT11), mRNA [NM_173540]				NM_173540	A_23_P413788	ref|NM_173540|ens|ENST00000372841|ens|ENST00000326248|gb|BC036037	chr10:75203867-75203926		21267
0.832464	0.785584	1.41866	0.919155	2.03314	3.05791	CR597260	full-length cDNA clone CS0DJ012YE21 of T cells (Jurkat cell line) Cot 10-normalized of Homo sapiens (human). [CR597260]				CR597260	A_32_P44349	gb|CR597260|thc|THC2376108	chr17:35936273-35936332		34429
1.01981	1.04735	1.27814	1.50791	2.94869	3.05774	SLC6A10P	Homo sapiens solute carrier family 6 (neurotransmitter transporter, creatine), member 10 (pseudogene) (SLC6A10P) on chromosome 16 [NR_003083]				NR_003083	A_24_P15621	ref|NR_003083|gb|AK125843|gb|BC068290|ens|ENST00000356682	chr16:32798263-32798122		27568
1.10948	1.24817	1.1101	0.507891	0.452231	3.04033	KIT	Homo sapiens v-kit Hardy-Zuckerman 4 feline sarcoma viral oncogene homolog (KIT), mRNA [NM_000222]				NM_000222	A_23_P110253	ref|NM_000222|gb|BC071593|ens|ENST00000381345|ens|ENST00000288135	chr4:55447439-55447498		425
0.935275	1.06839	1.37467	1.33149	3.48344	3.03064	NDRG1	Homo sapiens N-myc downstream regulated gene 1 (NDRG1), mRNA [NM_006096]				NM_006096	A_24_P38387	ref|NM_006096|gb|AK096562|gb|BC003175|gb|AK095649	chr8:134335984-134331930		23367
0.87187	0.970723	0.75808	1.33702	2.41563	3.02408	VPS53	Homo sapiens vacuolar protein sorting 53 (S. cerevisiae) (VPS53), mRNA [NM_018289]				NM_018289	A_24_P147398	ref|NM_018289|gb|AF246287|gb|AY444797|ens|ENST00000291074	chr17:403443-403384		15757
1.00173	1.07016	1.10623	1.38244	2.61097	2.89173	LOC649542	PREDICTED: Homo sapiens hypothetical protein LOC649542 (LOC649542), mRNA [XM_938617]				XM_938617	A_32_P78285	ref|XM_938617	chrX:153447135-153447194		7035
0.823395	1.3938	1.81912	0.99691	2.16085	2.88987	MXD1	Homo sapiens MAX dimerization protein 1 (MXD1), mRNA [NM_002357]				NM_002357	A_23_P408094	ref|NM_002357|ens|ENST00000264444|gb|CR541692|gb|CR536495	chr2:70054177-70054953		12743
0.977721	1.27659	1.76576	1.20597	2.35665	2.88019	ENST00000229270	Human triosephosphate isomerase mRNA, complete cds. [M10036]				ENST00000229270	A_23_P53546	ens|ENST00000229270|gb|M10036|gb|AK222638|thc|THC2367761	chr12:6850277-6850336		35436
0.984852	0.903678	1.35923	1.23824	2.49979	2.86725	TPI1	Homo sapiens triosephosphate isomerase 1 (TPI1), mRNA [NM_000365]				NM_000365	A_32_P95739	ref|NM_000365|ens|ENST00000229270|ens|ENST00000382270|gb|CR604097	chr12:6850007-6850066		24404
1.06042	1.10827	1.21776	1.38141	2.85637	2.84612	LOC284889	Homo sapiens, clone IMAGE:5164782, mRNA. [BC036909]				BC036909	A_32_P49334	gb|BC036909|thc|THC2275638	chr22:22561239-22561180		13341
1.11463	0.760055	1.91264	1.47038	3.25398	2.8109	ALOX5AP	Homo sapiens arachidonate 5-lipoxygenase-activating protein (ALOX5AP), mRNA [NM_001629]				NM_001629	A_24_P347378	ref|NM_001629|ens|ENST00000380490|ens|ENST00000255317|gb|X52195	chr13:30236155-30236214		35688
0.939644	0.871409	1.13314	1.33487	2.39018	2.78163	BICD1	Homo sapiens bicaudal D homolog 1 (Drosophila), mRNA (cDNA clone IMAGE:3050215), with apparent retained intron. [BC010091]				BC010091	A_24_P916586	gb|BC010091	chr12:32152605-32152664		15284
1.05017	1.16361	1.70655	1.4182	4.91064	2.76764	CR618093	full-length cDNA clone CS0DI069YJ23 of Placenta Cot 25-normalized of Homo sapiens (human). [CR618093]				CR618093	A_24_P918907	gb|CR618093|gb|AK124492|gb|AK125491|gb|BC010225	chr7:142947574-142947515		8922
0.94904	0.957907	0.782394	1.23827	2.03556	2.7302	C12orf54	Homo sapiens chromosome 12 open reading frame 54 (C12orf54), mRNA [NM_152319]				NM_152319	A_23_P405878	ref|NM_152319|gb|AY255794|ens|ENST00000314014|ens|ENST00000380491	chr12:47176324-47176383		23795
0.964553	1.07248	0.636341	1.2488	2.51523	2.68378	COL5A1	Homo sapiens collagen, type V, alpha 1 (COL5A1), mRNA [NM_000093]				NM_000093	A_23_P158593	ref|NM_000093|gb|AB209864|ens|ENST00000328009|ens|ENST00000355306	chr9:134960497-134960556		20390
0.998325	1.18998	1.45413	1.27347	2.29257	2.68027	PGAM1	Homo sapiens phosphoglycerate mutase 1 (brain) (PGAM1), mRNA [NM_002629]				NM_002629	A_32_P45738	ref|NM_002629|ens|ENST00000334828|ens|ENST00000305061|gb|CR611305	chr10:99182846-99182905		22896
0.990479	0.823547	1.18352	1.47589	3.0058	2.68016	CPA4	Homo sapiens carboxypeptidase A4 (CPA4), mRNA [NM_016352]				NM_016352	A_23_P19754	ref|NM_016352|ens|ENST00000222482|gb|BC052289|gb|AY358699	chr7:129556944-129557003		17777
0.953253	1.02646	1.46336	1.46305	3.4018	2.66507	TMEM45A	Homo sapiens transmembrane protein 45A (TMEM45A), mRNA [NM_018004]				NM_018004	A_23_P113212	ref|NM_018004|ens|ENST00000323523|gb|AB013911|gb|AK000996	chr3:101770388-101770447		24047
1.02828	1.20524	1.51484	1.27631	2.17247	2.64997	BC022928	Homo sapiens, Similar to phosphoglycerate mutase 1 (brain), clone IMAGE:3457540, mRNA. [BC022928]				BC022928	A_24_P706371	gb|BC022928	chr12:94569803-94569862		9076
0.938275	1.09786	1.46925	1.45547	2.67651	2.64705	BNIP3L	Homo sapiens BCL2/adenovirus E1B 19kDa interacting protein 3-like (BNIP3L), mRNA [NM_004331]				NM_004331	A_23_P134925	ref|NM_004331|ens|ENST00000221209|ens|ENST00000380629|ens|ENST00000380626	chr8:26326203-26326262		14609
0.815967	0.977389	0.897207	1.53495	2.95127	2.62938	BM129308	if20d02.x1 Melton Normalized Human Islet 4 N4-HIS 1 Homo sapiens cDNA clone IMAGE:5677082 3', mRNA sequence [BM129308]				BM129308	A_32_P192842	gb|BM129308|gb|AI476245|gb|CK819614|gb|BM129368	chr8:23755810-23755869		38847
0.98465	1.07606	1.31622	1.23454	2.96838	2.62837	GBE1	Homo sapiens glucan (1,4-alpha-), branching enzyme 1 (glycogen branching enzyme, Andersen disease, glycogen storage disease type IV) (GBE1), mRNA [NM_000158]				NM_000158	A_23_P121082	ref|NM_000158|ens|ENST00000264326|gb|AK125918|gb|L07956	chr3:81621661-81621602		19085
0.990719	1.08021	1.20052	1.35355	2.98951	2.62014	ERO1L	Homo sapiens ERO1-like (S. cerevisiae) (ERO1L), mRNA [NM_014584]				NM_014584	A_23_P106145	ref|NM_014584|ens|ENST00000359133|gb|BC008674|gb|CR596292	chr14:52182886-52182740		7373
0.966107	1.11973	1.34594	1.25613	2.3123	2.61597	THC2430400	PMG1_HUMAN (P18669) Phosphoglycerate mutase 1 (Phosphoglycerate mutase isozyme B) (PGAM-B) (BPG-dependent PGAM 1) , partial (47%) [THC2430400]				THC2430400	A_23_P410982	thc|THC2430400	chrX:054581731-054581790		10912
1.02246	1.50241	1.60817	1.095	2.14094	2.57236	RNF122	Homo sapiens ring finger protein 122 (RNF122), mRNA [NM_024787]				NM_024787	A_23_P134744	ref|NM_024787|ens|ENST00000256257|gb|CR623897|gb|AK022588	chr8:33524905-33524846		13823
1.09477	1.01463	1.4395	1.20333	2.58341	2.56806	ENO1	Homo sapiens enolase 1, (alpha) (ENO1), mRNA [NM_001428]				NM_001428	A_23_P137391	ref|NM_001428|gb|BC073991|ens|ENST00000234590|ens|ENST00000358874	chr1:8858379-8858320		41020
0.991801	1.06101	0.997411	1.28369	2.31771	2.51778	FLJ23867	Homo sapiens cDNA FLJ23867 fis, clone LNG09729. [AK074447]				AK074447	A_23_P380266	gb|AK074447|gb|CR597598|gb|AL832927|thc|THC2236086	chr1:176900702-176900761		12566
0.865844	0.913008	1.15216	1.15013	2.42888	2.50523	FGF1	Homo sapiens fibroblast growth factor 1 (acidic) (FGF1), transcript variant 1, mRNA [NM_000800]				NM_000800	A_24_P111106	ref|NM_000800|ref|NM_033136|ref|NM_033137|ens|ENST00000360966	chr5:141955160-141955101		11011
0.620878	0.663384	0.880255	1.754	2.01157	2.50113	LOC151162	Homo sapiens cDNA FLJ43217 fis, clone FEBRA2022388. [AK125207]				AK125207	A_24_P915784	gb|AK125207|gb|BX647087|thc|THC2371350	chr2:135043136-135043195		9786
0.976225	0.879586	1.27597	1.39429	3.15906	2.43388	HS3ST2	Homo sapiens heparan sulfate (glucosamine) 3-O-sulfotransferase 2 (HS3ST2), mRNA [NM_006043]				NM_006043	A_23_P118158	ref|NM_006043|ens|ENST00000261374|ens|ENST00000381171|gb|CR620513	chr16:22834694-22834753		30707
0.945939	1.6308	1.92808	1.38116	2.34308	2.42842	EGLN1	Homo sapiens egl nine homolog 1 (C. elegans) (EGLN1), mRNA [NM_022051]				NM_022051	A_23_P343935	ref|NM_022051|gb|BC005369|ens|ENST00000258246|ens|ENST00000366641	chr1:227808943-227808884		24862
1.11273	1.00096	1.50754	1.28035	2.75545	2.40006	ENO1B	H.sapiens mRNA for enolase. [X66610]				X66610	A_23_P259892	gb|X66610|thc|NP094201			15628
1.04228	1.00995	1.41148	1.24151	2.50218	2.3313	EDARADD	Homo sapiens EDAR-associated death domain (EDARADD), transcript variant B, mRNA [NM_080738]				NM_080738	A_23_P503233	ref|NM_080738|ref|NM_145861|gb|BC046928|ens|ENST00000366586	chr1:232973592-232973651		31464
0.964086	1.05974	1.34581	1.1131	2.19425	2.3112	CCRN4L	Homo sapiens CCR4 carbon catabolite repression 4-like (S. cerevisiae) (CCRN4L), mRNA [NM_012118]				NM_012118	A_24_P213794	ref|NM_012118|gb|BC077723|gb|BC021963|gb|BC023512	chr4:140324643-140324702		18488
1.01024	0.989073	1.01227	1.26546	2.13876	2.28068	GAPDH	Homo sapiens glyceraldehyde-3-phosphate dehydrogenase (GAPDH), mRNA [NM_002046]				NM_002046	A_23_P13899	ref|NM_002046|gb|X53778|gb|DQ403057|ens|ENST00000229239	chr12:6517179-6517238		746
0.979068	1.01115	1.04248	1.25386	2.20088	2.27201	WDR54	Homo sapiens WD repeat domain 54 (WDR54), mRNA [NM_032118]				NM_032118	A_23_P68072	ref|NM_032118|gb|BC051753|gb|CR620405|ens|ENST00000348227	chr2:74563912-74563971		39904
1.04521	0.999873	1.4283	1.45613	2.12368	2.26589	OLFM1	Homo sapiens olfactomedin 1 (OLFM1), transcript variant 2, mRNA [NM_006334]				NM_006334	A_23_P219161	ref|NM_006334|ens|ENST00000339720|ens|ENST00000371800|gb|CR621361	chr9:135213810-135215630		24949
1.03857	1.06619	1.16438	1.25905	2.00655	2.25669	PFKP	Homo sapiens phosphofructokinase, platelet (PFKP), mRNA [NM_002627]				NM_002627	A_23_P46928	ref|NM_002627|gb|AK092597|gb|BC029138|ens|ENST00000381125	chr10:3168781-3168840		34288
1.04036	1.04214	1.10899	1.39426	2.10317	2.24733	ALDOAP2	Human aldolase pseudogene mRNA, complete cds. [M21191]				M21191	A_24_P740942	gb|M21191	chr10:127345867-127345808		33598
0.990703	1.07542	1.04622	1.19808	2.31043	2.23683	FLJ23867	Homo sapiens cDNA FLJ23867 fis, clone LNG09729. [AK074447]				AK074447	A_23_P380271	gb|AK074447|gb|CR597598|gb|AL832927|thc|THC2313049	chr1:176900089-176900148		29118
1.01987	1.03962	1.06208	1.3035	2.25202	2.19609	SLC6A8	Homo sapiens solute carrier family 6 (neurotransmitter transporter, creatine), member 8 (SLC6A8), mRNA [NM_005629]				NM_005629	A_24_P23400	ref|NM_005629|ens|ENST00000330048|ens|ENST00000328897|ens|ENST00000253122	chrX:152480493-152480552		21917
1.00792	1.07317	1.45339	1.19978	2.25499	2.16088	BQ337821	BQ337821 PM3-NN1082-230400-001-d08 NN1082 Homo sapiens cDNA, mRNA sequence [BQ337821]				BQ337821	A_32_P132477	gb|BQ337821|gb|BX350643	chr12:6848545-6848375		40559
0.949129	1.22382	1.61963	1.33946	2.00762	2.1587	THC2430394	BQ339129 CM0-NN1155-251000-621-e12 NN1155 Homo sapiens cDNA, mRNA sequence [BQ339129]				THC2430394	A_32_P184092	thc|THC2430394|gb|BQ339129|gb|BQ339031|gb|CD615243	chr12:102927263-102927204		35077
1.01071	1.10199	1.31912	1.31826	2.69386	2.15638	ITGA5	Homo sapiens integrin, alpha 5 (fibronectin receptor, alpha polypeptide) (ITGA5), mRNA [NM_002205]				NM_002205	A_23_P36562	ref|NM_002205|ens|ENST00000293379|gb|M13918|gb|X06256	chr12:53075982-53075923		17163
1.01535	1.10592	1.30869	1.58517	2.14104	2.11685	STC2	Homo sapiens stanniocalcin 2 (STC2), mRNA [NM_003714]				NM_003714	A_23_P110686	ref|NM_003714|ens|ENST00000265087|gb|CR597612|gb|AK075406	chr5:172677032-172676973		32024
0.956625	1.18402	1.56981	1.12828	2.34907	2.11226	THC2437982	Q06804 (Q06804) PZE40 protein (Fragment), partial (15%) [THC2437982]				THC2437982	A_32_P226646	thc|THC2437982	chr16:14327733-14327792		33217
0.982072	1.10793	0.753118	0.920193	2.00417	2.09938	IVNS1ABP	Homo sapiens influenza virus NS1A binding protein (IVNS1ABP), transcript variant 2, mRNA [NM_016389]				NM_016389	A_23_P137514	ref|NM_016389|ref|NM_006469|ens|ENST00000367498|ens|ENST00000341075	chr1:181998687-181998628		37160
1.01707	1.16813	0.798297	1.41529	2.49319	2.07774	AMIGO2	Homo sapiens adhesion molecule with Ig-like domain 2 (AMIGO2), mRNA [NM_181847]				NM_181847	A_23_P14083	ref|NM_181847|ens|ENST00000266581|gb|AB080610|gb|AB079074	chr12:45757257-45757198		9324
1.00112	1.03012	1.02678	1.36225	2.25768	2.07362	BC040702	Homo sapiens, clone IMAGE:5736845, mRNA. [BC040702]				BC040702	A_24_P662086	gb|BC040702|gb|BC009500|thc|THC2366726	chr8:101632108-101632049		2884
0.633259	0.658272	1.06496	1.70275	2.53215	2.05951	THC2335535	Q6NWY8 (Q6NWY8) LOC146909 protein (Fragment), partial (29%) [THC2335535]				THC2335535	A_24_P466231	thc|THC2335535	chr17:40358757-40358698		15517
1.03805	1.15964	0.990853	1.2115	2.00391	2.04585	C8orf58	Homo sapiens chromosome 8 open reading frame 58 (C8orf58), mRNA [NM_001013842]				NM_001013842	A_23_P310483	ref|NM_001013842|gb|AK092034|gb|BC012750|ens|ENST00000289989	chr8:22517346-22517405		17925
1.01707	1.26126	1.47664	1.22108	2.0897	2.04512	SYDE1	Homo sapiens synapse defective 1, Rho GTPase, homolog 1 (C. elegans) (SYDE1), mRNA [NM_033025]				NM_033025	A_23_P101796	ref|NM_033025|gb|BC029926|gb|AK023573|ens|ENST00000342784	chr19:15086033-15086092		21995
1.10829	1.0833	1.03077	0.591674	0.3852	0.483651	ARID5B	Homo sapiens AT rich interactive domain 5B (MRF1-like) (ARID5B), mRNA [NM_032199]				NM_032199	A_24_P944437	ref|NM_032199|ens|ENST00000279873|gb|BC036831|gb|BX648835	chr10:63524804-63524863		556
1.00908	1.14092	0.559583	1.06701	0.488893	0.464022	AI423557	AI423557 tf73d12.x1 NCI_CGAP_Brn23 Homo sapiens cDNA clone IMAGE:2104919 3' similar to gb:M13755 INTERFERON-INDUCED 17 KD PROTEIN (HUMAN);contains TAR1.t3 TAR1 repetitive element ;, mRNA sequence [AI423557]				AI423557	A_32_P99533	gb|AI423557|gb|AI423923|gb|W70214|gb|AA857056	chr1:989684-989625		10823
1.00862	1.02004	0.683259	0.683025	0.473771	0.453198	HMCN1	Homo sapiens hemicentin 1 (HMCN1), mRNA [NM_031935]				NM_031935	A_23_P148990	ref|NM_031935|gb|AF156100|gb|AL833232|ens|ENST00000271590	chr1:182891336-182891395		10010
1.02609	0.926816	0.750493	0.739438	0.381011	0.448342	AQP3	Homo sapiens aquaporin 3 (Gill blood group) (AQP3), mRNA [NM_004925]				NM_004925	A_23_P112482	ref|NM_004925|ens|ENST00000297991|gb|AB001325|gb|CR599108	chr9:33431824-33431765		36658
1.09259	1.22285	1.01262	0.914912	0.3428	0.441227	XCL2	Homo sapiens chemokine (C motif) ligand 2 (XCL2), mRNA [NM_003175]				NM_003175	A_23_P51534	ref|NM_003175|ref|NM_002995|ens|ENST00000367819|ens|ENST00000367818	chr1:165242944-165242013		40470
1.0188	1.1451	0.908173	0.811728	0.41695	0.408055	SELENBP1	Homo sapiens selenium binding protein 1 (SELENBP1), mRNA [NM_003944]				NM_003944	A_23_P86021	ref|NM_003944|gb|AK023875|gb|BC032997|ens|ENST00000368868	chr1:148149979-148149920		13436
0.978841	1.15062	0.667869	0.742357	0.416769	0.403656	ENST00000328681	Homo sapiens cDNA clone IMAGE:5288080. [BC044624]				ENST00000328681	A_24_P173823	ens|ENST00000328681|gb|BC044624|gb|AL049381|thc|THC2365609	chr1:161552634-161552693		8153
1.02157	1.05035	0.886302	0.853125	0.470335	0.401214	WNT6	Homo sapiens wingless-type MMTV integration site family, member 6 (WNT6), mRNA [NM_006522]				NM_006522	A_23_P119916	ref|NM_006522|ens|ENST00000233948|gb|AB059570|gb|AY009401	chr2:219564357-219564416		12188
0.942698	1.12803	0.890288	0.927314	0.473692	0.395907	CYP3A7	Homo sapiens cytochrome P450, family 3, subfamily A, polypeptide 7 (CYP3A7), mRNA [NM_000765]				NM_000765	A_23_P358917	ref|NM_000765|ens|ENST00000336374|gb|BC067436|gb|BC069780	chr7:98947747-98947688		2116
0.962926	1.04896	1.11675	0.821651	0.353091	0.394684	KLK11	Homo sapiens kallikrein 11 (KLK11), transcript variant 2, mRNA [NM_144947]				NM_144947	A_23_P101505	ref|NM_144947|ref|NM_006853|ens|ENST00000319756|ens|ENST00000319720	chr19:56217497-56217438		9284
1.40344	1.26669	1.03811	1.29057	0.388907	0.393782	AF136408	Homo sapiens unknown mRNA. [AF136408]				AF136408	A_32_P509964	gb|AF136408|thc|THC2404932	chr6:112029864-112029923		28260
0.982622	1.12707	1.09366	0.78109	0.332391	0.392299	MERTK	Human cellular proto-oncogene (c-mer) mRNA, complete cds. [U08023]				U08023	A_23_P32955	gb|U08023	chr2:112503065-112503154		26387
0.864491	1.124	1.40432	0.553505	0.204606	0.392251	DCN	Homo sapiens decorin (DCN), transcript variant A1, mRNA [NM_001920]				NM_001920	A_23_P64873	ref|NM_001920|ref|NM_133503|ref|NM_133504|ref|NM_133505	chr12:90042361-90042302		21832
0.902854	0.978337	1.23867	0.756516	0.497061	0.38508	TMEM37	Homo sapiens transmembrane protein 37, mRNA (cDNA clone MGC:50757 IMAGE:5221396), complete cds. [BC046362]				BC046362	A_23_P67799	gb|BC046362|gb|AK026464|gb|AV658258|thc|THC2237475	chr2:119912123-119912182		9723
1.05983	1.10589	0.946896	0.751393	0.480878	0.383261	PLEKHF2	Homo sapiens pleckstrin homology domain containing, family F (with FYVE domain) member 2 (PLEKHF2), mRNA [NM_024613]				NM_024613	A_23_P20275	ref|NM_024613|ens|ENST00000315367|gb|AK023249|gb|AL834473	chr8:96237936-96237995		12211
0.842356	0.941143	1.45802	0.525811	0.328154	0.375985	HPGD	Homo sapiens hydroxyprostaglandin dehydrogenase 15-(NAD) (HPGD), mRNA [NM_000860]				NM_000860	A_24_P71904	ref|NM_000860|ens|ENST00000296522|ens|ENST00000296521|gb|CR603356	chr4:175786475-175786416		3594
0.981398	1.16587	1.00362	0.803157	0.454805	0.369948	SALL2	Homo sapiens sal-like 2 (Drosophila) (SALL2), mRNA [NM_005407]				NM_005407	A_23_P48585	ref|NM_005407|gb|BC090958|ens|ENST00000327430|ens|ENST00000317492	chr14:21059142-21059083		10472
0.954858	1.1737	1.15481	0.68798	0.377704	0.356676	BCL2L14	Homo sapiens BCL2-like 14 (apoptosis facilitator) (BCL2L14), transcript variant 2, mRNA [NM_030766]				NM_030766	A_23_P128050	ref|NM_030766|ref|NM_138722|ref|NM_138723|gb|AF281255	chr12:12143442-12143501		17370
1.07288	1.07049	0.640702	0.611471	0.391423	0.3487	STOM	Homo sapiens stomatin (STOM), transcript variant 2, mRNA [NM_198194]				NM_198194	A_24_P141214	ref|NM_198194|ref|NM_004099|ens|ENST00000347359|ens|ENST00000373796	chr9:121181489-121181430		1414
1.03071	1.021	0.697018	0.906335	0.494006	0.339698	PRSS33	Homo sapiens protease, serine, 33 (PRSS33), mRNA [NM_152891]				NM_152891	A_23_P89003	ref|NM_152891|gb|BC036846|gb|AX721175|ens|ENST00000293851	chr16:2774313-2774254		17462
0.874911	0.900164	0.823649	0.967327	0.255111	0.335159	AOAH	Homo sapiens acyloxyacyl hydrolase (neutrophil) (AOAH), mRNA [NM_001637]				NM_001637	A_23_P145718	ref|NM_001637|ens|ENST00000258749|gb|M62840|gb|AK223476	chr7:36343309-36334948		26088
1.03256	0.882606	0.578532	1.05452	0.42678	0.327913	TMEM50B	Homo sapiens transmembrane protein 50B (TMEM50B), mRNA [NM_006134]				NM_006134	A_24_P305623	ref|NM_006134|ens|ENST00000381964|ens|ENST00000270178|gb|CR613027	chr21:33743824-33743765		23680
0.921472	0.9857	0.939578	0.86353	0.303934	0.318221	RDH12	Homo sapiens retinol dehydrogenase 12 (all-trans/9-cis/11-cis) (RDH12), mRNA [NM_152443]				NM_152443	A_23_P37088	ref|NM_152443|ens|ENST00000267502|gb|AK054835|gb|BC025724	chr14:67270692-67270751		26719
0.879569	1.15438	1.51408	0.77726	0.478664	0.315102	HLA-DQA1	Human (clones 5, 9) MHC class II HLA-DQA1*03011 mRNA, partial cds. [L34088]				L34088	A_24_P326084	gb|L34088|gb|L34089|gb|L34352|gb|DQ284436			33318
0.99154	0.871692	0.699881	0.660517	0.19652	0.305096	TAF9B	Homo sapiens TAF9B RNA polymerase II, TATA box binding protein (TBP)-associated factor, 31kDa (TAF9B), mRNA [NM_015975]				NM_015975	A_24_P391431	ref|NM_015975|ens|ENST00000336420|ens|ENST00000341864|gb|CR624765	chrX_random:1392552-1392611		31574
0.80385	0.865428	1.55088	0.568116	0.3603	0.300536	THC2373524	APE_HUMAN (P02649) Apolipoprotein E precursor (Apo-E), partial (50%) [THC2373524]				THC2373524	A_24_P788772	thc|THC2373524|gb|BU194531|gb|BU190594	chr19:050103635-050103694		7009
0.997128	0.997415	1.75234	0.681684	0.483651	0.299079	KIAA0182	Homo sapiens KIAA0182 (KIAA0182), mRNA [NM_014615]				NM_014615	A_24_P943062	ref|NM_014615|ens|ENST00000253458|gb|CR595977|gb|CR622627	chr16:84266578-84266637		39599
1.20693	0.960321	0.993933	0.561892	0.273371	0.297495	ENST00000333309	GRIK2=GluR6 kainate receptor {3' untranslated region, TAA trinucleotide repeats} [human, caudate/putamen, mRNA Partial, 540 nt]. [S75105]				ENST00000333309	A_24_P935839	ens|ENST00000333309|ens|ENST00000369137|ens|ENST00000369138|gb|S75105	chr6:102623989-102624048		4535
1.11019	1.14172	0.556665	0.906674	0.386932	0.293703	OASL	Homo sapiens 2'-5'-oligoadenylate synthetase-like (OASL), transcript variant 1, mRNA [NM_003733]				NM_003733	A_23_P139786	ref|NM_003733|ref|NM_198213|ens|ENST00000257570|ens|ENST00000339275	chr12:119921099-119921040		33105
0.913519	1.01017	0.977109	0.93421	0.419771	0.287748	NOV	Homo sapiens nephroblastoma overexpressed gene (NOV), mRNA [NM_002514]				NM_002514	A_23_P82929	ref|NM_002514|ens|ENST00000259526|gb|CR623165|gb|CR591257	chr8:120505616-120505675		18371
0.957954	1.01083	0.987547	1.06818	0.415431	0.272063	TMEM125	Homo sapiens transmembrane protein 125 (TMEM125), mRNA [NM_144626]				NM_144626	A_23_P115022	ref|NM_144626|ens|ENST00000315703|gb|BC016858|gb|BC072393	chr1:43408698-43408757		1135
0.984282	0.944438	0.518543	0.505425	0.402612	0.269934	HLA-DQA2	Homo sapiens major histocompatibility complex, class II, DQ alpha 2 (HLA-DQA2), mRNA [NM_020056]				NM_020056	A_24_P852756	ref|NM_020056|ens|ENST00000374940|ens|ENST00000383120|ens|ENST00000241802	chr6:32822575-32822634		2351
0.968132	0.934324	1.14584	0.863837	0.406266	0.260562	STEAP1	Homo sapiens six transmembrane epithelial antigen of the prostate 1 (STEAP1), mRNA [NM_012449]				NM_012449	A_23_P31453	ref|NM_012449|ens|ENST00000297205|gb|AF186249|gb|BC011802	chr7:89438655-89438714		27928
0.874096	1.12035	1.45767	0.593133	0.301071	0.248283	THC2279497	HSCLOCK17 clock {Homo sapiens;} , partial (3%) [THC2279497]				THC2279497	A_32_P35452	thc|THC2279497	chr4:56160306-56160365		33747
0.905376	1.08208	0.51285	0.84646	0.340157	0.247249	CYP4B1	Homo sapiens cytochrome P450, family 4, subfamily B, polypeptide 1 (CYP4B1), mRNA [NM_000779]				NM_000779	A_23_P114713	ref|NM_000779|ens|ENST00000271153|ens|ENST00000371923|ens|ENST00000371918	chr1:46996776-46996835		2626
0.933501	1.06183	1.15421	0.936798	0.428716	0.236079	AK090684	Homo sapiens cDNA FLJ33365 fis, clone BRACE2005460, moderately similar to Xenopus laevis mRNA for Kielin. [AK090684]				AK090684	A_32_P206497	gb|AK090684|gb|AX746573|thc|THC2264962	chr7:128096522-128096463		16292
1.01984	1.06795	1.1003	0.79544	0.367783	0.22829	ASCL2	Homo sapiens achaete-scute complex-like 2 (Drosophila) (ASCL2), mRNA [NM_005170]				NM_005170	A_32_P171061	ref|NM_005170|ens|ENST00000331289|gb|BC028140|gb|CR603858	chr11:2246594-2246535		15869
0.934101	1.11671	1.0671	0.927756	0.239387	0.216785	TNFRSF11B	Homo sapiens tumor necrosis factor receptor superfamily, member 11b (osteoprotegerin) (TNFRSF11B), mRNA [NM_002546]				NM_002546	A_24_P192485	ref|NM_002546|ens|ENST00000297350|gb|BC030155|gb|AK223155	chr8:120005641-120005582		17591
0.911618	1.00402	1.00191	0.677367	0.274126	0.212645	LOC92196	Homo sapiens similar to death-associated protein (LOC92196), mRNA [NM_001017920]				NM_001017920	A_23_P165598	ref|NM_001017920|ens|ENST00000309950|gb|AF086541|thc|THC2276414	chr2:159497908-159497967		20825
0.981582	0.9838	0.703429	1.38668	0.397729	0.20028	BI910665	603070430F1 NIH_MGC_118 Homo sapiens cDNA clone IMAGE:5219455 5', mRNA sequence [BI910665]				BI910665	A_23_P6535	gb|BI910665|thc|THC2405973	chr22:49279432-49279491		6803
0.983948	1.0355	0.767301	0.664458	0.219625	0.198812	PTPRZ1	Homo sapiens protein tyrosine phosphatase, receptor-type, Z polypeptide 1 (PTPRZ1), mRNA [NM_002851]				NM_002851	A_24_P235248	ref|NM_002851|ens|ENST00000265220|gb|M93426|thc|THC2235743	chr7:121295679-121295738		40507
1.45125	1.41679	1.02959	0.595922	0.271586	0.195677	DMRT2	Homo sapiens doublesex and mab-3 related transcription factor 2 (DMRT2), transcript variant 1, mRNA [NM_006557]				NM_006557	A_32_P213459	ref|NM_006557|ref|NM_181872|gb|AF284223|gb|BX647565	chr9:1047447-1047506		15545
0.981603	0.621821	0.973374	0.937603	0.43116	0.1898	THC2302184	GAL2_HUMAN (Q01415) N-acetylgalactosamine kinase (GalNAc kinase) (Galactokinase 2) , partial (21%) [THC2302184]				THC2302184	A_32_P179706	thc|THC2302184	chr15:47447227-47447286		20321
0.958926	0.889829	0.864154	0.672664	0.215416	0.186429	PTPRZ1	Homo sapiens protein tyrosine phosphatase, receptor-type, Z polypeptide 1 (PTPRZ1), mRNA [NM_002851]				NM_002851	A_23_P168761	ref|NM_002851|ens|ENST00000265220|thc|THC2235743	chr7:121295241-121295300		11777
0.7969	0.838003	0.829313	0.828781	0.463818	0.178089	ALDH1A1	Homo sapiens aldehyde dehydrogenase 1 family, member A1 (ALDH1A1), mRNA [NM_000689]				NM_000689	A_23_P83098	ref|NM_000689|ens|ENST00000297785|gb|AF003341|gb|AY390731	chr9:72745749-72745690		23663
0.85193	1.35895	1.05561	1.2241	0.19602	0.160457	SOX2	Homo sapiens SRY (sex determining region Y)-box 2 (SOX2), mRNA [NM_003106]				NM_003106	A_23_P401055	ref|NM_003106|ens|ENST00000325404|gb|CR592780|thc|THC2245405	chr3:182914579-182914638		18589
0.482682	0.700783	3.94065	2.12345	1.32605	6.93343	SORCS3	Homo sapiens sortilin-related VPS10 domain containing receptor 3 (SORCS3), mRNA [NM_014978]				NM_014978	A_24_P13001	ref|NM_014978|ens|ENST00000369701|gb|AB028982|gb|BC045754	chr10:107014726-107014785		27982
2.10169	2.47303	1.53998	0.490338	0.813704	3.16059	THC2306650	ALU7_HUMAN (P39194) Alu subfamily SQ sequence contamination warning entry, partial (17%) [THC2306650]				THC2306650	A_32_P73143	thc|THC2306650	chr4:140325917-140325976		39477
0.924516	1.01152	1.02829	0.427017	0.889196	3.19018	DES	Homo sapiens desmin (DES), mRNA [NM_001927]				NM_001927	A_23_P90710	ref|NM_001927|ens|ENST00000273074|ens|ENST00000373960|gb|CR617766	chr2:220116728-220116787		31802
0.991521	0.959716	0.974829	2.04912	1.41385	0.474572	THC2273386	Q5TAI0 (Q5TAI0) OTTHUMP00000046515, partial (5%) [THC2273477]				THC2273386	A_32_P226468	thc|THC2273386|thc|THC2273477	chr1:43316529-43316470		39594
1.05543	2.52717	2.54453	1.22516	1.77567	2.22633	JMJD1A	Homo sapiens jumonji domain containing 1A (JMJD1A), mRNA [NM_018433]				NM_018433	A_24_P105761	ref|NM_018433|gb|BX647271|ens|ENST00000312912|ens|ENST00000356753	chr2:86630844-86630903		25794
0.511706	0.48411	2.09336	0.870912	0.748592	2.02678	HS6ST3	Homo sapiens heparan sulfate 6-O-sulfotransferase 3 (HS6ST3), mRNA [NM_153456]				NM_153456	A_23_P32629	ref|NM_153456|ens|ENST00000376705|ens|ENST00000329068|gb|AF539426	chr13:96283021-96283080		29158
0.471462	0.948542	3.32972	0.956391	1.101	3.81304	ZNF114	Homo sapiens zinc finger protein 114 (ZNF114), mRNA [NM_153608]				NM_153608	A_23_P368779	ref|NM_153608|ens|ENST00000315849|ens|ENST00000377454|gb|AK075062	chr19:53481966-53482025		35886
0.803979	0.731844	2.31472	1.19784	0.886262	9.30675	LOC200726	PREDICTED: Homo sapiens hypothetical LOC200726 (LOC200726), mRNA [XM_117266]				XM_117266	A_24_P783008	gb|XM_117266|ref|XM_937259|thc|THC2312440	chr2:207334828-207338899		33420
1.12786	1.05614	0.45417	1.46409	0.6199	6.35471	CACNG5	Homo sapiens calcium channel, voltage-dependent, gamma subunit 5 (CACNG5), transcript variant 1, mRNA [NM_145811]				NM_145811	A_23_P414328	ref|NM_145811|ref|NM_014404|gb|BC101633|ens|ENST00000307139	chr17:62307178-62307237		10306
0.963368	0.873297	0.212234	0.915225	1.25022	4.9787	PRO2266	Homo sapiens hypothetical protein PRO2266 (PRO2266) on chromosome 6 [NR_002767]				NR_002767	A_23_P19243	ref|NR_002767|thc|THC2399510	chr6:88466910-88466851		1433
0.884802	1.04606	8.66732	1.44839	1.01062	4.30485	AIPL1	Homo sapiens aryl hydrocarbon receptor interacting protein-like 1 (AIPL1), transcript variant 1, mRNA [NM_014336]				NM_014336	A_23_P100935	ref|NM_014336|ref|NM_001033055|ref|NM_001033054|gb|BX537907	chr17:6269209-6269150		10993
1.1026	0.809493	0.485047	1.08489	1.26099	3.82911	BE467780	hz74a10.x1 NCI_CGAP_Lu24 Homo sapiens cDNA clone IMAGE:3213690 3', mRNA sequence [BE467780]				BE467780	A_32_P98979	gb|BE467780|thc|THC2281332	chr1:53421049-53420990		18807
1.07315	1.07072	0.494069	1.69635	1.03753	3.79402	WBSCR19	Homo sapiens Williams Beuren syndrome chromosome region 19 (WBSCR19), mRNA [NM_175064]				NM_175064	A_32_P177040	ref|NM_175064|ref|NM_001023562|gb|BC047594|ens|ENST00000258704	chr7:43822645-43822704		28468
1.27766	1.17111	0.463272	0.741844	0.996451	3.53862	TEX14	Homo sapiens testis expressed sequence 14 (TEX14), transcript variant 1, mRNA [NM_198393]				NM_198393	A_23_P54996	ref|NM_198393|ref|NM_031272|gb|BC040526|gb|BC045647	chr17:53989168-53989109		19861
1.04024	0.910678	2.26948	1.30423	1.83197	3.46925	SH3BP5	Homo sapiens SH3-domain binding protein 5 (BTK-associated) (SH3BP5), transcript variant 1, mRNA [NM_004844]				NM_004844	A_24_P148750	ref|NM_004844|ref|NM_001018009|gb|BC010123|ens|ENST00000383791	chr3:15273617-15273558		15323
0.985928	1.05574	2.0149	1.12648	1.25407	3.4505	RP1L1	Homo sapiens retinitis pigmentosa 1-like 1 (RP1L1), mRNA [NM_178857]				NM_178857	A_23_P309396	ref|NM_178857|ens|ENST00000382483|gb|AJ491324|gb|AY168346	chr8:10502080-10502021		12806
0.59879	0.623931	0.457492	1.11551	1.21075	3.4162	CA10	Homo sapiens carbonic anhydrase X (CA10), mRNA [NM_020178]				NM_020178	A_23_P207461	ref|NM_020178|gb|CR749607|ens|ENST00000285273|ens|ENST00000340813	chr17:47062778-47062719		9025
0.867307	0.847288	2.62191	1.90027	0.963648	3.37497	PCDHB9	Homo sapiens protocadherin beta 9 (PCDHB9), mRNA [NM_019119]				NM_019119	A_23_P18798	ref|NM_019119|gb|AF217749	chr5:140550269-140550328		26937
0.992981	0.791846	2.29379	0.673254	0.943912	3.1955	SEC14L2	Homo sapiens mRNA for KIAA1658 protein, partial cds. [AB051445]				AB051445	A_24_P401949	gb|AB051445|thc|THC2407123	chr22:29135282-29135223		35803
0.956052	1.18912	0.457783	0.902112	0.817171	3.1492	SUGT1L1	Homo sapiens SGT1, suppressor of G2 allele of SKP1 like 1 (S. cerevisiae), mRNA (cDNA clone MGC:23859 IMAGE:4295904), complete cds. [BC020814]				BC020814	A_24_P135255	gb|BC020814|gb|AF086053|ens|ENST00000304932|ref|XM_928419	chr13:40384321-40384262		36110
1.11265	1.23335	0.352207	1.08802	1.61741	3.14205	AW188034	AW188034 xj91e12.x1 Soares_NFL_T_GBC_S1 Homo sapiens cDNA clone IMAGE:2664622 3' similar to gb:M30496 UBIQUITIN CARBOXYL-TERMINAL HYDROLASE ISOZYME L3 (HUMAN);, mRNA sequence [AW188034]				AW188034	A_32_P63897	gb|AW188034	chr13:75076915-75076856		20075
0.787345	1.00078	3.2096	0.523454	0.500536	3.08342	AL110223	Homo sapiens mRNA; cDNA DKFZp434M063 (from clone DKFZp434M063). [AL110223]				AL110223	A_24_P740906	gb|AL110223|thc|NP1168383	chr4:141033890-141033831		30924
0.949727	1.0476	5.43143	1.45887	1.71983	3.03626	BX640843	Homo sapiens mRNA; cDNA DKFZp686B14224 (from clone DKFZp686B14224). [BX640843]				BX640843	A_24_P68908	gb|BX640843|thc|THC2371448	chr3:187181244-187181303		2340
1.04014	1.53846	4.63658	0.805355	1.72719	3.02364	BU618641	UI-H-FH1-bfk-o-16-0-UI.s1 NCI_CGAP_FH1 Homo sapiens cDNA clone UI-H-FH1-bfk-o-16-0-UI 3', mRNA sequence [BU618641]				BU618641	A_32_P10403	gb|BU618641	chr7:100375772-100375713		7966
1.19695	1.14939	3.63013	0.809308	0.736248	2.98656	BC011648	Homo sapiens cDNA clone IMAGE:4303615, partial cds. [BC011648]				BC011648	A_24_P239451	gb|BC011648|gb|BM464171|thc|THC2457042	chr19:14315320-14315379		32936
0.817674	1.38101	2.2718	1.13322	1.00746	2.91141	OXCT2	Homo sapiens 3-oxoacid CoA transferase 2 (OXCT2), mRNA [NM_022120]				NM_022120	A_23_P137896	ref|NM_022120|gb|BC072388|ens|ENST00000327582|ens|ENST00000361826	chr1:39905200-39905141		7240
0.918499	0.895973	2.12258	0.833058	1.04168	2.81767	HNMT	Homo sapiens histamine N-methyltransferase (HNMT), transcript variant 2, mRNA [NM_001024074]				NM_001024074	A_24_P915806	ref|NM_001024074|gb|BC005907|thc|THC2251160|thc|THC2284024	chr2:138555901-138555960		26525
0.903258	0.881807	0.477564	1.22083	1.46149	2.76769	AK090480	Homo sapiens mRNA for FLJ00402 protein. [AK090480]				AK090480	A_24_P247823	gb|AK090480	chr15:94708405-94708464		15475
0.844668	0.67995	0.466528	1.17283	1.30334	2.74854	THC2314177	ALU1_HUMAN (P39188) Alu subfamily J sequence contamination warning entry, partial (9%) [THC2314177]				THC2314177	A_24_P602168	thc|THC2314177	chr9:87398734-87398793		13510
0.932385	0.929104	2.3245	1.06986	1.00702	2.73406	BX106262	BX106262 Soares_multiple_sclerosis_2NbHMSP Homo sapiens cDNA clone IMAGp998O20625, mRNA sequence [BX106262]				BX106262	A_32_P65700	gb|BX106262|thc|THC2344291	chr4:174680731-174680672		34160
0.547625	0.65058	2.21721	1.4608	1.93488	2.71328	VIM	Homo sapiens vimentin (VIM), mRNA [NM_003380]				NM_003380	A_23_P161190	ref|NM_003380|gb|AK093924|ens|ENST00000224237|ens|ENST00000357109	chr10:17318353-17319262		7868
0.951081	0.749968	0.438668	0.944255	1.30987	2.67301	ZDHHC2	Homo sapiens zinc finger, DHHC-type containing 2 (ZDHHC2), mRNA [NM_016353]				NM_016353	A_24_P286687	ref|NM_016353|ens|ENST00000262096|gb|CR598335|gb|CR591508	chr8:17111863-17111922		32747
0.985699	0.9815	2.21431	1.31207	1.49846	2.66462	FYN	Homo sapiens FYN oncogene related to SRC, FGR, YES (FYN), transcript variant 1, mRNA [NM_002037]				NM_002037	A_23_P502142	ref|NM_002037|ref|NM_153047|ref|NM_153048|gb|AK056699	chr6:112089463-112089404		5844
1.09376	0.956077	0.429179	0.99027	0.9888	2.61413	KCNG3	Homo sapiens potassium voltage-gated channel, subfamily G, member 3 (KCNG3), transcript variant 1, mRNA [NM_133329]				NM_133329	A_32_P800799	ref|NM_133329|ref|NM_172344|ens|ENST00000306078|gb|AF454548	chr2:42581110-42581051		36106
1.07293	1.31572	2.07142	0.670981	0.579528	2.60425	BC015129	Homo sapiens cDNA clone IMAGE:3931942, partial cds. [BC015129]				BC015129	A_24_P153763	gb|BC015129|thc|NP397266	chr8:125274534-125274475		23538
0.947725	0.896614	2.60299	0.704186	0.944305	2.5995	DB329052	DB329052 PLACE7 Homo sapiens cDNA clone PLACE7013977 3', mRNA sequence [DB329052]				DB329052	A_24_P635551	gb|DB329052|gb|AA835692|gb|BQ023949|thc|THC2438785	chr2:71480622-71480563		34795
1.41348	1.2438	3.08401	0.711779	0.623472	2.57859	GBX2	Homo sapiens gastrulation brain homeobox 2 (GBX2), mRNA [NM_001485]				NM_001485	A_23_P131183	ref|NM_001485|ens|ENST00000306318|gb|AF118452|thc|THC2250759	chr2:236856711-236856652		22585
1.07052	1.16589	0.464374	0.516224	0.872768	2.50918	C12orf53	Homo sapiens chromosome 12 open reading frame 53 (C12orf53), mRNA [NM_153685]				NM_153685	A_23_P424603	ref|NM_153685|gb|AK091656|gb|AK095854|ens|ENST00000320591	chr12:6675904-6675054		22137
0.959369	0.937601	0.480658	1.00289	0.602957	2.49236	UGT2B11	Homo sapiens UDP glucuronosyltransferase 2 family, polypeptide B11 (UGT2B11), mRNA [NM_001073]				NM_001073	A_23_P212968	ref|NM_001073|ref|NM_053039|ens|ENST00000305206|ens|ENST00000335568	chr4:70254922-70254863		10611
1.03568	0.907768	3.35487	0.863516	0.970598	2.45631	ST3GAL6	Homo sapiens ST3 beta-galactoside alpha-2,3-sialyltransferase 6 (ST3GAL6), mRNA [NM_006100]				NM_006100	A_23_P250800	ref|NM_006100|gb|CR624848|gb|AB022918|gb|AF119391	chr3:99993428-99993487		4174
1.00548	0.754525	0.447469	0.703017	1.14757	2.43208	LOC553137	Homo sapiens cDNA FLJ42409 fis, clone BLADE2000866. [AK124400]				AK124400	A_24_P592400	gb|AK124400|gb|AJ420564|gb|AK025967|ref|XR_001059	chr6:107272112-107272053		22674
0.925354	1.04851	2.05673	1.04994	1.04652	2.43146	FLJ20273	Homo sapiens RNA-binding protein (FLJ20273), mRNA [NM_019027]				NM_019027	A_24_P226108	ref|NM_019027|gb|AF262323|ens|ENST00000381795|ens|ENST00000295971	chr4:40269081-40269022		21628
0.838376	0.699695	2.28553	0.964748	1.26734	2.42959	OTP	Homo sapiens orthopedia homolog (Drosophila) (OTP), mRNA [NM_032109]				NM_032109	A_23_P84230	ref|NM_032109|ens|ENST00000380380|ens|ENST00000306422|gb|BC001800	chr5:76960600-76960541		22121
0.649142	0.873525	2.66395	0.843305	0.860643	2.42829	BQ182271	BQ182271 UI-H-EU0-azq-l-04-0-UI.s1 NCI_CGAP_Car1 Homo sapiens cDNA clone IMAGE:5852307 3', mRNA sequence [BQ182271]				BQ182271	A_24_P815488	gb|BQ182271|gb|AA044931|gb|BU625097|gb|AA131664	chr1:200190334-200190275		20734
1.06139	0.924768	0.104649	1.04525	1.73305	2.39416	ESCO2	Homo sapiens establishment of cohesion 1 homolog 2 (S. cerevisiae) (ESCO2), mRNA [NM_001017420]				NM_001017420	A_24_P323598	ref|NM_001017420|ens|ENST00000305188|gb|AY882862|gb|AF306679	chr8:27718020-27718079		9749
0.749429	0.608793	6.11093	0.983513	0.976794	2.36084	AI244113	AI244113 qj63e12.x1 NCI_CGAP_Kid3 Homo sapiens cDNA clone IMAGE:1864174 3', mRNA sequence [AI244113]				AI244113	A_24_P916674	gb|AI244113|gb|AA740370|gb|BE045290|gb|AI302849	chr11:12958249-12958308		20657
0.993824	1.52635	2.12226	1.12404	1.77308	2.36064	AK074635	Homo sapiens cDNA FLJ90154 fis, clone HEMBB1002162, weakly similar to Homo sapiens genethonin 1 mRNA. [AK074635]				AK074635	A_24_P931744	gb|AK074635|thc|THC2241976	chr4:77586282-77586341		22576
1.08151	1.32473	2.0687	0.837824	0.574628	2.35987	SERPINA10	Homo sapiens serpin peptidase inhibitor, clade A (alpha-1 antiproteinase, antitrypsin), member 10 (SERPINA10), mRNA [NM_016186]				NM_016186	A_23_P128759	ref|NM_016186|ens|ENST00000261994|gb|CR606434|gb|BX248011	chr14:93820004-93819945		16886
0.660175	0.786562	0.458768	0.820224	0.693601	2.29296	BC047230	Homo sapiens cDNA clone IMAGE:4817555. [BC047230]				BC047230	A_24_P851353	gb|BC047230|gb|BC027928|gb|AK054983|thc|THC2312967	chr17:183087-183146		15568
1.08074	1.07028	0.484071	0.691676	0.854637	2.28698	PITPNM3	Homo sapiens PITPNM family member 3 (PITPNM3), mRNA [NM_031220]				NM_031220	A_23_P66753	ref|NM_031220|ens|ENST00000262483|gb|AB209130|gb|BC035799	chr17:6314319-6312342		41002
0.98867	0.872692	3.44505	0.565681	0.677966	2.28454	ENST00000376238	Homo sapiens cDNA FLJ11980 fis, clone HEMBB1001304. [AK022042]				ENST00000376238	A_32_P494169	ens|ENST00000376238|gb|AK022042|thc|THC2374305	chr9:84120414-84120355		39634
0.912297	1.01171	2.84673	0.894331	0.559389	2.21275	SIGLEC7	Homo sapiens sialic acid binding Ig-like lectin 7 (SIGLEC7), transcript variant 2, mRNA [NM_016543]				NM_016543	A_23_P38784	ref|NM_016543|ref|NM_014385|ens|ENST00000317643|ens|ENST00000305628	chr19:56341064-56341123		16908
1.19966	1.02816	0.478965	0.93463	0.75455	2.21088	ZAP70	Homo sapiens zeta-chain (TCR) associated protein kinase 70kDa (ZAP70), transcript variant 1, mRNA [NM_001079]				NM_001079	A_23_P39682	ref|NM_001079|ref|NM_207519|gb|BC039039|ens|ENST00000264972	chr2:97814773-97814832		10346
1.00735	0.954694	0.389881	0.753181	1.08317	2.20248	CR597846	full-length cDNA clone CS0DC012YL18 of Neuroblastoma Cot 25-normalized of Homo sapiens (human). [CR597846]				CR597846	A_24_P889103	gb|CR597846|thc|THC2304501	chr17:26120691-26120750		33626
0.867172	0.989209	2.44037	1.31867	1.46566	2.19847	AK094995	Homo sapiens cDNA FLJ37676 fis, clone BRHIP2012627. [AK094995]				AK094995	A_32_P199573	gb|AK094995|thc|THC2438306	chr5:75665129-75665188		22535
1.02631	1.004	0.362333	0.910169	0.577598	2.19804	BC027586	Homo sapiens cDNA clone IMAGE:4838068. [BC027586]				BC027586	A_24_P393548	gb|BC027586	chr7:86751270-86751330		27726
1.1414	1.17138	3.25751	0.92392	1.08252	2.18875	C9orf86	Homo sapiens cDNA FLJ13045 fis, clone NT2RP3001356. [AK023107]				AK023107	A_23_P392994	gb|AK023107|thc|THC2239357	chr9:137004570-137004629		12605
1.25186	1.32724	2.34426	1.1791	1.12439	2.18699	LCP2	Homo sapiens lymphocyte cytosolic protein 2 (SH2 domain containing leukocyte protein of 76kDa) (LCP2), mRNA [NM_005565]				NM_005565	A_23_P30547	ref|NM_005565|ens|ENST00000046794|gb|U20158|gb|BC016618	chr5:169608242-169608183		765
1.02643	0.883477	2.0766	0.98463	1.33877	2.18609	RBM21	Homo sapiens cDNA FLJ43361 fis, clone NT2RP7015512. [AK125351]				AK125351	A_32_P128023	gb|AK125351|ens|ENST00000378015|thc|THC2260508	chr11:62098727-62098786		16850
0.916008	1.02073	0.389354	1.649	0.845156	2.17564	BX109999	BX109999 Soares_fetal_liver_spleen_1NFLS_S1 Homo sapiens cDNA clone IMAGp998G05975, mRNA sequence [BX109999]				BX109999	A_32_P114087	gb|BX109999|thc|THC2282553	chr1:23771544-23771485		3945
1.07399	0.979069	6.46327	0.949362	1.84542	2.16945	TCF19	Homo sapiens transcription factor 19 (SC1), mRNA (cDNA clone MGC:45652 IMAGE:3160434), complete cds. [BC033086]				BC033086	A_24_P349965	gb|BC033086|ens|ENST00000383526|ens|ENST00000383338|thc|THC2246292	chr6:31239778-31239837		16443
0.958299	0.91951	0.447094	0.750732	0.674073	2.1629	C1orf178	Homo sapiens mRNA; cDNA DKFZp779F1429 (from clone DKFZp779F1429). [CR749373]				CR749373	A_24_P924932	gb|CR749373|gb|AK026241|ens|ENST00000369580|thc|THC2437629	chr1:114135382-114135323		36415
0.981326	1.24455	0.453175	1.07008	1.22369	2.1023	IGF1	Homo sapiens insulin-like growth factor 1 (somatomedin C) (IGF1), mRNA [NM_000618]				NM_000618	A_23_P13907	ref|NM_000618|gb|M37484|gb|M29644|ens|ENST00000337514	chr12:101298792-101298733		1939
0.94796	0.909999	2.84666	0.846449	1.31167	2.09239	BE328348	BE328348 hs97d01.x1 NCI_CGAP_Kid13 Homo sapiens cDNA clone IMAGE:3145153 3', mRNA sequence [BE328348]				BE328348	A_32_P150802	gb|BE328348|gb|BI496777|gb|D54272|gb|Z28428	chr1:23381666-23381725		31135
0.645881	0.802296	5.0124	0.76954	0.825878	2.07235	LUZPP1	Homo sapiens mRNA for leucine zipper protein 3 (LUZP3 gene). [AJ312775]				AJ312775	A_23_P254061	gb|AJ312775|ens|ENST00000296143|thc|THC2251211	chr3:46576120-46576179		38420
0.944316	0.854117	0.416387	0.759229	0.786669	2.05894	SLC2A2	Homo sapiens solute carrier family 2 (facilitated glucose transporter), member 2 (SLC2A2), mRNA [NM_000340]				NM_000340	A_23_P132569	ref|NM_000340|gb|BC060041|ens|ENST00000314251|ens|ENST00000382808	chr3:172198726-172198578		28520
0.762981	0.520962	0.0714935	1.56205	0.979728	2.05519	ANPEP	Homo sapiens alanyl (membrane) aminopeptidase (aminopeptidase N, aminopeptidase M, microsomal aminopeptidase, CD13, p150) (ANPEP), mRNA [NM_001150]				NM_001150	A_23_P88626	ref|NM_001150|ens|ENST00000300060|gb|CR595462|gb|AB209918	chr15:88135240-88134770		13716
1.01785	1.04853	2.30867	0.779126	0.826297	2.02306	BC020376	Homo sapiens, clone IMAGE:3458340, mRNA. [BC020376]				BC020376	A_24_P538839	gb|BC020376	chr17:71338825-71338957		11146
1.15884	1.15916	0.447026	0.999088	1.07413	2.01965	FLJ12078	Homo sapiens cDNA FLJ12078 fis, clone HEMBB1002457. [AK022140]				AK022140	A_23_P167464	gb|AK022140|ref|XR_001261|ref|XR_001057	chr5:93223153-93223094		22717
1.0876	1.16627	2.24286	0.814932	0.799078	0.497146	ENST00000311412	Homo sapiens cDNA FLJ33591 fis, clone BRAMY2012568. [AK090910]				ENST00000311412	A_24_P345866	ens|ENST00000311412|gb|AK090910|gb|AF155510|gb|BC029464	chr4:84570902-84570843		18586
0.926906	0.804222	0.258742	0.730111	0.579688	0.496851	LOC129530	Homo sapiens hypothetical protein LOC129530 (LOC129530), mRNA [NM_174898]				NM_174898	A_23_P165707	ref|NM_174898|ens|ENST00000308528|gb|AY358988|gb|BC029126	chr2:99359361-99359302		39650
0.96623	0.994264	2.54957	0.741731	0.704108	0.495977	SNAI3	Homo sapiens snail homolog 3 (Drosophila) (SNAI3), mRNA [NM_178310]				NM_178310	A_23_P170574	ref|NM_178310|ens|ENST00000332281|gb|BC107058|gb|BC041461	chr16:87271982-87271923		34372
0.789323	0.797973	2.33239	0.65927	0.528118	0.481838	RCBTB2	Homo sapiens regulator of chromosome condensation (RCC1) and BTB (POZ) domain containing protein 2 (RCBTB2), mRNA [NM_001268]				NM_001268	A_23_P14105	ref|NM_001268|gb|BC029052|ens|ENST00000378415|ens|ENST00000344532	chr13:47961411-47961352		6361
0.794676	0.843126	2.33073	0.677392	0.741152	0.481181	IL1F5	Homo sapiens interleukin 1 family, member 5 (delta) (IL1F5), transcript variant 1, mRNA [NM_012275]				NM_012275	A_24_P68783	ref|NM_012275|ref|NM_173170|ens|ENST00000346807|gb|CR613851	chr2:113537576-113537635		32648
1.19057	1.01999	3.17342	0.93315	0.897728	0.481101	PDE4DIP	Homo sapiens phosphodiesterase 4D interacting protein (myomegalin) (PDE4DIP), transcript variant 5, mRNA [NM_001002811]				NM_001002811	A_24_P253100	ref|NM_001002811|ref|NM_001002812|ref|NM_014644|gb|AL832024	chr1:142398941-142395551		28177
0.895937	0.881805	3.53439	0.639579	0.75813	0.480292	TRPS1	Homo sapiens trichorhinophalangeal syndrome I (TRPS1), mRNA [NM_014112]				NM_014112	A_23_P134755	ref|NM_014112|gb|AF183810|thc|THC2436860	chr8:116490228-116490169		27662
1.10392	1.30331	2.69573	1.00519	0.996227	0.479445	RPH3A	Homo sapiens mRNA for KIAA0985 protein, partial cds. [AB023202]				AB023202	A_23_P76234	gb|AB023202|gb|CR613722|ens|ENST00000360622|ens|ENST00000261730	chr12:111798769-111798828		2676
1.02972	1.09126	0.388084	1.79127	1.0991	0.470534	APOF	Homo sapiens apolipoprotein F (APOF), mRNA [NM_001638]				NM_001638	A_24_P193027	ref|NM_001638|gb|BC026257|gb|CR936663|ens|ENST00000308170	chr12:55041407-55041348		25310
0.902183	1.18838	2.34122	1.23321	1.21231	0.465079	POPDC3	Homo sapiens popeye domain containing 3 (POPDC3), mRNA [NM_022361]				NM_022361	A_23_P358597	ref|NM_022361|ens|ENST00000254765|ens|ENST00000369118|gb|CR591052	chr6:105713161-105713102		40805
1.31374	1.36085	0.40081	1.21845	0.962582	0.460248	CHRNG	Homo sapiens cholinergic receptor, nicotinic, gamma (CHRNG), mRNA [NM_005199]				NM_005199	A_23_P5718	ref|NM_005199|thc|NP207049	chr2:233231731-233232683		33159
1.14607	0.906661	0.471958	0.926128	0.871602	0.451175	ENST00000330947	Homo sapiens cDNA clone IMAGE:5260685. [BC035081]				ENST00000330947	A_24_P345131	ens|ENST00000330947|gb|BC035081|thc|THC2372607	chr1:89773740-89773799		29587
0.962107	0.880266	2.37174	1.02134	0.77053	0.450206	RGS9	Homo sapiens regulator of G-protein signalling 9 (RGS9), mRNA [NM_003835]				NM_003835	A_23_P66881	ref|NM_003835|gb|AF071476|gb|BC022504|ens|ENST00000262406	chr17:60654062-60654121		8395
1.01488	1.00995	2.39108	1.14588	1.35282	0.448772	MCART2	Homo sapiens mitochondrial carrier triple repeat 2 (MCART2), mRNA [NM_001034172]				NM_001034172	A_32_P177267	ref|NM_001034172|gb|BC026082|ens|ENST00000340135|ens|ENST00000269205	chr18:27594018-27593959		39182
0.965435	1.20054	2.15878	1.06317	1.00727	0.443472	STXBP6	Homo sapiens cDNA FLJ39638 fis, clone SMINT2003317. [AK096957]				AK096957	A_24_P940857	gb|AK096957|ens|ENST00000358326|thc|NP498982	chr14:24355486-24355427		3460
1.14645	1.11805	2.07143	0.764102	0.654187	0.433212	AK098597	Homo sapiens cDNA FLJ25731 fis, clone TST05584. [AK098597]				AK098597	A_32_P153833	gb|AK098597|thc|THC2438538	chr4:41942052-41942111		30237
0.947055	1.21803	0.338726	0.854656	0.593204	0.432035	THC2313599	ALU4_HUMAN (P39191) Alu subfamily SB2 sequence contamination warning entry, partial (15%) [THC2313599]				THC2313599	A_32_P35595	thc|THC2313599	chr3:157724565-157724506		35167
1.02844	1.0321	2.52422	1.06411	0.959774	0.425533	CART	Homo sapiens cocaine- and amphetamine-regulated transcript (CART), mRNA [NM_004291]				NM_004291	A_23_P167493	ref|NM_004291|ens|ENST00000296777|gb|U16826|gb|BC029882	chr5:71052303-71052362		18321
0.978519	0.998265	0.414375	0.992766	1.26304	0.424905	ARHGAP20	Homo sapiens Rho GTPase activating protein 20 (ARHGAP20), mRNA [NM_020809]				NM_020809	A_23_P422933	ref|NM_020809|gb|AY496266|gb|AY496267|ens|ENST00000357139	chr11:109953333-109953274		22503
0.826099	0.784003	2.88323	0.917459	0.847482	0.422275	MMP27	Homo sapiens matrix metallopeptidase 27 (MMP27), mRNA [NM_022122]				NM_022122	A_23_P35899	ref|NM_022122|ens|ENST00000260229|gb|AY358752|gb|AF195192	chr11:102069903-102068980		2703
0.944835	1.12753	2.06348	1.42364	1.71642	0.422178	CALN1	Homo sapiens calneuron 1 (CALN1), transcript variant 1, mRNA [NM_031468]				NM_031468	A_23_P147698	ref|NM_031468|ref|NM_001017440|gb|AK094469|gb|AF282250	chr7:70692989-70692930		16435
0.821583	0.832724	2.17341	0.877838	1.20631	0.408203	C11orf66	Homo sapiens chromosome 11 open reading frame 66 (C11orf66), mRNA [NM_145017]				NM_145017	A_23_P98571	ref|NM_145017|gb|BC043246|gb|AK057333|ens|ENST00000338608	chr11:61011275-61013875		8644
0.830372	0.827576	3.88565	1.00104	0.603365	0.388596	ZNF467	Homo sapiens zinc finger protein 467, mRNA (cDNA clone IMAGE:5216914), with apparent retained intron. [BC038972]				BC038972	A_23_P59470	gb|BC038972|thc|THC2279068|thc|THC2279067	chr7:148898892-148898879		678
1.24975	1.14233	2.76604	0.843654	0.955946	0.385613	SLC9A2	Homo sapiens solute carrier family 9 (sodium/hydrogen exchanger), member 2 (SLC9A2), mRNA [NM_003048]				NM_003048	A_23_P5536	ref|NM_003048|ens|ENST00000233969|gb|AF073299|gb|BC035787	chr2:102759244-102759303		32517
1.34872	1.22842	2.13205	0.571749	0.600123	0.38181	LRRC28	Homo sapiens cDNA FLJ45242 fis, clone BRCOC2006639. [AK127177]				AK127177	A_23_P333150	gb|AK127177|gb|AK091588|gb|AX747076|thc|NP851122	chr15:97748295-97748354		28317
1.07808	1.16451	2.53401	1.22721	1.19107	0.370639	LOC643659	Homo sapiens cDNA FLJ32409 fis, clone SKMUS2000468. [AK056971]				AK056971	A_24_P15712	gb|AK056971|ens|ENST00000354213|ref|XM_929273|ref|XM_941703	chr20:20004680-20004621		15764
0.946243	0.795944	0.433469	0.870569	0.68146	0.370134	CR592483	full-length cDNA clone CS0DL004YD15 of B cells (Ramos cell line) Cot 25-normalized of Homo sapiens (human). [CR592483]				CR592483	A_24_P286868	gb|CR592483	chr10:5845976-5845917		7485
0.868508	1.01968	2.08491	0.996895	0.691091	0.368818	ELA3B	Homo sapiens elastase 3B, pancreatic (ELA3B), mRNA [NM_007352]				NM_007352	A_23_P200579	ref|NM_007352|ref|NM_005747|ens|ENST00000290122|ens|ENST00000337107	chr1:22058471-22061108		40935
0.962866	0.728702	2.05019	0.996658	1.0203	0.360882	AK024238	Homo sapiens cDNA FLJ14176 fis, clone NT2RP2003101. [AK024238]				AK024238	A_23_P426681	gb|AK024238|gb|BC013907|thc|THC2341629	chr5:31287617-31287676		17489
1.00955	1.09715	2.58849	0.654077	0.65079	0.332938	RLN2	Homo sapiens relaxin 2 (RLN2), transcript variant 2, mRNA [NM_005059]				NM_005059	A_23_P216455	ref|NM_005059|ref|NM_134441|ens|ENST00000381627|ens|ENST00000308420	chr9:5290194-5290135		14105
0.971669	0.873477	0.482328	0.822376	0.659482	0.309823	CHURC1	Homo sapiens churchill domain containing 1 (CHURC1), mRNA [NM_145165]				NM_145165	A_24_P227617	ref|NM_145165|gb|BC020550|gb|AK057626|ens|ENST00000359118	chr14:64470430-64470489		37213
0.886525	0.840009	0.392182	0.903493	0.77795	0.29865	ENST00000360548	AL582488 Homo sapiens B CELLS (RAMOS CELL LINE) COT 25-NORMALIZED Homo sapiens cDNA clone CS0DL001YC23 3-PRIME, mRNA sequence [AL582488]				ENST00000360548	A_32_P64461	ens|ENST00000360548|gb|AL582488|thc|THC2353946	chrX_random:1179234-1179175		15108
0.730692	0.883897	2.47075	1.08391	0.834642	0.294228	CDH8	Homo sapiens cadherin 8, type 2 (CDH8), mRNA [NM_001796]				NM_001796	A_23_P140797	ref|NM_001796|ens|ENST00000299345|gb|AB035305|gb|AK124734	chr16:60245257-60245198		39467
0.776951	0.981064	2.45785	0.953113	0.564104	0.284429	KLHDC1	Homo sapiens kelch domain containing 1 (KLHDC1), mRNA [NM_172193]				NM_172193	A_32_P164513	ref|NM_172193|ens|ENST00000359332|gb|BC101595|gb|BC101597	chr14:49280243-49288082		10732
0.98798	1.28639	2.063	1.2288	0.722608	0.276474	MCOLN3	Homo sapiens mucolipin 3 (MCOLN3), mRNA [NM_018298]				NM_018298	A_23_P12241	ref|NM_018298|ens|ENST00000370589|ens|ENST00000341115|ens|ENST00000302814	chr1:85200049-85199884		15759
0.53706	0.721113	2.00017	0.969448	0.979833	0.251817	AF051164	Homo sapiens heart muscle inducible nitric oxide synthase (iNOS) mRNA, complete cds. [AF051164]				AF051164	A_24_P563656	gb|AF051164|gb|AF049656|thc|THC2329644			37912
0.580845	0.4627	1.35625	1.04927	1.59754	2.73762	ADH6	Homo sapiens alcohol dehydrogenase 6 (class V) (ADH6), mRNA [NM_000672]				NM_000672	A_23_P41498	ref|NM_000672|ens|ENST00000237653|thc|THC2314539|thc|THC2314540	chr4:100485795-100483354		32561
0.726315	0.487608	1.59536	0.865145	1.17355	2.63688	ALLC	Homo sapiens allantoicase (ALLC), transcript variant 1, mRNA [NM_018436]				NM_018436	A_23_P108734	ref|NM_018436|ref|NM_199232|gb|BC029652|ens|ENST00000252505	chr2:3238335-3238394		3677
0.541295	0.461851	0.693775	0.96245	1.13554	2.06713	PAX2	Homo sapiens paired box protein mRNA, complete cds. [L25597]				L25597	A_23_P313993	gb|L25597|gb|M89470	chr10:102578848-102578911		36265
0.630282	0.497847	0.536757	1.07201	1.01547	2.01499	S81335	DCC=deleted in colorectal cancer {alternatively spliced, exon 28A} [human, brain tumor, tumor no. 245, mRNA Partial, 165 nt]. [S81335]				S81335	A_24_P937588	gb|S81335|thc|NP089825	chr18:49310746-49310805		31012
0.49287	0.685456	1.02445	0.830289	0.862642	3.1316	KIAA1804	Homo sapiens mixed lineage kinase 4 (KIAA1804), mRNA [NM_032435]				NM_032435	A_24_P130959	ref|NM_032435|ens|ENST00000272005|gb|AJ311798|thc|THC2261963	chr1:229825720-229825778		22842
0.456943	0.554828	1.22622	0.84981	0.709401	2.8256	CMYA5	Homo sapiens cardiomyopathy associated 5 (CMYA5), mRNA [NM_153610]				NM_153610	A_23_P124946	ref|NM_153610|gb|BC111529|gb|AL832368|ens|ENST00000238522	chr5:79131333-79131392		34651
0.483132	0.677041	1.14769	1.23622	1.06035	2.61326	LOC474358	Homo sapiens cDNA FLJ40535 fis, clone TESTI2047885. [AK097854]				AK097854	A_32_P159083	gb|AK097854|gb|BC042079|thc|THC2279945|thc|THC2279944	chr10:106414440-106414381		27096
0.47881	1.15444	0.554053	1.20431	0.984871	2.33829	CA427417	CA427417 UI-H-FH1-bfi-m-20-0-UI.s1 NCI_CGAP_FH1 Homo sapiens cDNA clone UI-H-FH1-bfi-m-20-0-UI 3', mRNA sequence [CA427417]				CA427417	A_24_P762409	gb|CA427417|gb|AU145411	chr8:38411023-38411082		12728
0.39047	0.524013	1.99749	1.16993	1.14154	2.06736	ROPN1	Homo sapiens ropporin, rhophilin associated protein 1 (ROPN1), mRNA [NM_017578]				NM_017578	A_32_P184464	ref|NM_017578|ref|NM_001012337|gb|BC015413|ens|ENST00000251776	chr3:125170731-125170672		7325
1.04971	1.18928	1.35128	1.05754	1.00318	19.0074	ENST00000343903	Homo sapiens hypothetical gene supported by BC008048, mRNA (cDNA clone IMAGE:3631157), partial cds. [BC008048]				ENST00000343903	A_24_P221745	ens|ENST00000343903|gb|BC008048|gb|XM_496618|ref|XM_938708	chr2:223011824-223011883		25198
1.00849	0.926174	0.943033	0.78071	1.68411	15.4182	XAGE2	Homo sapiens X antigen family, member 2 (XAGE2), mRNA [NM_130777]				NM_130777	A_23_P34031	ref|NM_130777|ens|ENST00000286049|ens|ENST00000330906|ens|ENST00000359233	chrX:51948736-51948795		10759
0.829982	0.921403	1.50199	0.914372	0.725724	9.31617	BE930400	BE930400 QV1-GN0063-290800-347-d10 GN0063 Homo sapiens cDNA, mRNA sequence [BE930400]				BE930400	A_32_P107734	gb|BE930400|gb|BF987475|gb|BE930423|gb|BE930416	chr19:48205986-48211119		19585
0.924999	0.79471	1.32067	0.759019	1.66834	8.84794	PELO	Homo sapiens PRO1770 mRNA, complete cds. [AF118075]				AF118075	A_24_P66239	gb|AF118075	chr5:52137014-52137073		25038
0.823954	1.70363	0.799151	0.937926	0.771121	8.66284	BC069815	Homo sapiens cDNA clone IMAGE:7262692. [BC069815]				BC069815	A_23_P29215	gb|BC069815|gb|BC069286|gb|BC069446	chr22:29925904-29925845		38207
1.03078	0.909741	1.42265	1.42601	1.57603	6.7558	AU158345	AU158345 PLACE2 Homo sapiens cDNA clone PLACE2000081 3', mRNA sequence [AU158345]				AU158345	A_32_P33802	gb|AU158345|gb|AA219130|gb|AA664218|gb|H05459	chr3:187247082-187247141		20560
0.907065	0.58906	1.25009	0.683036	0.775083	6.47841	LOC221362	Homo sapiens cDNA FLJ38040 fis, clone CTONG2013985. [AK095359]				AK095359	A_24_P500422	gb|AK095359|gb|AK095807|gb|BC003416|gb|AL049354	chr6:52640995-52641054		13488
0.992523	1.36811	1.01668	1.06703	1.00205	6.38501	GPR65	Homo sapiens G protein-coupled receptor 65 (GPR65), mRNA [NM_003608]				NM_003608	A_23_P14564	ref|NM_003608|ens|ENST00000267549|gb|BC035633|gb|BC071715	chr14:87547778-87547837		31066
1.09268	1.38312	1.34878	1.07623	1.0374	6.35248	CBLN4	Homo sapiens cerebellin 4 precursor (CBLN4), mRNA [NM_080617]				NM_080617	A_23_P313428	ref|NM_080617|ens|ENST00000371396|ens|ENST00000064571|gb|BC069488	chr20:54009208-54007173		8584
0.920625	1.1151	1.23783	0.948151	1.56122	6.16599	DFNB31	Homo sapiens cDNA FLJ31628 fis, clone NT2RI2003344, weakly similar to PRESYNAPTIC PROTEIN SAP97. [AK056190]				AK056190	A_24_P376129	gb|AK056190|ens|ENST00000374057	chr9:114320214-114320155		31090
1.17433	1.27692	1.59284	0.871484	1.06946	5.91238	THC2277731	OST17804 zhb0008.1 {Oryza sativa (indica cultivar-group);} , partial (9%) [THC2277731]				THC2277731	A_24_P623553	thc|THC2277731|gb|W05495|gb|AA515481|gb|BF000446	chr11:557275-557335		1910
1.15825	0.983012	1.42232	1.08836	1.69947	5.90272	ENST00000332107	A117 Human Homo sapiens STS cDNA, sequence tagged site. [G65686]				ENST00000332107	A_24_P275386	ens|ENST00000332107|ens|ENST00000341446|gb|G65686|gb|AF284094	chr12:124035691-124035750		34775
0.792557	0.918393	1.01621	0.916647	1.17272	5.55752	MCHR1	Homo sapiens melanin-concentrating hormone receptor 1 (MCHR1), mRNA [NM_005297]				NM_005297	A_23_P211543	ref|NM_005297|gb|BC001736|gb|BC021146|gb|CR593233	chr22:39402690-39402749		13642
0.978983	1.17776	1.39677	0.776683	0.624788	5.48064	ENST00000332902	PREDICTED: Homo sapiens hypothetical protein LOC643570 (LOC643570), mRNA [XM_926871]				ENST00000332902	A_24_P350261	ens|ENST00000332902|ref|XM_926871|ref|XM_942342|thc|THC2407585	chr9:137341715-137341407		11919
1.07476	1.12191	1.2374	0.74806	1.26836	5.41807	MGAT4A	Homo sapiens mannosyl (alpha-1,3-)-glycoprotein beta-1,4-N-acetylglucosaminyltransferase, isozyme A (MGAT4A), mRNA [NM_012214]				NM_012214	A_23_P28507	ref|NM_012214|ens|ENST00000264968|gb|CR610346|gb|AB000616	chr2:98700774-98700715		20901
0.681695	0.923826	1.66541	0.90359	0.865586	5.23196	ITIH5	Homo sapiens inter-alpha (globulin) inhibitor H5 (ITIH5), transcript variant 1, mRNA [NM_030569]				NM_030569	A_23_P104252	ref|NM_030569|ref|NM_032817|ens|ENST00000298441|ens|ENST00000256861	chr10:7644511-7644452		8666
1.11977	0.922886	0.776351	1.16459	1.59402	5.22537	LRP8	Homo sapiens low density lipoprotein receptor-related protein 8, apolipoprotein e receptor (LRP8), transcript variant 2, mRNA [NM_033300]				NM_033300	A_23_P200222	ref|NM_033300|ref|NM_004631|ref|NM_001018054|ref|NM_017522	chr1:53423299-53423240		11116
0.665535	0.833967	1.6694	0.91035	1.0692	5.04553	SAA3P	Homo sapiens truncated serum amyloid A3 precursor (SAA3) mRNA, complete cds. [AY209188]				AY209188	A_24_P556318	gb|AY209188|ens|ENST00000278207|thc|NP110391|thc|NP1072305	chr11:18090861-18090802		29519
1.11386	1.47463	1.12785	1.0201	0.974765	4.99332	MYO3A	Homo sapiens myosin IIIA (MYO3A), mRNA [NM_017433]				NM_017433	A_23_P86411	ref|NM_017433|ens|ENST00000265944|ens|ENST00000376308|gb|AF229172	chr10:26531910-26531969		20858
0.915434	0.92009	1.08543	0.796666	1.3554	4.95076	MGC40579	Homo sapiens mRNA; cDNA DKFZp686M0154 (from clone DKFZp686M0154). [BX648681]				BX648681	A_24_P362805	gb|BX648681|gb|BC032470|ens|ENST00000310139|thc|THC2240802	chr3:143387476-143387282		1584
[truncated: 836 more rows]
