# Supplementary material for: Tungsten carbide cobalt nanoparticles exert hypoxia-like effects on the gene expression level in human keratinocytes
Source: BMC Genomics. 2010 Jan 27;11:65. doi: 10.1186/1471-2164-11-65 (PMC2824725; doi:10.1186/1471-2164-11-65)
Supplement: Additional file 3 — Table contains all gene sets and pathways identified as enriched by GSEA and DAVID [file 1471-2164-11-65-S3.XLS]

## Sheet: WC-Co 3h and WC 3h
Gene Set Enrichment Analysis (GSEA) and DAVID pathway analysis						Database MSigDB info:
all gene sets listed here are significantly regulated by one of the treatments with a Nominal p-value<1% with GSEA, <5% with DAVID						C2:	- Online pathway databases: Gene sets representing metabolic and signaling pathways are imported from the online pathway databases listed here.
GSEA: highly significant gene sets with a FDR<25% are labeld							- Biomedical literature: Over the past few years, microarray studies have identified signatures of several important biological and clinical states (e.g. cancer metastasis, stem cell characteristics, drug resistance). This collection makes many of these signatures, originally published as tables in a paper, available as gene sets. To do this, we compiled a list of microarray articles with publish…
	Database	Gene Set	NOM	FDR			- L2L: Gene sets compiled from published mammalian microarray studies (Newman and Weiner, Genome Biology 2005, 6(9):R81).
Name of Gene Set	MSigDB	Size	p-val	q-val		C3: TFT	- Gene sets that contain genes that share a transcription factor binding site defined in the TRANSFAC (version 7.4, http://www.gene-regulation.com/) database. Each of these gene sets is annotated by a TRANSFAC record.
WC-Co3h upregulated gene sets	with GSEA					C5: GO	- Gene sets in this collection are derived from the controlled vocabulary of the Gene Ontology (GO) project: The Gene Ontology Consortium. Gene Ontology: tool for the unification of biology. Nature Genet. (2000) 25: 25-29 (www.geneontology.org). The gene sets are based on GO terms (gene_ontology_edit.obo, downloaded 1/25/2008) and their associations to human genes (gene2go, downloaded 1/22/2008)
MENSE_HYPOXIA_UP	C2 curated	95	0	0.001		DAVID Databases:
HYPOXIA_REG_UP	C2 curated	37	0	0.0450469		addional pathways were analysed with DAVID, just an expedient selection is listed here
PROSTAGLANDIN_SYNTHESIS_REGULATION	C2 curated	29	0	0.0873704		NOTE: the statistics of DAVID are not directly compareable with GSEA !
TGZ_ADIP_UP	C2 curated	15	0	0.107036
ZMPSTE24_KO_UP	C2 curated	32	0	0.122764
ZHAN_MMPC_SIMAL	C2 curated	45	0	0.164704
HSA00361_GAMMA_HEXACHLOROCYCLOHEXANE_DEGRADATION	C2 curated	22	0	0.175545
HIF1_TARGETS	C2 curated	33	0.0261044	0.186798
HSA04150_MTOR_SIGNALING_PATHWAY	C2 curated	43	0	0.192049
HYPOXIA_FIBRO_UP	C2 curated	19	0	0.200949
FRUCTOSE_AND_MANNOSE_METABOLISM	C2 curated	24	0	0.20554
CARDIACEGFPATHWAY	C2 curated	16	0.00200401	0.206461
HYPOXIA_REVIEW	C2 curated	77	0	0.216692
HSA00591_LINOLEIC_ACID_METABOLISM	C2 curated	30	0.004	0.220838
BIOGENIC_AMINE_SYNTHESIS	C2 curated	16	0.0262097	0.227316
MANALO_HYPOXIA_UP	C2 curated	96	0.0341365	0.23841
HSA00051_FRUCTOSE_AND_MANNOSE_METABOLISM	C2 curated	41	0	0.34599
VEGF_HUVEC_30MIN_UP	C2 curated	23	0.00851064	0.375308
COMPPATHWAY	C2 curated	18	0	0.392259
LEE_ACOX1_DN	C2 curated	60	0	0.39461
CCR5PATHWAY	C2 curated	17	0.01	0.400241
VEGF_HUVEC_2HRS_UP	C2 curated	29	0.00630252	0.407938
LEE_CIP_DN	C2 curated	63	0.00811359	0.487395
SANSOM_APC_5_DN	C2 curated	313	0.00838574	0.495004
HOFFMANN_BIVSBII_BI	C2 curated	91	0	0.496683
HSC_HSC_SHARED	C2 curated	202	0	0.496932
H2O2_CSBRESCUED_C1_UP	C2 curated	42	0	0.49806
HYPOXIA_NORMAL_UP	C2 curated	187	0.006	0.502709
STRESS_GENOTOXIC_SPECIFIC_UP	C2 curated	32	0.00612245	0.513261
HSC_HSC_FETAL	C2 curated	212	0	0.540869
HSC_HSC_ADULT	C2 curated	271	0	0.560457
GAY_YY1_UP	C2 curated	182	0.00617284	0.581033
V$MEIS1AHOXA9_01	C3 TFT	103	0.00580271	0.524426
V$CEBPDELTA_Q6	C3 TFT	215	0.00770713	0.800107
V$HEN1_01	C3 TFT	172	0.0078125	0.800227
V$PR_Q2	C3 TFT	233	0	0.863633
FEEDING_BEHAVIOR	C5 GO	20	0.00808081	0.628455
OXIDOREDUCTASE_ACTIVITY_GO_0016705	C5 GO	36	0.00988142	0.64213
SOLUBLE_FRACTION	C5 GO	147	0	0.661868
CARBOHYDRATE_CATABOLIC_PROCESS	C5 GO	21	0	0.69348
STEROID_BIOSYNTHETIC_PROCESS	C5 GO	22	0.00787402	0.698814
NEGATIVE_REGULATION_OF_CATALYTIC_ACTIVITY	C5 GO	63	0.00978474	0.701017
PHOSPHORIC_MONOESTER_HYDROLASE_ACTIVITY	C5 GO	106	0.00408998	0.701272
LIGAND_DEPENDENT_NUCLEAR_RECEPTOR_ACTIVITY	C5 GO	25	0	0.773324
DETECTION_OF_EXTERNAL_STIMULUS	C5 GO	20	0	1
PROTEIN_SECRETION	C5 GO	21	0	1
CARBOHYDRATE_TRANSPORT	C5 GO	19	0	1
CELLULAR_CARBOHYDRATE_CATABOLIC_PROCESS	C5 GO	20	0	1
WC-Co3h upregulated	with DAVID
GO:0007154~cell communication	GO		0.0143961	0.242246
GO:0007165~signal transduction	GO		0.0448391	0.584216
GO:0005102~receptor binding	GO		0.0301016	0.421787
WC-Co3h downregulated gene sets	with GSEA
NUCLEAR_PORE	C5 GO	29	0	0.190162
RNA_PROCESSING	C5 GO	142	0	0.197773
RNA_SPLICING__VIA_TRANSESTERIFICATION_REACTIONS	C5 GO	32	0.00782779	0.204478
SMALL_PROTEIN_CONJUGATING_ENZYME_ACTIVITY	C5 GO	45	0	0.207215
MRNA_METABOLIC_PROCESS	C5 GO	74	0.0100604	0.225092
RIBONUCLEOPROTEIN_COMPLEX_BIOGENESIS_AND_ASSEMBLY	C5 GO	60	0	0.246871
TRNA_METABOLIC_PROCESS	C5 GO	17	0	0.270192
PORE_COMPLEX	C5 GO	34	0	0.274955
NUCLEAR_LUMEN	C5 GO	311	0	0.31029
NUCLEAR_MEMBRANE	C5 GO	47	0	0.312972
UBIQUITIN_PROTEIN_LIGASE_ACTIVITY	C5 GO	43	0	0.322868
MEMBRANE_ENCLOSED_LUMEN	C5 GO	376	0	0.323867
SEQUENCE_SPECIFIC_DNA_BINDING	C5 GO	50	0	0.332815
NEGATIVE_REGULATION_OF_NUCLEOBASE__NUCLEOSIDE__NUCLEOTIDE_AND_NUCLEIC_ACID_METABOLIC_PROCESS	C5 GO	184	0.00808081	0.334419
ORGANELLE_LUMEN	C5 GO	376	0	0.336822
RNA_DEPENDENT_ATPASE_ACTIVITY	C5 GO	15	0	0.35033
NEGATIVE_REGULATION_OF_CELLULAR_METABOLIC_PROCESS	C5 GO	227	0.00803213	0.366682
NUCLEAR_PART	C5 GO	472	0.00982318	0.375396
ACID_AMINO_ACID_LIGASE_ACTIVITY	C5 GO	51	0.00787402	0.410815
NUCLEOLUS	C5 GO	104	0	0.426657
NEGATIVE_REGULATION_OF_METABOLIC_PROCESS	C5 GO	230	0.00806452	0.430371
TRANSCRIPTION_FACTOR_COMPLEX	C5 GO	75	0.00809717	0.433453
POMEROY_MD_TREATMENT_GOOD_VS_POOR_UP	C2 curated	26	0.00795229	0.63864
UEDA_MOUSE_SCN	C2 curated	78	0.00808081	0.639154
SANSOM_APC_LOSS5_UP	C2 curated	75	0	0.646657
SHEPARD_CRASH_AND_BURN_MUT_VS_WT_UP	C2 curated	168	0.006	0.649551
HSC_INTERMEDIATEPROGENITORS_FETAL	C2 curated	136	0.00811359	0.657323
PENG_RAPAMYCIN_DN	C2 curated	197	0	0.661216
AGUIRRE_PANCREAS_CHR8	C2 curated	53	0	0.687419
PENG_GLUTAMINE_DN	C2 curated	263	0.0020284	0.707088
HSC_INTERMEDIATEPROGENITORS_SHARED	C2 curated	113	0.00621118	0.707177
HSC_EARLYPROGENITORS_ADULT	C2 curated	392	0.00980392	0.714526
CARM_ERPATHWAY	C2 curated	25	0.00601202	0.740814
MYC_TARGETS	C2 curated	39	0	0.749833
SIG_REGULATION_OF_THE_ACTIN_CYTOSKELETON_BY_RHO_GTPASES	C2 curated	35	0.00650759	0.789817
ET743_SARCOMA_24HRS_DN	C2 curated	103	0.00635593	0.950049
XU_CBP_UP	C2 curated	18	0.00801603	1
WC-Co3h downregulated	with DAVID
GO:0048731~system development	GO		0.0161719	0.267941
GO:0006366~transcription from RNA polymerase II promoter	GO		0.0209013	0.332407
for WC 3h no gene sets are significantly upregulated due to the less number of Genes with significantly altered expression
for WC 3h no gene sets are significantly downregulated with GSEA
for WC 3h downregulated	with DAVID
GO:0004888~transmembrane receptor activity	GO		0.00544395	0.093207
GO:0060089~molecular transducer activity	GO		0.0171346	0.266387
signal peptide	UP_SEQ_FEATURE		0.0320599	0.506747

## Sheet: CoCl2 3h
Gene Set Enrichment Analysis (GSEA) and DAVID pathway analysis						Database MSigDB info:
all gene sets listed here are significantly regulated by one of the treatments with a Nominal p-value<1% with GSEA, <5% with DAVID						C2:	- Online pathway databases: Gene sets representing metabolic and signaling pathways are imported from the online pathway databases listed here.
GSEA: highly significant gene sets with a FDR<25% are labeld							- Biomedical literature: Over the past few years, microarray studies have identified signatures of several important biological and clinical states (e.g. cancer metastasis, stem cell characteristics, drug resistance). This collection makes many of these signatures, originally published as tables in a paper, available as gene sets. To do this, we compiled a list of microarray articles with publish…
	Database	Gene Set	NOM	FDR			- L2L: Gene sets compiled from published mammalian microarray studies (Newman and Weiner, Genome Biology 2005, 6(9):R81).
Name of Gene Set	MSigDB	Size	p-val	q-val		C3: TFT	- Gene sets that contain genes that share a transcription factor binding site defined in the TRANSFAC (version 7.4, http://www.gene-regulation.com/) database. Each of these gene sets is annotated by a TRANSFAC record.
CoCl2 3h upregulated gene sets	with GSEA					C5: GO	- Gene sets in this collection are derived from the controlled vocabulary of the Gene Ontology (GO) project: The Gene Ontology Consortium. Gene Ontology: tool for the unification of biology. Nature Genet. (2000) 25: 25-29 (www.geneontology.org). The gene sets are based on GO terms (gene_ontology_edit.obo, downloaded 1/25/2008) and their associations to human genes (gene2go, downloaded 1/22/2008)
WELCH_GATA1	C2 curated	24	0.00742115	0.613087		DAVID Databases:
STRESS_GENOTOXIC_SPECIFIC_DN	C2 curated	38	0.00186916	0.726944		addional pathways were analysed with DAVID, just an expedient selection is listed here
UV_UNIQUE_FIBRO_DN	C2 curated	29	0.00369686	0.861468		NOTE: the statistics of DAVID are not directly compareable with GSEA !
SMOOTH_MUSCLE_CONTRACTION	C2 curated	143	0.00191939	0.876702
SHEPARD_CELL_PROLIFERATION	C2 curated	207	0.00760456	0.913507
CELL_PROLIFERATION	C2 curated	207	0.00760456	0.933366
ATMPATHWAY	C2 curated	20	0	0.944333
ERYTHPATHWAY	C2 curated	15	0.00749064	0.951439
KERATINOCYTEPATHWAY	C2 curated	42	0.00970874	0.957232
HYPERME_COLONCA_SW48	C2 curated	16	0	1
HSA03320_PPAR_SIGNALING_PATHWAY	C2 curated	66	0	1
BCNU_GLIOMA_MGMT_48HRS_UP	C2 curated	17	0	1
V$MYOD_01	C3 TFT	224	0	1
V$NFY_Q6	C3 TFT	228	0	1
V$STAT3_01	C3 TFT	20	0.00978474	1
MYOBLAST_DIFFERENTIATION	C5 GO	17	0	0.700957
TRANSCRIPTION_FACTOR_ACTIVITY	C5 GO	314	0	0.710167
SEQUENCE_SPECIFIC_DNA_BINDING	C5 GO	50	0	0.718418
REGULATION_OF_SECRETION	C5 GO	29	0.00972763	0.727008
GLUTAMATE_RECEPTOR_ACTIVITY	C5 GO	19	0	0.737247
SERINE_TYPE_ENDOPEPTIDASE_INHIBITOR_ACTIVITY	C5 GO	23	0	0.73922
GLUCOSE_METABOLIC_PROCESS	C5 GO	26	0.00613497	0.742836
AROMATIC_COMPOUND_METABOLIC_PROCESS	C5 GO	27	0.00594059	0.746076
ENZYME_INHIBITOR_ACTIVITY	C5 GO	107	0.00801603	0.772328
DEVELOPMENTAL_MATURATION	C5 GO	17	0	1
CELL_MATURATION	C5 GO	15	0	1
EXTRINSIC_TO_MEMBRANE	C5 GO	21	0	1
REGULATION_OF_G_PROTEIN_COUPLED_RECEPTOR_PROTEIN_SIGNALING_PATHWAY	C5 GO	23	0	1
CHROMATIN_REMODELING	C5 GO	20	0.00573614	1
for CoCl2 3h upregulated	with DAVID
signal peptide	UP_SEQ_FEATURE		0.00986309	0.193443
GO:0008202~steroid metabolic process	GO		0.000234531	0.00447702
GO:0005576~extracellular region	GO		0.0323435	0.399557
GO:0009605~response to external stimulus	GO		0.0106661	0.185464
GO:0032501~multicellular organismal process	GO		0.0174862	0.286424
GO:0051179~localization	GO		6.63097e-05	0.00126773
GO:0030001~metal ion transport	GO		0.0403276	0.544995
GO:0016477~cell migration	GO		0.00062038	0.0118013
GO:0009605~response to external stimulus	GO		0.0106661	0.185464
GO:0044425~membrane part	GO		0.027075	0.346784
GO:0065008~regulation of biological quality	GO		0.00989337	0.173207
GO:0042592~homeostatic process	GO		0.0301537	0.44329
hsa04664:Fc epsilon RI signaling pathway	KEGG		0.000747083	0.00933125
hsa04660:T cell receptor signaling pathway	KEGG		0.0136009	0.157839
for CoCl2 3h no gene sets are significantly downregulated with GSEA
for CoCl2 3h downregulated	with DAVID
IPR003019:Metallothionein superfamily	Interpro		1.84688e-11	3.57714e-10
GO:0005507~copper ion binding	GO		6.58407e-08	1.18009e-06
GO:0046872~metal ion binding	GO		0.0162442	0.254383
GO:0006629~lipid metabolic process	GO		0.0362403	0.506457
GO:0016021~integral to membrane	GO		0.00728161	0.107192
GO:0031224~intrinsic to membrane	GO		0.00778379	0.114173
GO:0044425~membrane part	GO		0.016738	0.230396

## Sheet: WC 3d
Gene Set Enrichment Analysis (GSEA) and DAVID pathway analysis						GSEA Database MSigDB info:
all gene sets listed here are significantly regulated by one of the treatments with a Nominal p-value<1% with GSEA, <5% with DAVID						C2:	- Online pathway databases: Gene sets representing metabolic and signaling pathways are imported from the online pathway databases listed here.
GSEA: highly significant gene sets with a FDR<25% are labeld							- Biomedical literature: Over the past few years, microarray studies have identified signatures of several important biological and clinical states (e.g. cancer metastasis, stem cell characteristics, drug resistance). This collection makes many of these signatures, originally published as tables in a paper, available as gene sets. To do this, we compiled a list of microarray articles with publish…
	Database	Gene Set	NOM	FDR			- L2L: Gene sets compiled from published mammalian microarray studies (Newman and Weiner, Genome Biology 2005, 6(9):R81).
Name of Gene Set	MSigDB	Size	p-val	q-val		C3: TFT	- Gene sets that contain genes that share a transcription factor binding site defined in the TRANSFAC (version 7.4, http://www.gene-regulation.com/) database. Each of these gene sets is annotated by a TRANSFAC record.
WC 3d upregulated gene sets	with GSEA					C5: GO	- Gene sets in this collection are derived from the controlled vocabulary of the Gene Ontology (GO) project: The Gene Ontology Consortium. Gene Ontology: tool for the unification of biology. Nature Genet. (2000) 25: 25-29 (www.geneontology.org). The gene sets are based on GO terms (gene_ontology_edit.obo, downloaded 1/25/2008) and their associations to human genes (gene2go, downloaded 1/22/2008)
VEGFPATHWAY	C2 curated	24	0	0.538892		DAVID Databases:
ADIP_DIFF_CLUSTER1	C2 curated	54	0.00422833	0.591985		addional pathways were analysed with DAVID, just an expedient selection is listed here
PENTOSE_PHOSPHATE_PATHWAY	C2 curated	23	0	0.605834		NOTE: the statistics of DAVID are not directly compareable with GSEA !
CALRES_MOUSE_NEOCORTEX_DN	C2 curated	61	0	0.624655
HYPOXIA_FIBRO_UP	C2 curated	19	0	0.6563
HYPOXIA_REVIEW	C2 curated	77	0.00208768	0.753477
GLYCOLYSIS	C2 curated	51	0	0.826753
HDACI_COLON_BUT24HRS_DN	C2 curated	105	0.00630252	0.91104
ASTON_DEPRESSION_DN	C2 curated	136	0	0.96915
GLUCONEOGENESIS	C2 curated	51	0	1
HSA00010_GLYCOLYSIS_AND_GLUCONEOGENESIS	C2 curated	58	0.00202429	1
ORGANIC_ACID_TRANSMEMBRANE_TRANSPORTER_ACTIVITY	C5 GO	43	0	1
GUANYL_NUCLEOTIDE_BINDING	C5 GO	42	0	1
DRUG_BINDING	C5 GO	16	0.00639659	1
WC 3d upregulated	with DAVID
GO:0006796~phosphate metabolic process	GO		0.0425399	0.564647
GO:0019538~protein metabolic process	GO		0.0455253	0.589894
WC 3d downregulated gene sets	with GSEA
CITED1_KO_HET_DN	C2 curated	30	0	0.214722
CASPASEPATHWAY	C2 curated	22	0	0.295194
PLATELET_EXPRESSED	C2 curated	29	0	1
HSA04350_TGF_BETA_SIGNALING_PATHWAY	C2 curated	85	0	1
PROSTAGLANDIN_SYNTHESIS_REGULATION	C2 curated	29	0.00420168	1
TIS7_OVEREXP_DN	C2 curated	18	0.00851064	1
POSITIVE_REGULATION_OF_IMMUNE_RESPONSE	C5 GO	26	0	0.501993
PROTEIN_BINDING__BRIDGING	C5 GO	56	0.00604839	1
WC 3d downregulated	with DAVID
hsa01430:Cell Communication	KEGG		0.0320792	0.335688
GO:0032501~multicellular organismal process	GO		0.0356501	0.500643
GO:0048513~organ development	GO		0.0477699	0.607955
GO:0005319~lipid transporter activity	GO		0.00394096	0.0683287

## Sheet: CoCl2 3d
Gene Set Enrichment Analysis (GSEA) and DAVID pathway analysis						Database MSigDB info:
all gene sets listed here are significantly regulated by one of the treatments with a Nominal p-value<1% with GSEA, <5% with DAVID						C2:	- Online pathway databases: Gene sets representing metabolic and signaling pathways are imported from the online pathway databases listed here.
GSEA: highly significant gene sets with a FDR<25% are labeld							- Biomedical literature: Over the past few years, microarray studies have identified signatures of several important biological and clinical states (e.g. cancer metastasis, stem cell characteristics, drug resistance). This collection makes many of these signatures, originally published as tables in a paper, available as gene sets. To do this, we compiled a list of microarray articles with publish…
	Database	Gene Set	NOM	FDR			- L2L: Gene sets compiled from published mammalian microarray studies (Newman and Weiner, Genome Biology 2005, 6(9):R81).
Name of Gene Set	MSigDB	Size	p-val	q-val		C3: TFT	- Gene sets that contain genes that share a transcription factor binding site defined in the TRANSFAC (version 7.4, http://www.gene-regulation.com/) database. Each of these gene sets is annotated by a TRANSFAC record.
CoCl2 3d upregulated gene sets	with GSEA					C5: GO	- Gene sets in this collection are derived from the controlled vocabulary of the Gene Ontology (GO) project: The Gene Ontology Consortium. Gene Ontology: tool for the unification of biology. Nature Genet. (2000) 25: 25-29 (www.geneontology.org). The gene sets are based on GO terms (gene_ontology_edit.obo, downloaded 1/25/2008) and their associations to human genes (gene2go, downloaded 1/22/2008)
GLYCOLYSIS	C2 curated	51	0	0.0759263		DAVID Databases:
MENSE_HYPOXIA_UP	C2 curated	95	0	0.13351		addional pathways were analysed with DAVID, just an expedient selection is listed here
HSA00010_GLYCOLYSIS_AND_GLUCONEOGENESIS	C2 curated	58	0	0.134644		NOTE: the statistics of DAVID are not directly compareable with GSEA !
GLUCONEOGENESIS	C2 curated	51	0	0.151853
GLYCOLYSIS_AND_GLUCONEOGENESIS	C2 curated	41	0	0.15298
GN_CAMP_GRANULOSA_UP	C2 curated	51	0.00606061	0.167588
HIFPATHWAY	C2 curated	15	0	0.201807
MANALO_HYPOXIA_UP	C2 curated	96	0	0.209299
CHEN_LUNG_SURVIVAL	C2 curated	21	0	0.213261
UV_ESR_OLD_UNREG	C2 curated	19	0	0.218779
PASSERINI_EM	C2 curated	37	0	0.220198
BRUNO_IL3_DN	C2 curated	59	0	0.22291
AGED_MOUSE_CORTEX_UP	C2 curated	30	0	0.226795
IRITANI_ADPROX_DN	C2 curated	56	0	0.234382
NKTPATHWAY	C2 curated	27	0	0.285911
HSA04512_ECM_RECEPTOR_INTERACTION	C2 curated	83	0	0.287612
SCHURINGA_STAT5A_DN	C2 curated	17	0.00785855	0.288036
ALKPATHWAY	C2 curated	33	0.00823045	0.29177
HYPOXIA_REG_UP	C2 curated	37	0.00429185	0.296185
AGED_MOUSE_NEOCORTEX_UP	C2 curated	61	0.0063425	0.414474
IRITANI_ADPROX_VASC	C2 curated	146	0.00856531	0.416461
KANG_TERT_UP	C2 curated	79	0	0.426104
STATIN_PATHWAY_PHARMGKB	C2 curated	18	0.00803213	0.426834
GATA3PATHWAY	C2 curated	15	0	0.429138
HSA01430_CELL_COMMUNICATION	C2 curated	93	0	0.433764
PPARAPATHWAY	C2 curated	53	0	0.438427
GLYCOGEN	C2 curated	20	0.00603622	0.446287
NO1PATHWAY	C2 curated	28	0.00614754	0.447304
TPA_SENS_LATE_UP	C2 curated	50	0.00618557	0.45013
ET743_SARCOMA_6HRS_UP	C2 curated	28	0	0.451129
HSA00710_CARBON_FIXATION	C2 curated	22	0	0.454776
HSA04510_FOCAL_ADHESION	C2 curated	183	0	0.455103
HDACPATHWAY	C2 curated	30	0.00606061	0.457549
ESR_FIBROBLAST_UP	C2 curated	49	0.00649351	0.458164
HDACI_COLON_TSA_UP	C2 curated	100	0	0.465519
LEE_DENA_UP	C2 curated	59	0	0.466105
HSA05222_SMALL_CELL_LUNG_CANCER	C2 curated	82	0.00638298	0.475634
CARBON_FIXATION	C2 curated	20	0.00200401	0.496611
INSULIN_SIGNALING	C2 curated	98	0.00619835	0.500159
STARCH_AND_SUCROSE_METABOLISM	C2 curated	30	0.00421941	0.501068
GAMMA_ESR_WS_UNREG	C2 curated	28	0	0.50401
UVB_NHEK3_C8	C2 curated	64	0.00618557	0.50458
VENTRICLES_UP	C2 curated	188	0.00788955	0.505109
DORSEY_DOXYCYCLINE_UP	C2 curated	30	0	0.506369
GERY_CEBP_TARGETS	C2 curated	106	0.0021692	0.507885
G13_SIGNALING_PATHWAY	C2 curated	38	0.00829876	0.520612
OXSTRESS_RPETWO_DN	C2 curated	106	0.00209644	0.529715
HDACI_COLON_BUT_UP	C2 curated	155	0.00430108	0.550945
V$YY1_02	C3 TFT	216	0.00195695	0.394495
V$AP1_Q4_01	C3 TFT	237	0	0.440037
V$SRF_Q5_01	C3 TFT	208	0.0095057	0.490776
V$AP1_01	C3 TFT	244	0.00775194	0.534506
V$AP4_Q5	C3 TFT	235	0	0.535766
V$COREBINDINGFACTOR_Q6	C3 TFT	240	0.00994036	0.586733
CATTGTYY_V$SOX9_B1	C3 TFT	318	0	0.591819
V$ZIC1_01	C3 TFT	233	0	0.619855
V$SRF_Q6	C3 TFT	227	0	0.626027
V$IK1_01	C3 TFT	241	0	0.643703
V$AREB6_04	C3 TFT	224	0.00578035	0.657513
V$BACH2_01	C3 TFT	243	0.00381679	0.682541
V$AML_Q6	C3 TFT	233	0	0.742632
V$AHR_Q5	C3 TFT	193	0	0.789823
V$PAX_Q6	C3 TFT	232	0	0.859146
V$HMX1_01	C3 TFT	41	0.00594059	0.894317
V$HIF1_Q5	C3 TFT	220	0	0.996686
V$HIF1_Q3	C3 TFT	213	0	1
V$AP1_Q6	C3 TFT	236	0	1
RESPONSE_TO_HYPOXIA	C5 GO	23	0	0.0832763
REGULATION_OF_RNA_METABOLIC_PROCESS	C5 GO	403	0	0.525096
REGULATION_OF_TRANSCRIPTION	C5 GO	487	0	0.52567
REGULATION_OF_TRANSCRIPTION__DNA_DEPENDENT	C5 GO	395	0	0.546893
CELL_CYCLE_ARREST_GO_0007050	C5 GO	53	0	0.556208
CATION_BINDING	C5 GO	192	0.00198807	0.560237
SMALL_GTPASE_REGULATOR_ACTIVITY	C5 GO	60	0.00397614	0.622072
CYTOSKELETAL_PROTEIN_BINDING	C5 GO	138	0.00392157	0.64858
LIPID_TRANSPORT	C5 GO	26	0.00407332	0.692106
CALCIUM_ION_BINDING	C5 GO	91	0	0.763817
ADHERENS_JUNCTION	C5 GO	17	0.00607287	0.772776
NEGATIVE_REGULATION_OF_GROWTH	C5 GO	35	0.00823045	0.809369
EXTRACELLULAR_MATRIX_STRUCTURAL_CONSTITUENT	C5 GO	26	0.00613497	0.817556
REGULATION_OF_CELL_DIFFERENTIATION	C5 GO	52	0	0.939919
ANATOMICAL_STRUCTURE_FORMATION	C5 GO	48	0	0.98282
ANGIOGENESIS	C5 GO	40	0	1
GUANYL_NUCLEOTIDE_EXCHANGE_FACTOR_ACTIVITY	C5 GO	42	0	1
VASCULATURE_DEVELOPMENT	C5 GO	47	0	1
REGULATION_OF_CELL_GROWTH	C5 GO	41	0	1
REGULATION_OF_ANGIOGENESIS	C5 GO	22	0.00603622	1
POSITIVE_REGULATION_OF_PROTEIN_MODIFICATION_PROCESS	C5 GO	27	0.00811359	1
CoCl2 3d upregulated	with DAVID
GO:0006066~alcohol metabolic process	GO		9.46036e-11	1.80975e-09
GO:0006096~glycolysis	GO		3.48048e-09	6.65812e-08
GO:0046365~monosaccharide catabolic process	GO		1.34077e-08	2.56487e-07
GO:0046164~alcohol catabolic process	GO		1.79807e-08	3.43968e-07
GO:0005975~carbohydrate metabolic process	GO		2.19791e-07	4.20456e-06
GO:0019318~hexose metabolic process	GO		2.5458e-07	4.87006e-06
GO:0044275~cellular carbohydrate catabolic process	GO		3.54018e-07	6.77228e-06
GO:0005996~monosaccharide metabolic process	GO		3.83237e-07	7.33124e-06
GO:0016052~carbohydrate catabolic process	GO		7.27771e-07	1.39221e-05
GO:0048856~anatomical structure development	GO		1.23593e-06	2.3643e-05
GO:0032502~developmental process	GO		2.51061e-06	4.80265e-05
GO:0044262~cellular carbohydrate metabolic process	GO		2.90976e-06	5.56618e-05
GO:0048731~system development	GO		4.65921e-06	8.91261e-05
GO:0009605~response to external stimulus	GO		7.76661e-06	0.000148564
GO:0008217~regulation of blood pressure	GO		2.10015e-05	0.00040168
GO:0018212~peptidyl-tyrosine modification	GO		2.38722e-05	0.000456572
GO:0009653~anatomical structure morphogenesis	GO		2.39953e-05	0.000458927
GO:0018193~peptidyl-amino acid modification	GO		4.48325e-05	0.00085729
GO:0032501~multicellular organismal process	GO		5.32035e-05	0.00101728
GO:0007275~multicellular organismal development	GO		5.35861e-05	0.0010246
GO:0009611~response to wounding	GO		7.34035e-05	0.00140326
GO:0048513~organ development	GO		0.000104462	0.00199645
GO:0030154~cell differentiation	GO		0.000118984	0.00227369
GO:0048869~cellular developmental process	GO		0.000118984	0.00227369
GO:0001568~blood vessel development	GO		0.000124997	0.00238847
GO:0016477~cell migration	GO		0.000139126	0.0026581
GO:0001944~vasculature development	GO		0.000145531	0.00278031
GO:0006928~cell motility	GO		0.000146709	0.00280279
GO:0048514~blood vessel morphogenesis	GO		0.000149449	0.00285507
GO:0042127~regulation of cell proliferation	GO		0.000227861	0.00434995
GO:0006464~protein modification process	GO		0.000247281	0.00471987
GO:0040007~growth	GO		0.000311851	0.00594882
GO:0043412~biopolymer modification	GO		0.000391234	0.00745777
GO:0008283~cell proliferation	GO		0.000399029	0.00760582
GO:0007155~cell adhesion	GO		0.000533713	0.0101606
GO:0022610~biological adhesion	GO		0.000533713	0.0101606
GO:0048468~cell development	GO		0.000773163	0.0146873
GO:0016740~transferase activity	GO		0.000959666	0.0170616
GO:0007242~intracellular signaling cascade	GO		0.000955584	0.0181227
GO:0008201~heparin binding	GO		0.00111757	0.0198424
GO:0006793~phosphorus metabolic process	GO		0.00111981	0.0212057
GO:0006796~phosphate metabolic process	GO		0.00111981	0.0212057
GO:0007599~hemostasis	GO		0.00126135	0.0238556
GO:0004857~enzyme inhibitor activity	GO		0.00135991	0.0240959
GO:0030173~integral to Golgi membrane	GO		0.00170593	0.0261415
GO:0043413~biopolymer glycosylation	GO		0.0014993	0.0282949
GO:0008083~growth factor activity	GO		0.00174272	0.0307793
GO:0016049~cell growth	GO		0.00192157	0.036126
GO:0009101~glycoprotein biosynthetic process	GO		0.00193909	0.0364496
GO:0005576~extracellular region	GO		0.00262413	0.0399459
GO:0008361~regulation of cell size	GO		0.00234911	0.0439938
GO:0001525~angiogenesis	GO		0.00259676	0.0485235
GO:0043069~negative regulation of programmed cell death	GO		0.00296095	0.0551477
GO:0005355~glucose transmembrane transporter activity	GO		0.00332482	0.057945
GO:0048518~positive regulation of biological process	GO		0.00341482	0.0633417
GO:0006954~inflammatory response	GO		0.00349505	0.0647832
GO:0001775~cell activation	GO		0.00349933	0.06486
GO:0008284~positive regulation of cell proliferation	GO		0.00376057	0.0695386
GO:0043067~regulation of programmed cell death	GO		0.00379618	0.0701747
GO:0046394~carboxylic acid biosynthetic process	GO		0.00389648	0.071964
GO:0051179~localization	GO		0.00396524	0.0731887
GO:0005539~glycosaminoglycan binding	GO		0.00427766	0.0739573
GO:0006950~response to stress	GO		0.00419248	0.0772252
GO:0016301~kinase activity	GO		0.00454377	0.0783832
GO:0015293~symporter activity	GO		0.00486286	0.0836638
GO:0030246~carbohydrate binding	GO		0.0051654	0.0886442
GO:0006468~protein amino acid phosphorylation	GO		0.00488147	0.0893626
GO:0030247~polysaccharide binding	GO		0.00524735	0.0899888
GO:0051213~dioxygenase activity	GO		0.00558441	0.0954996
GO:0016310~phosphorylation	GO		0.00575479	0.10453
GO:0009100~glycoprotein metabolic process	GO		0.00638401	0.115309
GO:0031418~L-ascorbic acid binding	GO		0.00735286	0.123901
GO:0003013~circulatory system process	GO		0.00716154	0.128459
GO:0008015~blood circulation	GO		0.00716154	0.128459
GO:0043066~negative regulation of apoptosis	GO		0.00750005	0.134126
GO:0004713~protein-tyrosine kinase activity	GO		0.00838431	0.140074
GO:0000139~Golgi membrane	GO		0.0110009	0.1577
GO:0050801~ion homeostasis	GO		0.0090105	0.158989
GO:0008219~cell death	GO		0.0114819	0.198217
GO:0042592~homeostatic process	GO		0.0115908	0.199905
GO:0005794~Golgi apparatus	GO		0.0151494	0.210878
GO:0019838~growth factor binding	GO		0.0134776	0.215892
GO:0015291~secondary active transmembrane transporter activity	GO		0.0134984	0.216188
GO:0016021~integral to membrane	GO		0.0159095	0.220274
GO:0001558~regulation of cell growth	GO		0.0134503	0.228214
GO:0044425~membrane part	GO		0.0165783	0.228455
GO:0000902~cell morphogenesis	GO		0.0135756	0.230088
GO:0032989~cellular structure morphogenesis	GO		0.0135756	0.230088
GO:0005102~receptor binding	GO		0.014751	0.233836
GO:0016773~phosphotransferase activity, alcohol group as acceptor	GO		0.0151219	0.238989
GO:0048519~negative regulation of biological process	GO		0.0153705	0.25645
GO:0030414~protease inhibitor activity	GO		0.0166022	0.259231
GO:0043687~post-translational protein modification	GO		0.0163436	0.270382
GO:0007420~brain development	GO		0.0165914	0.27389
GO:0030005~cellular di-, tri-valent inorganic cation homeostasis	GO		0.0165914	0.27389
GO:0022804~active transmembrane transporter activity	GO		0.0197149	0.30015
GO:0009057~macromolecule catabolic process	GO		0.0190794	0.308238
GO:0046872~metal ion binding	GO		0.0207623	0.313432
GO:0003012~muscle system process	GO		0.0208879	0.332233
GO:0003824~catalytic activity	GO		0.0245419	0.359409
GO:0006629~lipid metabolic process	GO		0.0230533	0.359924
GO:0008194~UDP-glycosyltransferase activity	GO		0.0251788	0.366864
GO:0006807~nitrogen compound metabolic process	GO		0.0251789	0.386047
GO:0006952~defense response	GO		0.0268573	0.405956
GO:0045321~leukocyte activation	GO		0.0279655	0.418765
GO:0006915~apoptosis	GO		0.0299765	0.441341
GO:0042578~phosphoric ester hydrolase activity	GO		0.0339375	0.461431
GO:0016829~lyase activity	GO		0.0361255	0.48288
GO:0008202~steroid metabolic process	GO		0.0373995	0.51769
GO:0009893~positive regulation of metabolic process	GO		0.0386663	0.529689
GO:0007417~central nervous system development	GO		0.040122	0.543127
GO:0005506~iron ion binding	GO		0.0499861	0.601119
IPR001245:Tyrosine protein kinase	INTERPRO		0.00231781	0.0439498
IPR006620:Prolyl 4-hydroxylase, alpha subunit	INTERPRO		0.00233757	0.0443164
IPR000033:Low-density lipoprotein receptor, YWTD repeat	INTERPRO		0.00349296	0.0655266
IPR008957:Fibronectin, type III-like fold	INTERPRO		0.00446193	0.0829696
IPR013320:Concanavalin A-like lectin/glucanase, subgroup	INTERPRO		0.00697706	0.126816
IPR000242:Protein-tyrosine phosphatase, receptor/non-receptor type	INTERPRO		0.00839991	0.150733
IPR007114:Major facilitator superfamily	INTERPRO		0.0100976	0.178457
IPR013151:Immunoglobulin	INTERPRO		0.0142895	0.243281
IPR000719:Protein kinase, core	INTERPRO		0.017344	0.287429
IPR000980:SH2 motif	INTERPRO		0.0335813	0.483972
IPR006210:EGF	INTERPRO		0.0352649	0.501108
IPR003599:Immunoglobulin subtype	INTERPRO		0.0453522	0.593003
hsa00010:Glycolysis / Gluconeogenesis	KEGG		3.43189e-07	4.30503e-06
hsa00051:Fructose and mannose metabolism	KEGG		0.00219577	0.0271978
hsa01030:Glycan structures - biosynthesis 1	KEGG		0.0160119	0.183298
hsa04660:T cell receptor signaling pathway	KEGG		0.0332716	0.345881
hsa05218:Melanoma	KEGG		0.0741684	0.619661
PIRSF005322:glucose transport protein	PIR_SUPERFAMILY		0.0016743	0.0298428
PIRSF001961:LDL receptor	PIR_SUPERFAMILY		0.00187665	0.0333918
glycosylation site:N-linked (GlcNAc...)	UP_SEQ_FEATURE		5.97376e-07	1.29563e-05
signal peptide	UP_SEQ_FEATURE		0.000211178	0.00457022
active site:Proton acceptor	UP_SEQ_FEATURE		0.000412158	0.00890122
binding site:ATP	UP_SEQ_FEATURE		0.00551625	0.113055
disulfide bond	UP_SEQ_FEATURE		0.0253067	0.426466
domain:Protein kinase	UP_SEQ_FEATURE		0.0257657	0.432295
transmembrane region	UP_SEQ_FEATURE		0.0326983	0.513755
nucleotide phosphate-binding region:ATP	UP_SEQ_FEATURE		0.0380031	0.568425
topological domain:Cytoplasmic	UP_SEQ_FEATURE		0.0406905	0.593832
CoCl2 3d downregulated gene sets	with GSEA
ELECTRON_TRANSPORT	C2 curated	77	0	0.486356
PENG_GLUTAMINE_UP	C2 curated	238	0	0.79408
HSA00410_BETA_ALANINE_METABOLISM	C2 curated	25	0	1
GOLGI_MEMBRANE	C5 GO	32	0.00389864	0.525755
GENERAL_RNA_POLYMERASE_II_TRANSCRIPTION_FACTOR_ACTIVITY	C5 GO	23	0	0.821864
CoCl2 3d downregulated	with DAVID
GO:0065008~regulation of biological quality	GO		0.000798313	0.0151616
GO:0065007~biological regulation	GO		0.00305009	0.0567622
GO:0015267~channel activity	GO		0.00336677	0.0586554
GO:0022803~passive transmembrane transporter activity	GO		0.00336677	0.0586554
GO:0042592~homeostatic process	GO		0.00719234	0.128976
GO:0007275~multicellular organismal development	GO		0.00997192	0.174461
GO:0048731~system development	GO		0.0114213	0.197277
GO:0030154~cell differentiation	GO		0.0114297	0.197407
GO:0016564~transcription repressor activity	GO		0.0127064	0.204832
GO:0032501~multicellular organismal process	GO		0.0135278	0.229373
GO:0031988~membrane-bound vesicle	GO		0.021794	0.289554
GO:0050954~sensory perception of mechanical stimulus	GO		0.0185808	0.30148
GO:0032502~developmental process	GO		0.0201145	0.322069
GO:0008083~growth factor activity	GO		0.0227048	0.337438
GO:0044421~extracellular region part	GO		0.0316148	0.392503
GO:0030001~metal ion transport	GO		0.0266617	0.403667
GO:0005783~endoplasmic reticulum	GO		0.0341117	0.416355
GO:0015674~di-, tri-valent inorganic cation transport	GO		0.0289506	0.42993
GO:0030133~transport vesicle	GO		0.0362627	0.436198
GO:0006810~transport	GO		0.0309975	0.452483
GO:0005102~receptor binding	GO		0.0334715	0.456756
GO:0043039~tRNA aminoacylation	GO		0.0344494	0.488614
GO:0048468~cell development	GO		0.0364256	0.50827
GO:0006886~intracellular protein transport	GO		0.0376221	0.519819
GO:0005215~transporter activity	GO		0.0427322	0.542855
GO:0051234~establishment of localization	GO		0.0489475	0.617126
hsa00970:Aminoacyl-tRNA biosynthesis	KEGG		0.0116208	0.136385

## Sheet: WC-Co 3d
Gene Set Enrichment Analysis (GSEA) and DAVID pathway analysis						Database MSigDB info:
all gene sets listed here are significantly regulated by one of the treatments with a Nominal p-value<1% with GSEA, <5% with DAVID						C2:	- Online pathway databases: Gene sets representing metabolic and signaling pathways are imported from the online pathway databases listed here.
GSEA: highly significant gene sets with a FDR<25% are labeld							- Biomedical literature: Over the past few years, microarray studies have identified signatures of several important biological and clinical states (e.g. cancer metastasis, stem cell characteristics, drug resistance). This collection makes many of these signatures, originally published as tables in a paper, available as gene sets. To do this, we compiled a list of microarray articles with publish…
	Database	Gene Set	NOM	FDR			- L2L: Gene sets compiled from published mammalian microarray studies (Newman and Weiner, Genome Biology 2005, 6(9):R81).
Name of Gene Set	MSigDB	Size	p-val	q-val		C3: TFT	- Gene sets that contain genes that share a transcription factor binding site defined in the TRANSFAC (version 7.4, http://www.gene-regulation.com/) database. Each of these gene sets is annotated by a TRANSFAC record.
WC-Co 3d upregulated gene sets	with GSEA					C5: GO	- Gene sets in this collection are derived from the controlled vocabulary of the Gene Ontology (GO) project: The Gene Ontology Consortium. Gene Ontology: tool for the unification of biology. Nature Genet. (2000) 25: 25-29 (www.geneontology.org). The gene sets are based on GO terms (gene_ontology_edit.obo, downloaded 1/25/2008) and their associations to human genes (gene2go, downloaded 1/22/2008)
HYPOXIA_REVIEW	C2 curated	77	0	0.004		DAVID Databases:
GLYCOLYSIS	C2 curated	51	0	0.004		addional pathways were analysed with DAVID, just an expedient selection is listed here
HSA00010_GLYCOLYSIS_AND_GLUCONEOGENESIS	C2 curated	58	0	0.004		NOTE: the statistics of DAVID are not directly compareable with GSEA !
GLYCOLYSIS_AND_GLUCONEOGENESIS	C2 curated	41	0	0.004
GN_CAMP_GRANULOSA_UP	C2 curated	51	0	0.00454167
STARCH_AND_SUCROSE_METABOLISM	C2 curated	30	0	0.00728116
HIF1_TARGETS	C2 curated	33	0	0.00750855
CARDIACEGFPATHWAY	C2 curated	16	0	0.00789838
GLUCONEOGENESIS	C2 curated	51	0	0.008
IRITANI_ADPROX_VASC	C2 curated	146	0	0.00829209
MANALO_HYPOXIA_UP	C2 curated	96	0	0.00838568
HYPOXIA_REG_UP	C2 curated	37	0	0.00920179
FSH_GRANULOSA_UP	C2 curated	75	0	0.0105287
LH_GRANULOSA_UP	C2 curated	77	0	0.0132335
HIFPATHWAY	C2 curated	15	0.00767754	0.0183257
HYPOXIA_NORMAL_UP	C2 curated	187	0	0.0184471
MENSE_HYPOXIA_UP	C2 curated	95	0	0.0186695
EGF_HDMEC_UP	C2 curated	41	0	0.019368
FRUCTOSE_AND_MANNOSE_METABOLISM	C2 curated	24	0	0.0199139
YAO_P4_KO_VS_WT_DN	C2 curated	16	0	0.0227897
CORDERO_KRAS_KD_VS_CONTROL_UP	C2 curated	79	0.0150094	0.0265574
HTERT_DN	C2 curated	60	0	0.0358874
MYOD_BRG1_UP	C2 curated	25	0	0.0389044
HSC_STHSC_FETAL	C2 curated	30	0.0117188	0.0390367
HSC_STHSC_SHARED	C2 curated	30	0.0117188	0.040734
CALRES_MOUSE_NEOCORTEX_DN	C2 curated	61	0	0.0407414
GLYCOGEN_METABOLISM	C2 curated	35	0	0.0421545
GALACTOSE_METABOLISM	C2 curated	24	0	0.0424309
HYPOXIA_FIBRO_UP	C2 curated	19	0	0.0452947
CPR_NULL-LOW_LIVER_UP	C2 curated	17	0	0.0458286
BREAST_CANCER_ESTROGEN_SIGNALING	C2 curated	96	0	0.0464733
FRASOR_ER_DN	C2 curated	61	0	0.0468462
IRITANI_ADPROX_DN	C2 curated	56	0	0.0525628
CALCINEURIN_NF_AT_SIGNALING	C2 curated	93	0	0.0540876
GALINDO_ACT_UP	C2 curated	76	0.020284	0.0548607
GLYCOGEN	C2 curated	20	0.013834	0.0568851
CELL_ADHESION_RECEPTOR_ACTIVITY	C2 curated	35	0.00932836	0.0588718
CHEN_LUNG_SURVIVAL	C2 curated	21	0	0.0604839
METASTASIS_ADENOCARC_DN	C2 curated	31	0	0.0616485
HSA04512_ECM_RECEPTOR_INTERACTION	C2 curated	83	0.0211946	0.0624291
VANTVEER_BREAST_OUTCOME_GOOD_VS_POOR_DN	C2 curated	70	0.00398406	0.0636223
BRG1_ALAB_UP	C2 curated	38	0	0.0647115
GERY_CEBP_TARGETS	C2 curated	106	0	0.066104
HSA00710_CARBON_FIXATION	C2 curated	22	0	0.0661112
HSA04510_FOCAL_ADHESION	C2 curated	183	0	0.0669098
CARBON_FIXATION	C2 curated	20	0	0.0700389
MYOD_NIH3T3_UP	C2 curated	73	0	0.070715
HSA05211_RENAL_CELL_CARCINOMA	C2 curated	64	0.0078125	0.0735842
HSA00500_STARCH_AND_SUCROSE_METABOLISM	C2 curated	68	0	0.0742106
NADLER_OBESITY_UP	C2 curated	52	0	0.0779688
VERNELL_PRB_CLSTR2	C2 curated	20	0	0.0803155
UVB_NHEK1_C1	C2 curated	46	0.00193798	0.0816417
INOS_ALL_DN	C2 curated	74	0.00798403	0.0933273
AGED_MOUSE_NEOCORTEX_UP	C2 curated	61	0	0.0934537
G13_SIGNALING_PATHWAY	C2 curated	38	0.0137795	0.0945071
HBX_HCC_DN	C2 curated	23	0	0.0968006
WNT_SIGNALING	C2 curated	59	0	0.099229
JISON_SICKLE_CELL	C2 curated	29	0	0.100205
BRCA_PROGNOSIS_NEG	C2 curated	85	0.0338645	0.100795
IL6PATHWAY	C2 curated	20	0.00992064	0.100961
ST_GA12_PATHWAY	C2 curated	23	0	0.108797
TPA_SENS_LATE_UP	C2 curated	50	0.0159046	0.10957
TPA_SENS_MIDDLE_UP	C2 curated	62	0.00996016	0.111339
TGF_BETA_SIGNALING_PATHWAY	C2 curated	49	0.0233463	0.111772
HSA04520_ADHERENS_JUNCTION	C2 curated	74	0.0075188	0.111828
STEFFEN_AML_PML_PLZF_TRGT	C2 curated	44	0	0.1129
MCALPAINPATHWAY	C2 curated	22	0	0.113205
CPR_NULL_LIVER_DN	C2 curated	15	0.0219561	0.11327
UVB_NHEK3_C3	C2 curated	16	0.0229167	0.113721
AS3_FIBRO_C4	C2 curated	18	0.023622	0.113981
YAGI_AML_PROGNOSIS	C2 curated	33	0.00779727	0.114173
CMV_HCMV_TIMECOURSE_20HRS_DN	C2 curated	37	0	0.11423
BRENTANI_CYTOSKELETON	C2 curated	22	0	0.11467
INSULIN_SIGNALING	C2 curated	98	0	0.115089
PPARAPATHWAY	C2 curated	53	0.00377358	0.115852
IL1RPATHWAY	C2 curated	32	0.0318091	0.116571
HSC_STHSC_ADULT	C2 curated	38	0.0113852	0.120223
IGF1PATHWAY	C2 curated	19	0.0182556	0.121836
IFNALPHA_RESIST_DN	C2 curated	17	0.01222	0.125061
HSA00051_FRUCTOSE_AND_MANNOSE_METABOLISM	C2 curated	41	0	0.126364
VEGF_MMMEC_12HRS_UP	C2 curated	28	0	0.126395
ERYTHPATHWAY	C2 curated	15	0	0.126579
SIG_BCR_SIGNALING_PATHWAY	C2 curated	45	0.024952	0.127075
ATRIA_UP	C2 curated	184	0	0.127665
GCRPATHWAY	C2 curated	18	0	0.12775
CMV_HCMV_TIMECOURSE_20HRS_UP	C2 curated	75	0	0.131646
ADIP_DIFF_CLUSTER1	C2 curated	54	0	0.135264
OLD_FIBRO_UP	C2 curated	52	0.0219124	0.135486
SIG_INSULIN_RECEPTOR_PATHWAY_IN_CARDIAC_MYOCYTES	C2 curated	51	0	0.135568
JECHLINGER_EMT_DN	C2 curated	39	0.0211946	0.136208
ST_GAQ_PATHWAY	C2 curated	26	0.0271318	0.13633
IDX_TSA_DN_CLUSTER1	C2 curated	40	0.0019802	0.137161
LEE_MYC_TGFA_UP	C2 curated	59	0	0.13825
INTEGRINPATHWAY	C2 curated	31	0.0320641	0.139302
INSULINPATHWAY	C2 curated	20	0.0182927	0.142981
TCELL_ANERGIC_UP	C2 curated	79	0.0161616	0.143065
HYPOXIA_RCC_NOVHL_UP	C2 curated	57	0	0.143253
IL2PATHWAY	C2 curated	21	0	0.144137
PENTOSE_PHOSPHATE_PATHWAY	C2 curated	23	0.030303	0.144274
ZHAN_TONSIL_BONEMARROW	C2 curated	39	0	0.145204
WELCH_GATA1	C2 curated	24	0.00792079	0.145417
HSA00512_O_GLYCAN_BIOSYNTHESIS	C2 curated	29	0.0118577	0.145464
UVB_NHEK4_6HRS_UP	C2 curated	27	0.0228137	0.146199
HDACI_COLON_BUT24HRS_DN	C2 curated	105	0.00766283	0.146653
CCR5PATHWAY	C2 curated	17	0.00795229	0.147343
UVB_NHEK3_C8	C2 curated	64	0.0150376	0.147927
TSA_HEPATOMA_UP	C2 curated	35	0	0.149624
ZHAN_MMPC_LATEVS	C2 curated	43	0.00992064	0.151612
ATMPATHWAY	C2 curated	20	0.0237154	0.153105
HUMAN_TISSUE_PANCREAS	C2 curated	36	0.0135397	0.153911
INTEGRIN_MEDIATED_CELL_ADHESION_KEGG	C2 curated	87	0.0467836	0.155068
MENSE_HYPOXIA_TRANSPORTER_GENES	C2 curated	46	0.0288462	0.155989
HEARTFAILURE_ATRIA_DN	C2 curated	104	0	0.157066
TNFR1PATHWAY	C2 curated	27	0.00976562	0.157594
HSA04662_B_CELL_RECEPTOR_SIGNALING_PATHWAY	C2 curated	61	0.027027	0.157864
HDACPATHWAY	C2 curated	30	0.0122699	0.157879
PASSERINI_EM	C2 curated	37	0.0796117	0.158441
ADDYA_K562_HEMIN_TREATMENT	C2 curated	68	0.00408998	0.15894
LEE_DENA_UP	C2 curated	59	0	0.159707
GPCRPATHWAY	C2 curated	31	0.0272374	0.160287
KNUDSEN_PMNS_DN	C2 curated	206	0	0.160291
MPRPATHWAY	C2 curated	21	0.00404858	0.160357
HSA00030_PENTOSE_PHOSPHATE_PATHWAY	C2 curated	26	0.0344828	0.160397
NAKAJIMA_MCSMBP_MAST	C2 curated	44	0.0140562	0.1604
HSA01030_GLYCAN_STRUCTURES_BIOSYNTHESIS_1	C2 curated	102	0	0.160658
ST_INTEGRIN_SIGNALING_PATHWAY	C2 curated	75	0.0137255	0.160705
NADLER_OBESITY_DN	C2 curated	34	0	0.16084
FASPATHWAY	C2 curated	27	0.026975	0.161049
HSA04810_REGULATION_OF_ACTIN_CYTOSKELETON	C2 curated	187	0.0181452	0.161483
GOLDRATH_MEMORY	C2 curated	51	0.00766283	0.161495
IDX_TSA_UP_CLUSTER4	C2 curated	36	0	0.162136
STRESSPATHWAY	C2 curated	24	0	0.162688
FERRARI_4HPR_UP	C2 curated	22	0.0307692	0.162966
MTA3PATHWAY	C2 curated	16	0.0377734	0.163104
ET743_RESIST_UP	C2 curated	16	0.00796813	0.163132
TAKEDA_NUP8_HOXA9_6H_DN	C2 curated	36	0.0470588	0.163783
HSA05212_PANCREATIC_CANCER	C2 curated	68	0.0337302	0.164071
DFOSB_BRAIN_8WKS_UP	C2 curated	40	0.0161616	0.164245
CMV_UV-CMV_COMMON_HCMV_6HRS_DN	C2 curated	28	0.0155642	0.164298
CAMPTOTHECIN_PROBCELL_UP	C2 curated	22	0.0195312	0.164444
DNMT1_KO_DN	C2 curated	16	0.0137795	0.166075
WNT_TARGETS	C2 curated	23	0.0675944	0.16811
BRUNO_IL3_DN	C2 curated	59	0.0295276	0.171029
HOHENKIRK_MONOCYTE_DEND_UP	C2 curated	105	0	0.171258
RHOPATHWAY	C2 curated	30	0.040856	0.171284
BCL2_FAMILY_AND_REG_NETWORK	C2 curated	23	0.01222	0.172037
5FU_RESIST_GASTRIC_DN	C2 curated	16	0.0229885	0.172121
SIG_IL4RECEPTOR_IN_B_LYPHOCYTES	C2 curated	27	0.0362903	0.172372
CALRES_RHESUS_UP	C2 curated	67	0	0.177076
TPA_RESIST_EARLY_UP	C2 curated	29	0.011811	0.17753
HOUSTIS_ROS	C2 curated	31	0.0219561	0.178012
RAS_ONCOGENIC_SIGNATURE	C2 curated	235	0.0582524	0.182244
TUMOR_SUPRESSOR	C2 curated	25	0.0490196	0.183012
CPR_NULL_LIVER_UP	C2 curated	29	0.0342742	0.183912
KLEIN_PEL_UP	C2 curated	44	0.0155945	0.186032
HSA04310_WNT_SIGNALING_PATHWAY	C2 curated	142	0	0.187107
MYC_TARGETS	C2 curated	39	0.0494071	0.189723
ET743_RESIST_DN	C2 curated	34	0.0470588	0.189724
ZHANG_EFT_EWSFLI1_UP	C2 curated	79	0	0.194821
ECMPATHWAY	C2 curated	20	0.0469667	0.195305
CMV_HCMV_6HRS_DN	C2 curated	52	0.0667976	0.198175
WNTPATHWAY	C2 curated	25	0.0576541	0.198998
OLDWERNER_FIBRO_UP	C2 curated	21	0.0141129	0.2012
ADIP_VS_FIBRO_UP	C2 curated	32	0.00788955	0.201264
CROONQUIST_IL6_STROMA_UP	C2 curated	37	0.0571992	0.201516
GO_ROS	C2 curated	26	0.0121704	0.201526
ESR_FIBROBLAST_UP	C2 curated	49	0	0.208374
AGED_MOUSE_NEOCORTEX_DN	C2 curated	47	0.00819672	0.208974
GENOTOXINS_ALL_24HRS_REG	C2 curated	23	0.0100806	0.209567
CHIARETTI_ZAP70_DIFF	C2 curated	62	0.00402414	0.209996
ST_WNT_BETA_CATENIN_PATHWAY	C2 curated	30	0.0451866	0.210346
ELONGINA_KO_UP	C2 curated	153	0.0351202	0.210773
JNK_UP	C2 curated	28	0.0515464	0.211781
UVB_NHEK1_UP	C2 curated	162	0.0202429	0.211804
GAMMA-UV_FIBRO_UP	C2 curated	33	0.0385396	0.211866
SIG_PIP3_SIGNALING_IN_CARDIAC_MYOCTES	C2 curated	66	0.0531496	0.212586
HASLINGER_B_CLL_17P13	C2 curated	17	0.0373444	0.215258
AGUIRRE_PANCREAS_CHR22	C2 curated	50	0.0576132	0.220749
GREENBAUM_E2A_UP	C2 curated	32	0.0957031	0.22685
APOPTOSIS	C2 curated	65	0.0321285	0.228752
VENTRICLES_UP	C2 curated	188	0	0.229186
NEMETH_TNF_UP	C2 curated	76	0.0415842	0.229687
GNATENKO_PLATELET_UP	C2 curated	41	0.0138067	0.230045
ZHAN_MM_MOLECULAR_CLASSI_DN	C2 curated	46	0.0176471	0.230337
BRG1_H1299_UP	C2 curated	31	0.0758483	0.230507
HSA04910_INSULIN_SIGNALING_PATHWAY	C2 curated	125	0.043299	0.230522
LIZUKA_L1_GR_G1	C2 curated	21	0.0485075	0.231125
GNATENKO_PLATELET	C2 curated	41	0.0138067	0.231309
P21_P53_ANY_DN	C2 curated	42	0.111984	0.232114
METPATHWAY	C2 curated	33	0.0501002	0.232194
BRCA1_OVEREXP_PROSTATE_UP	C2 curated	151	0.00397614	0.23305
HDACI_COLON_TSA_UP	C2 curated	100	0.00787402	0.233114
BRENTANI_TRANSCRIPTION_FACTORS	C2 curated	65	0.0477137	0.233295
INOS_ALL_UP	C2 curated	51	0.096	0.233353
IGF1_NIH3T3_UP	C2 curated	34	0.01341	0.233375
ERKPATHWAY	C2 curated	29	0.0807087	0.233396
RADIATION_SENSITIVITY	C2 curated	25	0.0697211	0.233583
PTDINSPATHWAY	C2 curated	21	0.0348837	0.234105
PDGF_ES_UP	C2 curated	17	0.0553279	0.234254
HEARTFAILURE_VENTRICLE_DN	C2 curated	64	0.032	0.234497
ST_ERK1_ERK2_MAPK_PATHWAY	C2 curated	29	0.0678643	0.234512
PEART_HISTONE_UP	C2 curated	54	0.0929293	0.23478
STRESS_ARSENIC_SPECIFIC_DN	C2 curated	26	0.0469388	0.235072
SA_B_CELL_RECEPTOR_COMPLEXES	C2 curated	23	0.0881764	0.239715
IDX_TSA_UP_CLUSTER2	C2 curated	56	0.0123967	0.239777
CHESLER_BRAIN_ONLY_SUBSET	C2 curated	20	0.0381679	0.240124
ST_GRANULE_CELL_SURVIVAL_PATHWAY	C2 curated	25	0.0433925	0.240245
DAVIES_MGUS_MM	C2 curated	38	0.0162272	0.241389
HSA05220_CHRONIC_MYELOID_LEUKEMIA	C2 curated	72	0.0628803	0.245856
LEE_E2F1_DN	C2 curated	60	0.0245902	0.245868
CMV_HCMV_TIMECOURSE_ALL_DN	C2 curated	387	0.0332681	0.24634
KENNY_WNT_UP	C2 curated	49	0.0334029	0.246607
BADPATHWAY	C2 curated	20	0.0392927	0.24683
NGFPATHWAY	C2 curated	17	0.0826613	0.247422
TGFBETA_C2_UP	C2 curated	18	0.020202	0.247824
PASSERINI_ADHESION	C2 curated	34	0.0838207	0.248013
CPR_LOW_LIVER_UP	C2 curated	16	0.0497018	0.248049
PASSERINI_SIGNAL	C2 curated	326	0	0.25068
YAGI_AML_PROG_ASSOC	C2 curated	112	0.00959693	0.256025
HDACI_COLON_BUT_UP	C2 curated	155	0.0078125	0.271597
HSA04530_TIGHT_JUNCTION	C2 curated	123	0.00798403	0.287678
V$HIF1_Q5	C3 TFT	220	0	0.0317222
V$HIF1_Q3	C3 TFT	213	0	0.0345224
TGASTMAGC_V$NFE2_01	C3 TFT	179	0	0.0621647
V$CREB_Q2	C3 TFT	230	0	0.0626427
V$BACH2_01	C3 TFT	243	0	0.0690544
V$ALX4_01	C3 TFT	16	0	0.0727942
V$AP1_Q6	C3 TFT	236	0	0.0863167
V$IK1_01	C3 TFT	241	0.00974659	0.102341
V$SRF_01	C3 TFT	49	0.021097	0.107934
V$GATA1_02	C3 TFT	224	0.0101215	0.1132
V$CDP_02	C3 TFT	99	0.01002	0.119645
V$ATF3_Q6	C3 TFT	223	0	0.123525
V$NFE2_01	C3 TFT	243	0	0.123735
V$PAX3_01	C3 TFT	17	0	0.124475
V$AP1_Q4_01	C3 TFT	237	0	0.125737
V$CREB_Q4	C3 TFT	229	0	0.125822
V$AP1_01	C3 TFT	244	0	0.132968
V$CREB_Q2_01	C3 TFT	196	0	0.155413
V$NFKB_C	C3 TFT	245	0	0.155967
V$HSF_Q6	C3 TFT	170	0.00795229	0.156061
V$AHRARNT_01	C3 TFT	122	0	0.156555
V$AP1FJ_Q2	C3 TFT	243	0	0.158037
V$AP1_Q2	C3 TFT	239	0	0.158482
V$AP1_Q4	C3 TFT	245	0	0.159366
V$BACH1_01	C3 TFT	238	0	0.15955
V$AP1_C	C3 TFT	258	0	0.161059
V$SRF_Q6	C3 TFT	227	0.0164948	0.173198
V$ETS1_B	C3 TFT	228	0	0.189099
GGGNNTTTCC_V$NFKB_Q6_01	C3 TFT	122	0.0273438	0.189212
V$CREB_01	C3 TFT	225	0	0.190254
V$PAX4_01	C3 TFT	238	0.00595238	0.190843
V$SRF_C	C3 TFT	194	0.0128205	0.197265
V$CREL_01	C3 TFT	239	0.0140562	0.202683
V$ATF1_Q6	C3 TFT	204	0.00792079	0.209953
V$ZIC3_01	C3 TFT	225	0.00413223	0.210558
V$ZIC1_01	C3 TFT	233	0	0.211519
V$SMAD_Q6	C3 TFT	222	0	0.21212
V$ATF_B	C3 TFT	163	0	0.212496
V$CREBP1CJUN_01	C3 TFT	224	0.0038835	0.214126
V$AR_01	C3 TFT	133	0.0289256	0.214426
V$ATF_01	C3 TFT	231	0	0.215817
TGAYRTCA_V$ATF3_Q6	C3 TFT	465	0.0138889	0.215958
V$AP2_Q3	C3 TFT	223	0.0164271	0.216904
V$SRF_Q4	C3 TFT	209	0.0205761	0.217086
V$PBX1_01	C3 TFT	225	0.031068	0.217449
V$EGR_Q6	C3 TFT	240	0.0160966	0.217459
CCAWWNAAGG_V$SRF_Q4	C3 TFT	82	0.0241935	0.217642
TTCNRGNNNNTTC_V$HSF_Q6	C3 TFT	132	0.00396825	0.21787
V$ZF5_B	C3 TFT	212	0	0.218666
V$IK2_01	C3 TFT	241	0.0389105	0.218925
V$SMAD3_Q6	C3 TFT	212	0.0104167	0.219013
V$AHR_Q5	C3 TFT	193	0.0278884	0.219988
V$CACCCBINDINGFACTOR_Q6	C3 TFT	239	0.0165289	0.220594
V$TCF11MAFG_01	C3 TFT	182	0.0127932	0.221288
TGACGTCA_V$ATF3_Q6	C3 TFT	198	0.00387597	0.22136
V$STAT1_01	C3 TFT	61	0	0.221481
V$AP1_Q2_01	C3 TFT	253	0	0.222134
V$CACBINDINGPROTEIN_Q6	C3 TFT	213	0	0.222214
V$MYOD_Q6_01	C3 TFT	215	0	0.222864
V$CREB_Q4_01	C3 TFT	182	0.0450098	0.223487
V$HSF2_01	C3 TFT	208	0.0433884	0.223512
V$MSX1_01	C3 TFT	170	0.0280561	0.22449
V$NRF2_Q4	C3 TFT	229	0	0.22583
V$PAX_Q6	C3 TFT	232	0.0286885	0.22728
V$NFKAPPAB_01	C3 TFT	233	0.0376238	0.228338
V$SP1_01	C3 TFT	210	0.0257937	0.229738
V$ZIC2_01	C3 TFT	217	0.0366795	0.230024
V$CREB_02	C3 TFT	224	0.0339321	0.230531
V$NRF1_Q6	C3 TFT	222	0.0673077	0.236815
V$CEBPDELTA_Q6	C3 TFT	215	0.0328185	0.238371
V$TAL1BETAITF2_01	C3 TFT	229	0.0295858	0.240453
V$SRF_Q5_01	C3 TFT	208	0.0238569	0.240986
V$AP2_Q6	C3 TFT	230	0.00763359	0.241597
V$GATA_Q6	C3 TFT	182	0.0193424	0.2427
V$ER_Q6	C3 TFT	237	0.0176817	0.243251
V$SP3_Q3	C3 TFT	215	0	0.244617
GATAAGR_V$GATA_C	C3 TFT	267	0.0238095	0.247553
RGAGGAARY_V$PU1_Q6	C3 TFT	431	0.0647773	0.247606
V$NFKB_Q6	C3 TFT	231	0.0493359	0.248422
V$MYB_Q6	C3 TFT	227	0.00409836	0.249052
V$MYOD_Q6	C3 TFT	222	0.00618557	0.25694
V$DR3_Q4	C3 TFT	125	0.00763359	0.283288
ACTIN_CYTOSKELETON	C5 GO	112	0	0.0362829
ANATOMICAL_STRUCTURE_FORMATION	C5 GO	48	0	0.037008
VASCULATURE_DEVELOPMENT	C5 GO	47	0	0.0426377
ANGIOGENESIS	C5 GO	40	0	0.0455246
ACTIN_BINDING	C5 GO	63	0	0.058225
POLYSACCHARIDE_METABOLIC_PROCESS	C5 GO	16	0	0.0611396
ACTIN_FILAMENT_BASED_PROCESS	C5 GO	105	0	0.064016
CYTOSKELETON_DEPENDENT_INTRACELLULAR_TRANSPORT	C5 GO	22	0	0.0662869
CELL_CORTEX_PART	C5 GO	21	0	0.0678723
RUFFLE	C5 GO	28	0.00996016	0.0724521
CYTOSKELETAL_PROTEIN_BINDING	C5 GO	138	0.0039604	0.0727849
INTERACTION_WITH_HOST	C5 GO	16	0	0.0897319
LEADING_EDGE	C5 GO	43	0	0.090156
CELL_PROJECTION_BIOGENESIS	C5 GO	22	0	0.0907384
NUCLEOTIDE_BIOSYNTHETIC_PROCESS	C5 GO	18	0	0.0914698
CARBON_CARBON_LYASE_ACTIVITY	C5 GO	17	0	0.0950901
REGULATION_OF_CELL_GROWTH	C5 GO	41	0	0.101163
ACTIN_CYTOSKELETON_ORGANIZATION_AND_BIOGENESIS	C5 GO	96	0	0.108007
AXON_GUIDANCE	C5 GO	21	0	0.111196
RESPONSE_TO_HYPOXIA	C5 GO	23	0.00589391	0.119234
MOTOR_ACTIVITY	C5 GO	25	0.0276134	0.145136
RHO_GTPASE_ACTIVATOR_ACTIVITY	C5 GO	18	0.00396825	0.149115
CELL_CORTEX	C5 GO	35	0	0.149924
SMALL_GTPASE_REGULATOR_ACTIVITY	C5 GO	60	0	0.152046
NEGATIVE_REGULATION_OF_PROGRAMMED_CELL_DEATH	C5 GO	136	0	0.154529
PROTEIN_HOMODIMERIZATION_ACTIVITY	C5 GO	104	0	0.155078
NEGATIVE_REGULATION_OF_DEVELOPMENTAL_PROCESS	C5 GO	178	0	0.156062
LYASE_ACTIVITY	C5 GO	67	0	0.156371
ACTIN_FILAMENT_BINDING	C5 GO	19	0.0304762	0.157629
POSITIVE_REGULATION_OF_PHOSPHATE_METABOLIC_PROCESS	C5 GO	26	0.0185185	0.159152
CYTOSKELETON_ORGANIZATION_AND_BIOGENESIS	C5 GO	186	0.00814664	0.159541
PHOSPHOTRANSFERASE_ACTIVITY__ALCOHOL_GROUP_AS_ACCEPTOR	C5 GO	308	0	0.160016
PROTEIN_COMPLEX_ASSEMBLY	C5 GO	152	0.00590551	0.160135
PURINE_NUCLEOTIDE_BINDING	C5 GO	191	0	0.160164
NEGATIVE_REGULATION_OF_APOPTOSIS	C5 GO	135	0	0.16039
SECONDARY_ACTIVE_TRANSMEMBRANE_TRANSPORTER_ACTIVITY	C5 GO	46	0	0.160519
DEPHOSPHORYLATION	C5 GO	67	0.00808081	0.160787
RAS_GTPASE_ACTIVATOR_ACTIVITY	C5 GO	27	0.0363289	0.160991
SINGLE_STRANDED_DNA_BINDING	C5 GO	31	0	0.161249
PURINE_RIBONUCLEOTIDE_BINDING	C5 GO	187	0	0.161411
PROTEIN_TYROSINE_PHOSPHATASE_ACTIVITY	C5 GO	51	0.0199601	0.161542
TRANSFERASE_ACTIVITY__TRANSFERRING_PHOSPHORUS_CONTAINING_GROUPS	C5 GO	388	0.00389864	0.162038
SYMPORTER_ACTIVITY	C5 GO	31	0	0.162528
HYDRO_LYASE_ACTIVITY	C5 GO	27	0.0199203	0.162844
PROTEIN_AMINO_ACID_DEPHOSPHORYLATION	C5 GO	63	0.00819672	0.163006
EXTRACELLULAR_MATRIX_STRUCTURAL_CONSTITUENT	C5 GO	26	0.0126316	0.163054
REGULATION_OF_ANGIOGENESIS	C5 GO	22	0.00823045	0.163294
POSITIVE_REGULATION_OF_PROTEIN_MODIFICATION_PROCESS	C5 GO	27	0.00622407	0.163327
CORTICAL_CYTOSKELETON	C5 GO	18	0.030303	0.163439
ADENYL_RIBONUCLEOTIDE_BINDING	C5 GO	149	0.00402414	0.163599
ADENYL_NUCLEOTIDE_BINDING	C5 GO	153	0	0.163995
CARBON_OXYGEN_LYASE_ACTIVITY	C5 GO	31	0.0236686	0.164401
KINASE_ACTIVITY	C5 GO	342	0	0.165455
NUCLEOTIDE_BINDING	C5 GO	202	0	0.171368
SPINDLE	C5 GO	35	0.0620301	0.175753
ISOMERASE_ACTIVITY	C5 GO	32	0.0271399	0.176002
CELL_PROJECTION	C5 GO	99	0	0.176501
NEGATIVE_REGULATION_OF_GROWTH	C5 GO	35	0	0.177631
IDENTICAL_PROTEIN_BINDING	C5 GO	269	0	0.177681
NUCLEOBASE__NUCLEOSIDE_AND_NUCLEOTIDE_METABOLIC_PROCESS	C5 GO	48	0.0183673	0.17833
OXIDOREDUCTASE_ACTIVITY_GO_0016705	C5 GO	36	0.0302419	0.179502
ADHERENS_JUNCTION	C5 GO	17	0.0584677	0.18031
REGULATION_OF_ANATOMICAL_STRUCTURE_MORPHOGENESIS	C5 GO	26	0.0231092	0.180559
CARBOHYDRATE_KINASE_ACTIVITY	C5 GO	15	0.040619	0.186079
ALCOHOL_METABOLIC_PROCESS	C5 GO	80	0	0.190151
ATP_BINDING	C5 GO	142	0.00826446	0.190754
VIRAL_REPRODUCTIVE_PROCESS	C5 GO	32	0	0.191026
PROTEIN_KINASE_REGULATOR_ACTIVITY	C5 GO	36	0	0.191627
CYTOSKELETON	C5 GO	313	0.0141129	0.193001
TUBULIN_BINDING	C5 GO	39	0.0284091	0.195292
ACTIN_FILAMENT_ORGANIZATION	C5 GO	20	0.00831601	0.197289
CARBOHYDRATE_TRANSPORT	C5 GO	19	0.0144928	0.201165
POSITIVE_REGULATION_OF_CELL_PROLIFERATION	C5 GO	133	0.0229167	0.202328
PROTEIN_KINASE_ACTIVITY	C5 GO	268	0	0.203692
INTRAMOLECULAR_OXIDOREDUCTASE_ACTIVITY	C5 GO	17	0.0498008	0.206583
INTEGRIN_COMPLEX	C5 GO	17	0.046748	0.206895
PROTEIN_TYROSINE_KINASE_ACTIVITY	C5 GO	60	0.0143737	0.207824
REGULATION_OF_CELL_MORPHOGENESIS	C5 GO	15	0.0229167	0.208057
RESPONSE_TO_STRESS	C5 GO	452	0	0.208114
REGULATION_OF_GROWTH	C5 GO	52	0	0.209018
SMALL_GTPASE_MEDIATED_SIGNAL_TRANSDUCTION	C5 GO	83	0.00614754	0.209731
MAGNESIUM_ION_BINDING	C5 GO	56	0.0205339	0.209783
CELL_DIVISION	C5 GO	20	0.0241935	0.211414
GTP_BINDING	C5 GO	41	0.00792079	0.217872
PROTEINACEOUS_EXTRACELLULAR_MATRIX	C5 GO	92	0.0604752	0.226984
CELLULAR_CARBOHYDRATE_METABOLIC_PROCESS	C5 GO	113	0.00424628	0.231741
EXTRACELLULAR_MATRIX	C5 GO	94	0.0476191	0.232757
PHOSPHOPROTEIN_PHOSPHATASE_ACTIVITY	C5 GO	79	0.0285714	0.236224
SULFUR_METABOLIC_PROCESS	C5 GO	33	0.0205761	0.238657
NUCLEOTIDE_METABOLIC_PROCESS	C5 GO	38	0.0379747	0.239941
NUCLEAR_CHROMOSOME_PART	C5 GO	27	0.0284553	0.240343
PROTEIN_KINASE_INHIBITOR_ACTIVITY	C5 GO	22	0.0195228	0.241549
CYTOKINESIS	C5 GO	18	0.0383065	0.242602
NUCLEAR_CHROMOSOME	C5 GO	43	0.0346232	0.244399
PHOSPHORYLATION	C5 GO	290	0	0.249774
TRANSMEMBRANE_RECEPTOR_PROTEIN_TYROSINE_KINASE_ACTIVITY	C5 GO	42	0.00632911	0.254133
ION_BINDING	C5 GO	245	0	0.256118
POST_TRANSLATIONAL_PROTEIN_MODIFICATION	C5 GO	442	0	0.256141
CARBOHYDRATE_METABOLIC_PROCESS	C5 GO	164	0	0.256143
REGULATION_OF_DEVELOPMENTAL_PROCESS	C5 GO	392	0	0.256439
PROTEIN_AMINO_ACID_PHOSPHORYLATION	C5 GO	259	0	0.258012
TRANSMEMBRANE_RECEPTOR_PROTEIN_KINASE_ACTIVITY	C5 GO	49	0.00821355	0.259875
PROGRAMMED_CELL_DEATH	C5 GO	382	0	0.271311
REGULATION_OF_PROGRAMMED_CELL_DEATH	C5 GO	305	0	0.284666
RECEPTOR_COMPLEX	C5 GO	51	0.00984252	0.28717
CATION_BINDING	C5 GO	192	0	0.290472
APOPTOSIS_GO	C5 GO	381	0	0.291051
ENZYME_REGULATOR_ACTIVITY	C5 GO	290	0	0.323678
WC-Co3d upregulated	with DAVID
GO:0006006~glucose metabolic process	GO		1.22327e-13	2.34046e-12
GO:0044262~cellular carbohydrate metabolic process	GO		1.15341e-11	2.20646e-10
GO:0001666~response to hypoxia	GO		0.000161456	0.00308411
GO:0016491~oxidoreductase activity	GO		0.00018063	0.00323258
GO:0016829~lyase activity	GO		0.000751014	0.0133756
GO:0009605~response to external stimulus	GO		0.00109914	0.0208182
GO:0006950~response to stress	GO		0.00114819	0.0217375
GO:0065008~regulation of biological quality	GO		0.00146537	0.027663
GO:0005576~extracellular region	GO		0.00360051	0.0544239
GO:0032502~developmental process	GO		0.00354458	0.0656721
GO:0003824~catalytic activity	GO		0.00761931	0.128106
GO:0006954~inflammatory response	GO		0.00762329	0.13618
GO:0005737~cytoplasm	GO		0.0143463	0.200835
GO:0006952~defense response	GO		0.0174799	0.286338
GO:0001944~vasculature development	GO		0.0240593	0.372416
GO:0005794~Golgi apparatus	GO		0.0306924	0.383464
GO:0040007~growth	GO		0.0258313	0.393859
GO:0005102~receptor binding	GO		0.0356009	0.477811
GO:0043412~biopolymer modification	GO		0.0362689	0.506737
GO:0005578~proteinaceous extracellular matrix	GO		0.0460435	0.518722
IPR006620:Prolyl 4-hydroxylase, alpha subunit	INTERPRO		5.26085e-05	0.00101846
IPR013032:EGF-like region	INTERPRO		0.0320602	0.468011
hsa00010:Glycolysis / Gluconeogenesis	KEGG		7.59051e-12	9.52165e-11
hsa00051:Fructose and mannose metabolism	KEGG		0.000794087	0.00991566
signal peptide	UP_SEQ_FEATURE		0.000357038	0.00771521
WC-Co 3d downregulated gene sets	with GSEA
VEGF_HUVEC_UP	C2 curated	15	0	0.39776
GOLDRATH_CYTOLYTIC	C2 curated	16	0	0.685779
ZHAN_PCS_MULTIPLE_MYELOMA_SPKD	C2 curated	22	0	0.744769
ELECTRON_TRANSPORT	C2 curated	77	0	1
YANG_OSTECLASTS_SIG	C2 curated	39	0.0039604	1
ASTON_OLIGODENDROGLIA_MYELINATION_SUBSET	C2 curated	16	0.00956023	1
ACTIVATION_OF_IMMUNE_RESPONSE	C5 GO	16	0.00604839	0.672627
POSITIVE_REGULATION_OF_RESPONSE_TO_STIMULUS	C5 GO	38	0	0.784897
CARBOXYLIC_ACID_TRANSPORT	C5 GO	39	0.00795229	0.813199
HORMONE_METABOLIC_PROCESS	C5 GO	29	0	0.825985
AMINO_ACID_TRANSPORT	C5 GO	25	0	1
WC-Co3d downregulated	with DAVID
GO:0005576~extracellular region	GO		0.000145571	0.00225608
GO:0048731~system development	GO		0.00312275	0.0580765
GO:0065008~regulation of biological quality	GO		0.0046328	0.0849996
GO:0032501~multicellular organismal process	GO		0.0064256	0.116017
GO:0048856~anatomical structure development	GO		0.00955063	0.167715
GO:0002376~immune system process	GO		0.0114949	0.198419
GO:0007267~cell-cell signaling	GO		0.0246731	0.379924
GO:0050896~response to stimulus	GO		0.0347217	0.491366
GO:0044459~plasma membrane part	GO		0.0482292	0.535549
GO:0016491~oxidoreductase activity	GO		0.0436918	0.551
signal peptide	UP_SEQ_FEATURE		0.000844849	0.0181646
disulfide bond	UP_SEQ_FEATURE		0.0189613	0.33979
